# Supplementary material for: Development and validation of a core genome multilocus sequence typing scheme for Citrobacter freundii: application in outbreak investigations and comparative analysis across the Citrobacter genus
Source: J Clin Microbiol. 2025 Sep 19;63(10):e00860-25. doi: 10.1128/jcm.00860-25 (PMC12505962; doi:10.1128/jcm.00860-25)
Supplement: Table S1 — Comprehensive overview of all isolates and sequences. [file jcm.00860-25-s0002.xlsx]

## Sheet: Dataset 1 - C. freundii
number	estimated Genome size (Seqsphere+) in Mb	sequence name	sequence origin	sample origin and/or publication	used for MLST analysis	MLST analysis	used for C. freundii cgMLST generation?
1	6.2	GCF_001316675.1_ASM131667v1_genomic	GTDB	africa	yes	62	yes
2	6.2	GCA_030518175.1_ASM3051817v1_genomic	GTDB	europe	yes	22	yes
3	6.2	GCF_014802885.1_ASM1480288v1_genomic	GTDB	europe	yes	22	yes
4	6.1	GCA_003114915.2_ASM311491v2_genomic	GTDB	asia	yes	22	yes
5	6.0	GCA_014901875.1_ASM1490187v1_genomic	GTDB	north america	yes	18	yes
6	6.0	GCA_018066575.1_ASM1806657v1_genomic	GTDB	north america	yes	22	yes
7	5.9	GCA_015356495.1_ASM1535649v1_genomic	GTDB	unknown	yes	64	yes
8	5.9	GCF_002252025.1_ASM225202v1_genomic	GTDB	asia	yes	415	yes
9	5.9	GCA_000937505.2_ASM93750v2_genomic	GTDB	north america	yes	23	yes
10	5.9	GCA_024138955.1_ASM2413895v1_genomic	GTDB	europe	yes	22	yes
11	5.9	GCA_027271215.1_ASM2727121v1_genomic	GTDB	north america	yes	18	yes
12	5.9	GCA_013368465.1_ASM1336846v1_genomic	GTDB	north america	yes	116	yes
13	5.9	GCA_905335685.2_AI3059v2_cp_genomic	GTDB	europe	yes	22	yes
14	5.8	GCA_014902035.1_ASM1490203v1_genomic	GTDB	north america	yes	112	yes
15	5.8	GCA_023756145.2_ASM2375614v2_genomic	GTDB	north america	yes	18	yes
16	5.8	GCF_002252125.1_ASM225212v1_genomic	GTDB	asia	yes	415	yes
17	5.8	GCA_000937455.2_ASM93745v2_genomic	GTDB	north america	yes	22	yes
18	5.8	GCF_026240835.1_ASM2624083v1_genomic	GTDB	asia	yes	107	yes
19	5.8	GCA_017114565.1_ASM1711456v1_genomic	GTDB	europe	yes	98	yes
20	5.8	GCA_003571565.1_ASM357156v1_genomic	GTDB	unknown	yes	1095	yes
21	5.8	GCA_004004895.1_ASM400489v1_genomic	GTDB	europe	yes	91	yes
22	5.8	GCA_004004965.1_ASM400496v1_genomic	GTDB	europe	yes	114	yes
23	5.8	GCF_004181935.1_ASM418193v1_genomic	GTDB	europe	yes	22	yes
24	5.8	GCF_010592375.1_ASM1059237v1_genomic	GTDB	north america	yes	95	yes
25	5.7	GCA_029084155.1_ASM2908415v1_genomic	GTDB	europe	yes	95	yes
26	5.7	GCA_029103925.1_ASM2910392v1_genomic	GTDB	asia	yes	22	yes
27	5.7	GCA_029835915.1_ASM2983591v1_genomic	GTDB	asia	yes	18	yes
28	5.7	GCA_016503885.1_ASM1650388v1_genomic	GTDB	north america	yes	22	yes
29	5.7	GCA_016505285.1_ASM1650528v1_genomic	GTDB	north america	yes	307	yes
30	5.7	GCA_026240875.1_ASM2624087v1_genomic	GTDB	asia	yes	107	yes
31	5.7	GCF_001880865.1_ASM188086v1_genomic	GTDB	europe	yes	125	yes
32	5.7	GCA_905330765.2_AI2935v1_cpp_genomic	GTDB	europe	yes	112	yes
33	5.7	GCA_900460895.1_32875_C01_genomic	GTDB	unknown	yes	112	yes
34	5.7	GCF_018438555.1_ASM1843855v1_genomic	GTDB	europe	yes	22	yes
35	5.7	GCF_013336945.1_ASM1333694v1_genomic	GTDB	north america	yes	95	yes
36	5.7	GCF_024006995.1_ASM2400699v1_genomic	GTDB	north america	yes	8	yes
37	5.7	GCF_029085095.1_ASM2908509v1_genomic	GTDB	north america	yes	415	yes
38	5.7	GCF_025908555.1_ASM2590855v1_genomic	GTDB	asia	yes	1098	yes
39	5.7	GCA_018066535.1_ASM1806653v1_genomic	GTDB	north america	yes	22	yes
40	5.7	GCA_012952665.1_ASM1295266v1_genomic	GTDB	north america	yes	307	yes
41	5.7	GCA_013336855.1_ASM1333685v1_genomic	GTDB	north america	yes	114	yes
42	5.7	GCA_013389635.1_ASM1338963v1_genomic	GTDB	asia	yes	624	yes
43	5.7	GCF_002151775.1_ASM215177v1_genomic	GTDB	north america	yes	114	yes
44	5.7	GCA_029842085.1_ASM2984208v1_genomic	GTDB	asia	yes	18	yes
45	5.7	GCA_029843375.1_ASM2984337v1_genomic	GTDB	asia	yes	18	yes
46	5.7	GCA_030122475.1_ASM3012247v1_genomic	GTDB	asia	yes	118	yes
47	5.7	GCF_013336895.1_ASM1333689v1_genomic	GTDB	north america	yes	116	yes
48	5.7	GCF_014803025.1_ASM1480302v1_genomic	GTDB	europe	yes	22	yes
49	5.7	GCF_014803075.1_ASM1480307v1_genomic	GTDB	europe	yes	22	yes
50	5.7	GCF_018066625.1_ASM1806662v1_genomic	GTDB	north america	yes	630	yes
51	5.7	GCF_018442185.1_ASM1844218v1_genomic	GTDB	europe	yes	19	yes
52	5.7	GCF_024007035.1_ASM2400703v1_genomic	GTDB	north america	yes	8	yes
53	5.7	GCF_024007055.1_ASM2400705v1_genomic	GTDB	north america	yes	8	yes
54	5.7	GCF_024007075.1_ASM2400707v1_genomic	GTDB	north america	yes	8	yes
55	5.7	GCF_024007115.1_ASM2400711v1_genomic	GTDB	north america	yes	8	yes
56	5.7	GCF_029844305.1_ASM2984430v1_genomic	GTDB	asia	yes	396	yes
57	5.7	GCF_030333795.1_ASM3033379v1_genomic	GTDB	asia	yes	667	yes
58	5.6	GCA_029104405.1_ASM2910440v1_genomic	GTDB	asia	yes	116	yes
59	5.6	GCA_029835975.1_ASM2983597v1_genomic	GTDB	asia	yes	18	yes
60	5.6	GCA_013725165.1_ASM1372516v1_genomic	GTDB	europe	yes	167	yes
61	5.6	GCA_016500585.1_ASM1650058v1_genomic	GTDB	north america	yes	114	yes
62	5.6	GCA_026240855.1_ASM2624085v1_genomic	GTDB	asia	yes	107	yes
63	5.6	GCA_024800305.1_ASM2480030v1_genomic	GTDB	asia	yes	116	yes
64	5.6	GCA_022543395.1_ASM2254339v1_genomic	GTDB	unknown	yes	91	yes
65	5.6	GCF_002215385.1_ASM221538v1_genomic	GTDB	asia	yes	257	yes
66	5.6	GCF_014802905.1_ASM1480290v1_genomic	GTDB	europe	yes	22	yes
67	5.6	GCF_014802845.1_ASM1480284v1_genomic	GTDB	europe	yes	22	yes
68	5.6	GCF_018438605.1_ASM1843860v1_genomic	GTDB	europe	yes	unknown	yes
69	5.6	GCF_029085085.1_ASM2908508v1_genomic	GTDB	south america	yes	535	yes
70	5.6	GCF_022543215.1_ASM2254321v1_genomic	GTDB	unknown	yes	22	yes
71	5.6	GCF_030035205.1_ASM3003520v1_genomic	GTDB	asia	yes	new/unclear	yes
72	5.6	GCF_030064365.1_ASM3006436v1_genomic	GTDB	europe	yes	22	yes
73	5.6	GCF_905232515.2_AI2661v1_cp_genomic	GTDB	europe	yes	22	yes
74	5.6	GCA_001702455.1_ASM170245v1_genomic	GTDB	asia	yes	415	yes
75	5.6	GCA_016939655.1_ASM1693965v1_genomic	GTDB	europe	yes	65	yes
76	5.6	GCA_016939595.1_ASM1693959v1_genomic	GTDB	europe	yes	65	yes
77	5.6	GCA_002211705.1_ASM221170v1_genomic	GTDB	europe	yes	622	yes
78	5.6	GCA_002919825.1_ASM291982v1_genomic	GTDB	north america	yes	257	yes
79	5.6	GCA_002934505.1_ASM293450v1_genomic	GTDB	north america	yes	167	yes
80	5.6	GCA_003007795.1_ASM300779v1_genomic	GTDB	asia	yes	new/unclear	yes
81	5.6	GCA_027595105.3_ASM2759510v3_genomic	GTDB	asia	yes	523	yes
82	5.6	GCA_004004705.1_ASM400470v1_genomic	GTDB	europe	yes	22	yes
83	5.6	GCA_004005615.1_ASM400561v1_genomic	GTDB	europe	yes	22	yes
84	5.6	GCA_013874155.1_ASM1387415v1_genomic	GTDB	europe	yes	95	yes
85	5.6	GCA_008931685.1_ASM893168v1_genomic	GTDB	australia	yes	95	yes
86	5.6	GCA_009664065.1_ASM966406v1_genomic	GTDB	europe	yes	169	yes
87	5.6	GCA_013743055.1_ASM1374305v1_genomic	GTDB	europe	yes	150	yes
88	5.6	GCA_011030065.1_ASM1103006v1_genomic	GTDB	asia	yes	415	yes
89	5.6	GCA_018423095.1_ASM1842309v1_genomic	GTDB	europe	yes	488	yes
90	5.6	GCA_023982975.1_ASM2398297v1_genomic	GTDB	europe	yes	22	yes
91	5.6	GCA_018447685.1_ASM1844768v1_genomic	GTDB	europe	yes	396	yes
92	5.6	GCA_020575245.2_ASM2057524v2_genomic	GTDB	north america	yes	112	yes
93	5.6	GCA_029840125.1_ASM2984012v1_genomic	GTDB	asia	yes	116	yes
94	5.6	GCA_030163395.1_ASM3016339v1_genomic	GTDB	asia	yes	22	yes
95	5.6	GCA_030163435.1_ASM3016343v1_genomic	GTDB	asia	yes	22	yes
96	5.6	GCA_030163495.1_ASM3016349v1_genomic	GTDB	asia	yes	22	yes
97	5.6	GCA_030414825.1_ASM3041482v1_genomic	GTDB	europe	yes	8	yes
98	5.6	GCA_030518225.1_ASM3051822v1_genomic	GTDB	europe	yes	18	yes
99	5.6	GCA_905232605.2_AI2668v1_cp_genomic	GTDB	europe	yes	18	yes
100	5.6	GCF_001037505.1_Citr_freu_complex_MGH109_V1_genomic	GTDB	unknown	yes	64	yes
101	5.6	GCF_013741395.1_ASM1374139v1_genomic	GTDB	europe	yes	185	yes
102	5.6	GCF_013168975.1_ASM1316897v1_genomic	GTDB	south america	yes	623	yes
103	5.6	GCF_014802965.1_ASM1480296v1_genomic	GTDB	europe	yes	22	yes
104	5.6	GCF_018420455.2_ASM1842045v2_genomic	GTDB	europe	yes	98	yes
105	5.6	GCF_018107715.1_ASM1810771v1_genomic	GTDB	asia	yes	507	yes
106	5.6	GCF_023658085.1_ASM2365808v1_genomic	GTDB	north america	yes	22	yes
107	5.6	GCF_022543135.1_ASM2254313v1_genomic	GTDB	unknown	yes	22	yes
108	5.6	GCF_025447055.1_ASM2544705v1_genomic	GTDB	africa	yes	new/unclear	yes
109	5.6	GCF_029084105.1_ASM2908410v1_genomic	GTDB	south america	yes	535	yes
110	5.6	GCF_029840085.1_ASM2984008v1_genomic	GTDB	asia	yes	396	yes
111	5.6	GCF_029839805.1_ASM2983980v1_genomic	GTDB	asia	yes	396	yes
112	5.5	GCF_001058505.1_ASM105850v1_genomic	GTDB	north america	yes	new/unclear	yes
113	5.5	GCA_013791065.1_ASM1379106v1_genomic	GTDB	europe	yes	396	yes
114	5.5	GCA_016505095.1_ASM1650509v1_genomic	GTDB	north america	yes	1143	yes
115	5.5	GCA_016503505.1_ASM1650350v1_genomic	GTDB	north america	yes	1160	yes
116	5.5	GCA_029836035.1_ASM2983603v1_genomic	GTDB	asia	yes	18	yes
117	5.5	GCA_013390245.1_ASM1339024v1_genomic	GTDB	unknown	yes	111	yes
118	5.5	GCF_001880905.1_ASM188090v1_genomic	GTDB	europe	yes	112	yes
119	5.5	GCA_025999575.1_ASM2599957v1_genomic	GTDB	asia	yes	499	yes
120	5.5	GCA_023374915.1_ASM2337491v1_genomic	GTDB	asia	yes	98	yes
121	5.5	GCF_008180565.1_ASM818056v1_genomic	GTDB	north america	yes	114	yes
122	5.5	GCF_006385635.1_ASM638563v1_genomic	GTDB	asia	yes	162	yes
123	5.5	GCA_905232555.2_AI2666v1_cp_genomic	GTDB	europe	yes	18	yes
124	5.5	GCF_013786145.1_ASM1378614v1_genomic	GTDB	europe	yes	185	yes
125	5.5	GCF_022543315.1_ASM2254331v1_genomic	GTDB	unknown	yes	22	yes
126	5.5	GCF_014103835.1_ASM1410383v1_genomic	GTDB	europe	yes	162	yes
127	5.5	GCF_018439045.2_ASM1843904v2_genomic	GTDB	europe	yes	22	yes
128	5.5	GCF_013727455.1_ASM1372745v1_genomic	GTDB	europe	yes	new/unclear	yes
129	5.5	GCF_013725595.1_ASM1372559v1_genomic	GTDB	europe	yes	new/unclear	yes
130	5.5	GCF_013707835.1_ASM1370783v1_genomic	GTDB	europe	yes	95	yes
131	5.5	GCF_015230755.1_ASM1523075v1_genomic	GTDB	africa	yes	571	yes
132	5.5	GCA_000783755.2_ASM78375v2_genomic	GTDB	north america	yes	98	yes
133	5.5	GCF_022542935.1_ASM2254293v1_genomic	GTDB	unknown	yes	91	yes
134	5.5	GCF_022542915.1_ASM2254291v1_genomic	GTDB	unknown	yes	91	yes
135	5.5	GCF_022542885.1_ASM2254288v1_genomic	GTDB	unknown	yes	22	yes
136	5.5	GCF_022542855.1_ASM2254285v1_genomic	GTDB	unknown	yes	22	yes
137	5.5	GCF_022542775.1_ASM2254277v1_genomic	GTDB	unknown	yes	22	yes
138	5.5	GCF_022542735.1_ASM2254273v1_genomic	GTDB	unknown	yes	22	yes
139	5.5	GCF_021417225.1_ASM2141722v1_genomic	GTDB	asia	yes	18	yes
140	5.5	GCF_026719275.1_ASM2671927v1_genomic	GTDB	asia	yes	new/unclear	yes
141	5.5	GCF_023093345.1_ASM2309334v1_genomic	GTDB	europe	yes	22	yes
142	5.5	GCF_022543375.1_ASM2254337v1_genomic	GTDB	unknown	yes	91	yes
143	5.5	GCF_026239745.1_ASM2623974v1_genomic	GTDB	asia	yes	107	yes
144	5.5	GCF_030163515.1_ASM3016351v1_genomic	GTDB	asia	yes	125	yes
145	5.5	GCF_904425445.1_ASM90442544v1_genomic	GTDB	africa	yes	635	yes
146	5.5	GCF_029084515.1_ASM2908451v1_genomic	GTDB	asia	yes	98	yes
147	5.5	GCF_030177735.1_ASM3017773v1_genomic	GTDB	asia	yes	116	yes
148	5.5	GCF_030163285.1_ASM3016328v1_genomic	GTDB	asia	yes	8	yes
149	5.5	GCF_030334495.1_ASM3033449v1_genomic	GTDB	asia	yes	150	yes
150	5.5	GCA_001880945.1_ASM188094v1_genomic	GTDB	europe	yes	64	yes
151	5.5	GCF_001718055.1_ASM171805v1_genomic	GTDB	africa	yes	150	yes
152	5.5	GCA_004005035.1_ASM400503v1_genomic	GTDB	europe	yes	22	yes
153	5.5	GCA_004005575.1_ASM400557v1_genomic	GTDB	europe	yes	22	yes
154	5.5	GCA_029104385.1_ASM2910438v1_genomic	GTDB	asia	yes	116	yes
155	5.5	GCA_008931625.1_ASM893162v1_genomic	GTDB	australia	yes	95	yes
156	5.5	GCA_009664045.1_ASM966404v1_genomic	GTDB	europe	yes	169	yes
157	5.5	GCA_013738635.1_ASM1373863v1_genomic	GTDB	europe	yes	270	yes
158	5.5	GCF_001022155.1_ASM102215v1_genomic	GTDB	north america	yes	22	yes
159	5.5	GCA_013589875.1_ASM1358987v1_genomic	GTDB	europe	yes	150	yes
160	5.5	GCA_018438625.1_ASM1843862v1_genomic	GTDB	europe	yes	18	yes
161	5.5	GCA_023982315.1_ASM2398231v1_genomic	GTDB	europe	yes	22	yes
162	5.5	GCA_018442145.1_ASM1844214v1_genomic	GTDB	europe	yes	512	yes
163	5.5	GCA_018444815.1_ASM1844481v1_genomic	GTDB	europe	yes	116	yes
164	5.5	GCF_008931485.1_ASM893148v1_genomic	GTDB	australia	yes	8	yes
165	5.5	GCF_014103715.1_ASM1410371v1_genomic	GTDB	europe	yes	new/unclear	yes
166	5.5	GCA_029839915.1_ASM2983991v1_genomic	GTDB	asia	yes	18	yes
167	5.5	GCA_029841475.1_ASM2984147v1_genomic	GTDB	asia	yes	18	yes
168	5.5	GCF_002252065.1_ASM225206v1_genomic	GTDB	asia	yes	257	yes
169	5.5	GCA_905232695.2_AI2680v1_cp_genomic	GTDB	europe	yes	18	yes
170	5.5	GCA_902166445.1_25426_7_361_genomic	GTDB	europe	yes	307	yes
171	5.5	GCA_903935785.1_ASM_IMP09_genomic	GTDB	europe	yes	415	yes
172	5.5	GCF_004145665.1_ASM414566v1_genomic	GTDB	europe	yes	19	yes
173	5.5	GCF_014189285.1_ASM1418928v1_genomic	GTDB	north america	yes	22	yes
174	5.5	GCF_014189355.1_ASM1418935v1_genomic	GTDB	north america	yes	22	yes
175	5.5	GCF_002918875.1_ASM291887v1_genomic	GTDB	north america	yes	11	yes
176	5.5	GCF_014725915.1_ASM1472591v1_genomic	GTDB	north america	yes	22	yes
177	5.5	GCF_010279875.1_ASM1027987v1_genomic	GTDB	europe	yes	523	yes
178	5.5	GCF_011030295.1_ASM1103029v1_genomic	GTDB	asia	yes	91	yes
179	5.5	GCF_011030315.1_ASM1103031v1_genomic	GTDB	asia	yes	112	yes
180	5.5	GCF_013395115.1_ASM1339511v1_genomic	GTDB	asia	yes	214	yes
181	5.5	GCF_013168955.1_ASM1316895v1_genomic	GTDB	south america	yes	22	yes
182	5.5	GCF_014803165.1_ASM1480316v1_genomic	GTDB	europe	yes	22	yes
183	5.5	GCF_016501455.1_ASM1650145v1_genomic	GTDB	north america	yes	116	yes
184	5.5	GCF_018420725.2_ASM1842072v2_genomic	GTDB	europe	yes	327	yes
185	5.5	GCF_022543235.1_ASM2254323v1_genomic	GTDB	unknown	yes	22	yes
186	5.5	GCF_016939615.1_ASM1693961v1_genomic	GTDB	europe	yes	8	yes
187	5.5	GCF_022543175.1_ASM2254317v1_genomic	GTDB	unknown	yes	91	yes
188	5.5	GCF_018444505.1_ASM1844450v1_genomic	GTDB	europe	yes	8	yes
189	5.5	GCF_023910535.1_ASM2391053v1_genomic	GTDB	europe	yes	18	yes
190	5.5	GCF_023982985.1_ASM2398298v1_genomic	GTDB	europe	yes	22	yes
191	5.5	GCF_022543035.1_ASM2254303v1_genomic	GTDB	unknown	yes	91	yes
192	5.5	GCF_029083945.1_ASM2908394v1_genomic	GTDB	europe	yes	112	yes
193	5.5	GCF_026703025.1_ASM2670302v1_genomic	GTDB	north america	yes	511	yes
194	5.5	GCF_024138935.1_ASM2413893v1_genomic	GTDB	europe	yes	22	yes
195	5.5	GCF_026239795.1_ASM2623979v1_genomic	GTDB	asia	yes	107	yes
196	5.5	GCF_024643225.1_ASM2464322v1_genomic	GTDB	asia	yes	492	yes
197	5.5	GCF_029104075.1_ASM2910407v1_genomic	GTDB	asia	yes	125	yes
198	5.5	GCF_030163595.1_ASM3016359v1_genomic	GTDB	asia	yes	396	yes
199	5.5	GCF_029084225.1_ASM2908422v1_genomic	GTDB	south america	yes	22	yes
200	5.5	GCF_029084345.1_ASM2908434v1_genomic	GTDB	asia	yes	8	yes
201	5.5	GCF_029841865.1_ASM2984186v1_genomic	GTDB	asia	yes	396	yes
202	5.5	GCF_030333965.1_ASM3033396v1_genomic	GTDB	asia	yes	116	yes
203	5.5	GCF_030333705.1_ASM3033370v1_genomic	GTDB	asia	yes	668	yes
204	5.5	GCF_030414385.1_ASM3041438v1_genomic	GTDB	europe	yes	146	yes
205	5.5	GCF_030414525.1_ASM3041452v1_genomic	GTDB	europe	yes	146	yes
206	5.4	GCF_001022275.1_ASM102227v1_genomic	GTDB	north america	yes	22	yes
207	5.4	GCA_016503265.1_ASM1650326v1_genomic	GTDB	north america	yes	162	yes
208	5.4	GCA_016859905.1_ASM1685990v1_genomic	GTDB	asia	yes	new/unclear	yes
209	5.4	GCA_016905875.1_ASM1690587v1_genomic	GTDB	europe	yes	580	yes
210	5.4	GCA_013590555.1_ASM1359055v1_genomic	GTDB	europe	yes	150	yes
211	5.4	GCF_001880955.1_ASM188095v1_genomic	GTDB	europe	yes	18	yes
212	5.4	GCA_022543405.1_ASM2254340v1_genomic	GTDB	unknown	yes	22	yes
213	5.4	GCF_014103885.1_ASM1410388v1_genomic	GTDB	europe	yes	91	yes
214	5.4	GCF_005217825.1_ASM521782v1_genomic	GTDB	north america	yes	98	yes
215	5.4	GCF_001880825.1_ASM188082v1_genomic	GTDB	europe	yes	22	yes
216	5.4	GCF_013748855.1_ASM1374885v1_genomic	GTDB	europe	yes	519	yes
217	5.4	GCF_008931505.1_ASM893150v1_genomic	GTDB	australia	yes	8	yes
218	5.4	GCF_004327835.1_ASM432783v1_genomic	GTDB	north america	yes	98	yes
219	5.4	GCF_004146055.1_ASM414605v1_genomic	GTDB	europe	yes	22	yes
220	5.4	GCF_015230695.1_ASM1523069v1_genomic	GTDB	africa	yes	571	yes
221	5.4	GCF_015231155.1_ASM1523115v1_genomic	GTDB	africa	yes	571	yes
222	5.4	GCF_015230675.1_ASM1523067v1_genomic	GTDB	africa	yes	571	yes
223	5.4	GCF_022543355.1_ASM2254335v1_genomic	GTDB	unknown	yes	22	yes
224	5.4	GCF_018423075.1_ASM1842307v1_genomic	GTDB	europe	yes	633	yes
225	5.4	GCF_014803175.1_ASM1480317v1_genomic	GTDB	europe	yes	22	yes
226	5.4	GCF_022543455.1_ASM2254345v1_genomic	GTDB	unknown	yes	22	yes
227	5.4	GCF_029084685.1_ASM2908468v1_genomic	GTDB	europe	yes	91	yes
228	5.4	GCF_022543005.1_ASM2254300v1_genomic	GTDB	unknown	yes	22	yes
229	5.4	GCF_022542995.1_ASM2254299v1_genomic	GTDB	unknown	yes	22	yes
230	5.4	GCF_022542975.1_ASM2254297v1_genomic	GTDB	unknown	yes	22	yes
231	5.4	GCF_022542945.1_ASM2254294v1_genomic	GTDB	unknown	yes	22	yes
232	5.4	GCF_022542875.1_ASM2254287v1_genomic	GTDB	unknown	yes	22	yes
233	5.4	GCF_022542815.1_ASM2254281v1_genomic	GTDB	unknown	yes	22	yes
234	5.4	GCF_022542805.1_ASM2254280v1_genomic	GTDB	unknown	yes	22	yes
235	5.4	GCF_022542795.1_ASM2254279v1_genomic	GTDB	unknown	yes	22	yes
236	5.4	GCF_022542755.1_ASM2254275v1_genomic	GTDB	unknown	yes	22	yes
237	5.4	GCF_022542715.1_ASM2254271v1_genomic	GTDB	unknown	yes	22	yes
238	5.4	GCF_022542695.1_ASM2254269v1_genomic	GTDB	unknown	yes	22	yes
239	5.4	GCF_022542675.1_ASM2254267v1_genomic	GTDB	unknown	yes	22	yes
240	5.4	GCF_022542655.1_ASM2254265v1_genomic	GTDB	unknown	yes	22	yes
241	5.4	GCF_022542635.1_ASM2254263v1_genomic	GTDB	unknown	yes	22	yes
242	5.4	GCF_022542615.1_ASM2254261v1_genomic	GTDB	unknown	yes	22	yes
243	5.4	GCF_022542595.1_ASM2254259v1_genomic	GTDB	unknown	yes	22	yes
244	5.4	GCF_022542575.1_ASM2254257v1_genomic	GTDB	unknown	yes	22	yes
245	5.4	GCF_022542555.1_ASM2254255v1_genomic	GTDB	unknown	yes	22	yes
246	5.4	GCF_022542535.1_ASM2254253v1_genomic	GTDB	unknown	yes	22	yes
247	5.4	GCF_022542495.1_ASM2254249v1_genomic	GTDB	unknown	yes	22	yes
248	5.4	GCF_022542485.1_ASM2254248v1_genomic	GTDB	unknown	yes	22	yes
249	5.4	GCF_022542475.1_ASM2254247v1_genomic	GTDB	unknown	yes	22	yes
250	5.4	GCF_022542455.1_ASM2254245v1_genomic	GTDB	unknown	yes	22	yes
251	5.4	GCF_022542405.1_ASM2254240v1_genomic	GTDB	unknown	yes	22	yes
252	5.4	GCF_022430505.1_ASM2243050v1_genomic	GTDB	asia	yes	116	yes
253	5.4	GCF_023982935.1_ASM2398293v1_genomic	GTDB	europe	yes	22	yes
254	5.4	GCF_023093395.1_ASM2309339v1_genomic	GTDB	europe	yes	22	yes
255	5.4	GCF_022543335.1_ASM2254333v1_genomic	GTDB	unknown	yes	91	yes
256	5.4	GCF_022543295.1_ASM2254329v1_genomic	GTDB	unknown	yes	22	yes
257	5.4	GCF_022543255.1_ASM2254325v1_genomic	GTDB	unknown	yes	396	yes
258	5.4	GCF_022543145.1_ASM2254314v1_genomic	GTDB	unknown	yes	22	yes
259	5.4	GCF_022543115.1_ASM2254311v1_genomic	GTDB	unknown	yes	22	yes
260	5.4	GCF_030163525.1_ASM3016352v1_genomic	GTDB	asia	yes	396	yes
261	5.4	GCF_029085005.1_ASM2908500v1_genomic	GTDB	north america	yes	11	yes
262	5.4	GCF_029104005.1_ASM2910400v1_genomic	GTDB	asia	yes	62	yes
263	5.4	GCF_026239605.1_ASM2623960v1_genomic	GTDB	north america	yes	22	yes
264	5.4	GCF_029104115.1_ASM2910411v1_genomic	GTDB	asia	yes	18	yes
265	5.4	GCF_029103945.1_ASM2910394v1_genomic	GTDB	asia	yes	169	yes
266	5.4	GCF_029085185.1_ASM2908518v1_genomic	GTDB	europe	yes	22	yes
267	5.4	GCF_030334095.1_ASM3033409v1_genomic	GTDB	asia	yes	511	yes
268	5.4	GCF_900446885.1_52579_D01_genomic	GTDB	europe	yes	100	yes
269	5.4	GCF_029841615.1_ASM2984161v1_genomic	GTDB	asia	yes	22	yes
270	5.4	GCF_900520335.1_ASM90052033v1_genomic	GTDB	unknown	yes	22	yes
271	5.4	GCF_030414995.1_ASM3041499v1_genomic	GTDB	europe	yes	481	yes
272	5.4	GCF_030334205.1_ASM3033420v1_genomic	GTDB	asia	yes	270	yes
273	5.4	GCF_901456285.1_27_P_CF_hybrid_assembly_genomic	GTDB	europe	yes	62	yes
274	5.4	GCF_901456305.1_29_P_CF_hybrid_assembly_genomic	GTDB	europe	yes	62	yes
275	5.4	GCF_905219065.2_AI2642v1_cp_genomic	GTDB	europe	yes	8	yes
276	5.4	GCF_905338045.2_AI3057v1_cp_genomic	GTDB	europe	yes	514	yes
277	5.4	GCF_030415005.1_ASM3041500v1_genomic	GTDB	europe	yes	22	yes
278	5.4	GCA_001034475.3_ASM103447v3_genomic	GTDB	unknown	yes	111	yes
279	5.4	GCA_001880795.1_ASM188079v1_genomic	GTDB	europe	yes	18	yes
280	5.4	GCA_001880915.1_ASM188091v1_genomic	GTDB	europe	yes	396	yes
281	5.4	GCA_016905675.1_ASM1690567v1_genomic	GTDB	europe	yes	580	yes
282	5.4	GCA_016905635.1_ASM1690563v1_genomic	GTDB	europe	yes	98	yes
283	5.4	GCA_016905625.1_ASM1690562v1_genomic	GTDB	europe	yes	580	yes
284	5.4	GCA_016859885.1_ASM1685988v1_genomic	GTDB	asia	yes	new/unclear	yes
285	5.4	GCA_003001015.1_ASM300101v1_genomic	GTDB	asia	yes	412	yes
286	5.4	GCA_014855635.1_ASM1485563v1_genomic	GTDB	europe	yes	22	yes
287	5.4	GCA_004101905.1_ASM410190v1_genomic	GTDB	africa	yes	22	yes
288	5.4	GCA_004327825.1_ASM432782v1_genomic	GTDB	north america	yes	98	yes
289	5.4	GCA_004331565.1_ASM433156v1_genomic	GTDB	north america	yes	112	yes
290	5.4	GCA_004344985.1_ASM434498v1_genomic	GTDB	north america	yes	22	yes
291	5.4	GCA_013786565.1_ASM1378656v1_genomic	GTDB	europe	yes	22	yes
292	5.4	GCA_009664025.1_ASM966402v1_genomic	GTDB	europe	yes	169	yes
293	5.4	GCA_013604545.1_ASM1360454v1_genomic	GTDB	europe	yes	150	yes
294	5.4	GCA_013337065.1_ASM1333706v1_genomic	GTDB	north america	yes	11	yes
295	5.4	GCA_013360255.1_ASM1336025v1_genomic	GTDB	north america	yes	150	yes
296	5.4	GCA_029836295.1_ASM2983629v1_genomic	GTDB	asia	yes	163	yes
297	5.4	GCA_018443005.1_ASM1844300v1_genomic	GTDB	europe	yes	22	yes
298	5.4	GCA_022543195.1_ASM2254319v1_genomic	GTDB	unknown	yes	22	yes
299	5.4	GCF_014189375.1_ASM1418937v1_genomic	GTDB	north america	yes	22	yes
300	5.4	GCF_004005235.1_ASM400523v1_genomic	GTDB	europe	yes	22	yes
301	5.4	GCF_014803335.1_ASM1480333v1_genomic	GTDB	europe	yes	new/unclear	yes
302	5.4	GCF_003687835.1_ASM368783v1_genomic	GTDB	europe	yes	22	yes
303	5.4	GCF_013170035.1_ASM1317003v1_genomic	GTDB	south america	yes	unknown	yes
304	5.4	GCF_013336865.1_ASM1333686v1_genomic	GTDB	north america	yes	1160	yes
305	5.4	GCF_018421715.1_ASM1842171v1_genomic	GTDB	europe	yes	91	yes
306	5.4	GCF_014802995.1_ASM1480299v1_genomic	GTDB	europe	yes	22	yes
307	5.4	GCF_016503625.1_ASM1650362v1_genomic	GTDB	north america	yes	95	yes
308	5.4	GCF_016502045.1_ASM1650204v1_genomic	GTDB	north america	yes	22	yes
309	5.4	GCF_016905585.1_ASM1690558v1_genomic	GTDB	europe	yes	65	yes
310	5.4	GCF_016905745.1_ASM1690574v1_genomic	GTDB	europe	yes	65	yes
311	5.4	GCF_016905765.1_ASM1690576v1_genomic	GTDB	europe	yes	65	yes
312	5.4	GCF_018066565.1_ASM1806656v1_genomic	GTDB	north america	yes	22	yes
313	5.4	GCF_018441435.1_ASM1844143v1_genomic	GTDB	europe	yes	19	yes
314	5.4	GCF_018441785.1_ASM1844178v1_genomic	GTDB	europe	yes	22	yes
315	5.4	GCF_018443315.1_ASM1844331v1_genomic	GTDB	europe	yes	256	yes
316	5.4	GCF_018445825.1_ASM1844582v1_genomic	GTDB	europe	yes	540	yes
317	5.4	GCF_021417245.1_ASM2141724v1_genomic	GTDB	asia	yes	116	yes
318	5.4	GCF_018446915.1_ASM1844691v1_genomic	GTDB	europe	yes	112	yes
319	5.4	GCF_019660585.1_ASM1966058v1_genomic	GTDB	asia	yes	615	yes
320	5.4	GCF_029083925.1_ASM2908392v1_genomic	GTDB	north america	yes	11	yes
321	5.4	GCF_022543045.1_ASM2254304v1_genomic	GTDB	unknown	yes	22	yes
322	5.4	GCF_022543095.1_ASM2254309v1_genomic	GTDB	unknown	yes	22	yes
323	5.4	GCF_024638075.1_ASM2463807v1_genomic	GTDB	asia	yes	new/unclear	yes
324	5.4	GCF_024638095.1_ASM2463809v1_genomic	GTDB	asia	yes	511	yes
325	5.4	GCF_024643185.1_ASM2464318v1_genomic	GTDB	asia	yes	655	yes
326	5.4	GCF_025218225.1_ASM2521822v1_genomic	GTDB	europe	yes	22	yes
327	5.4	GCF_025218445.1_ASM2521844v1_genomic	GTDB	europe	yes	22	yes
328	5.4	GCF_029083955.1_ASM2908395v1_genomic	GTDB	asia	yes	98	yes
329	5.4	GCF_029084565.1_ASM2908456v1_genomic	GTDB	africa	yes	116	yes
330	5.4	GCF_029084285.1_ASM2908428v1_genomic	GTDB	asia	yes	214	yes
331	5.4	GCF_029104285.1_ASM2910428v1_genomic	GTDB	asia	yes	1109	yes
332	5.4	GCF_030334395.1_ASM3033439v1_genomic	GTDB	asia	yes	662	yes
333	5.4	GCF_029104295.1_ASM2910429v1_genomic	GTDB	asia	yes	111	yes
334	5.4	GCF_030415135.1_ASM3041513v1_genomic	GTDB	europe	yes	22	yes
335	5.4	GCF_029716005.1_ASM2971600v1_genomic	GTDB	europe	yes	new/unclear	yes
336	5.4	GCF_029835555.1_ASM2983555v1_genomic	GTDB	asia	yes	98	yes
337	5.4	GCF_030334005.1_ASM3033400v1_genomic	GTDB	asia	yes	270	yes
338	5.4	GCF_905329885.2_AI2826v1_cpp_genomic	GTDB	europe	yes	22	yes
339	5.4	GCF_030336555.1_ASM3033655v1_genomic	GTDB	asia	yes	579	yes
340	5.4	GCF_030414915.1_ASM3041491v1_genomic	GTDB	europe	yes	22	yes
341	5.4	GCF_030414295.1_ASM3041429v1_genomic	GTDB	europe	yes	98	yes
342	5.3	GCA_029085045.1_ASM2908504v1_genomic	GTDB	asia	yes	22	yes
343	5.3	GCF_001412735.1_ASM141273v1_genomic	GTDB	north america	yes	100	yes
344	5.3	GCF_001412755.1_ASM141275v1_genomic	GTDB	north america	yes	100	yes
345	5.3	GCA_000521965.1_Citr_freu_UCI_31_V2_genomic	GTDB	unknown	yes	98	yes
346	5.3	GCF_001058675.1_ASM105867v1_genomic	GTDB	north america	yes	615	yes
347	5.3	GCA_028594695.1_ASM2859469v1_genomic	GTDB	europe	yes	22	yes
348	5.3	GCF_001412715.1_AssemblyName_genomic	GTDB	north america	yes	100	yes
349	5.3	GCF_001412795.1_ASM141279v1_genomic	GTDB	north america	yes	100	yes
350	5.3	GCF_001412815.1_ASM141281v1_genomic	GTDB	north america	yes	100	yes
351	5.3	GCF_001413035.1_ASM141303v1_genomic	GTDB	north america	yes	new/unclear	yes
352	5.3	GCA_023387255.1_ASM2338725v1_genomic	GTDB	south america	yes	new/unclear	yes
353	5.3	GCF_001413275.1_ASM141327v1_genomic	GTDB	north america	yes	100	yes
354	5.3	GCF_001413095.1_ASM141309v1_genomic	GTDB	north america	yes	new/unclear	yes
355	5.3	GCF_001413075.1_ASM141307v1_genomic	GTDB	north america	yes	100	yes
356	5.3	GCF_001413315.1_ASM141331v1_genomic	GTDB	north america	yes	100	yes
357	5.3	GCF_014169975.1_ASM1416997v1_genomic	GTDB	north america	yes	125	yes
358	5.3	GCF_001412855.1_ASM141285v1_genomic	GTDB	north america	yes	100	yes
359	5.3	GCF_001059255.1_ASM105925v1_genomic	GTDB	north america	yes	615	yes
360	5.3	GCF_014104005.1_ASM1410400v1_genomic	GTDB	europe	yes	323	yes
361	5.3	GCF_004795555.1_ASM479555v1_genomic	GTDB	asia	yes	22	yes
362	5.3	GCF_004801105.1_ASM480110v1_genomic	GTDB	europe	yes	311	yes
363	5.3	GCF_001482575.1_ASM148257v1_genomic	GTDB	europe	yes	22	yes
364	5.3	GCF_001413335.1_ASM141333v1_genomic	GTDB	north america	yes	100	yes
365	5.3	GCF_001413295.1_ASM141329v1_genomic	GTDB	north america	yes	100	yes
366	5.3	GCF_001413255.1_ASM141325v1_genomic	GTDB	north america	yes	100	yes
367	5.3	GCF_001413215.1_ASM141321v1_genomic	GTDB	north america	yes	100	yes
368	5.3	GCF_009495675.1_ASM949567v1_genomic	GTDB	asia	yes	169	yes
369	5.3	GCF_004152635.1_ASM415263v1_genomic	GTDB	europe	yes	22	yes
370	5.3	GCF_004103775.1_ASM410377v1_genomic	GTDB	asia	yes	412	yes
371	5.3	GCF_004005255.1_ASM400525v1_genomic	GTDB	europe	yes	62	yes
372	5.3	GCF_014802855.1_ASM1480285v1_genomic	GTDB	europe	yes	22	yes
373	5.3	GCF_014803275.1_ASM1480327v1_genomic	GTDB	europe	yes	22	yes
374	5.3	GCF_018423015.1_ASM1842301v1_genomic	GTDB	europe	yes	19	yes
375	5.3	GCF_014855935.1_ASM1485593v1_genomic	GTDB	europe	yes	488	yes
376	5.3	GCF_016504545.1_ASM1650454v1_genomic	GTDB	north america	yes	391	yes
377	5.3	GCF_015208815.1_ASM1520881v1_genomic	GTDB	africa	yes	924	yes
378	5.3	GCF_015666935.1_ASM1566693v1_genomic	GTDB	north america	yes	98	yes
379	5.3	GCF_018439185.2_ASM1843918v2_genomic	GTDB	europe	yes	22	yes
380	5.3	GCF_013371705.1_ASM1337170v1_genomic	GTDB	asia	yes	19	yes
381	5.3	GCF_015731115.1_ASM1573111v1_genomic	GTDB	asia	yes	501	yes
382	5.3	GCF_014903115.1_ASM1490311v1_genomic	GTDB	north america	yes	8	yes
383	5.3	GCF_018423195.1_ASM1842319v1_genomic	GTDB	europe	yes	107	yes
384	5.3	GCF_014855525.1_ASM1485552v1_genomic	GTDB	europe	yes	488	yes
385	5.3	GCF_029084725.1_ASM2908472v1_genomic	GTDB	europe	yes	22	yes
386	5.3	GCF_014803235.1_ASM1480323v1_genomic	GTDB	europe	yes	22	yes
387	5.3	GCF_016505385.1_ASM1650538v1_genomic	GTDB	north america	yes	114	yes
388	5.3	GCF_029083655.1_ASM2908365v1_genomic	GTDB	north america	yes	98	yes
389	5.3	GCF_014803115.1_ASM1480311v1_genomic	GTDB	europe	yes	22	yes
390	5.3	GCF_018421175.1_ASM1842117v1_genomic	GTDB	europe	yes	22	yes
391	5.3	GCF_029075865.1_ASM2907586v1_genomic	GTDB	north america	yes	112	yes
392	5.3	GCF_018441215.1_ASM1844121v1_genomic	GTDB	europe	yes	22	yes
393	5.3	GCF_021440705.1_ASM2144070v1_genomic	GTDB	europe	yes	64	yes
394	5.3	GCF_029085135.1_ASM2908513v1_genomic	GTDB	south america	yes	415	yes
395	5.3	GCF_026719205.1_ASM2671920v1_genomic	GTDB	asia	yes	22	yes
396	5.3	GCF_029085125.1_ASM2908512v1_genomic	GTDB	south america	yes	22	yes
397	5.3	GCF_026719215.1_ASM2671921v1_genomic	GTDB	asia	yes	22	yes
398	5.3	GCF_023982945.1_ASM2398294v1_genomic	GTDB	europe	yes	22	yes
399	5.3	GCF_029085065.1_ASM2908506v1_genomic	GTDB	north america	yes	98	yes
400	5.3	GCF_029083585.1_ASM2908358v1_genomic	GTDB	south america	yes	544	yes
401	5.3	GCF_029083885.1_ASM2908388v1_genomic	GTDB	north america	yes	new/unclear	yes
402	5.3	GCF_029083625.1_ASM2908362v1_genomic	GTDB	south america	yes	544	yes
403	5.3	GCF_029075905.1_ASM2907590v1_genomic	GTDB	north america	yes	112	yes
404	5.3	GCF_026719265.1_ASM2671926v1_genomic	GTDB	asia	yes	116	yes
405	5.3	GCF_026239585.1_ASM2623958v1_genomic	GTDB	north america	yes	98	yes
406	5.3	GCF_026239575.1_ASM2623957v1_genomic	GTDB	north america	yes	98	yes
407	5.3	GCF_030334195.1_ASM3033419v1_genomic	GTDB	asia	yes	98	yes
408	5.3	GCF_029084825.1_ASM2908482v1_genomic	GTDB	asia	yes	549	yes
409	5.3	GCF_029084765.1_ASM2908476v1_genomic	GTDB	europe	yes	112	yes
410	5.3	GCF_030163475.1_ASM3016347v1_genomic	GTDB	asia	yes	22	yes
411	5.3	GCF_029084585.1_ASM2908458v1_genomic	GTDB	europe	yes	550	yes
412	5.3	GCF_029084505.1_ASM2908450v1_genomic	GTDB	asia	yes	98	yes
413	5.3	GCF_029084395.1_ASM2908439v1_genomic	GTDB	europe	yes	112	yes
414	5.3	GCF_030163535.1_ASM3016353v1_genomic	GTDB	asia	yes	116	yes
415	5.3	GCF_902160715.1_25426_7_204_genomic	GTDB	europe	yes	95	yes
416	5.3	GCF_030122495.1_ASM3012249v1_genomic	GTDB	asia	yes	523	yes
417	5.3	GCF_029843485.1_ASM2984348v1_genomic	GTDB	asia	yes	100	yes
418	5.3	GCF_029839025.1_ASM2983902v1_genomic	GTDB	asia	yes	22	yes
419	5.3	GCF_031193955.1_ASM3119395v1_genomic	GTDB	asia	yes	98	yes
420	5.3	GCF_030334045.1_ASM3033404v1_genomic	GTDB	asia	yes	116	yes
421	5.3	GCF_901456255.1_32_P_CF_hybrid_assembly_genomic	GTDB	europe	yes	62	yes
422	5.3	GCF_030415215.1_ASM3041521v1_genomic	GTDB	europe	yes	22	yes
423	5.3	GCF_030414925.1_ASM3041492v1_genomic	GTDB	europe	yes	22	yes
424	5.3	GCF_030414795.1_ASM3041479v1_genomic	GTDB	europe	yes	22	yes
425	5.3	GCA_001037575.1_Citr_freu_complex_BIDMC107_V1_genomic	GTDB	unknown	yes	19	yes
426	5.3	GCA_002151755.1_ASM215175v1_genomic	GTDB	north america	yes	new/unclear	yes
427	5.3	GCA_002192675.1_ASM219267v1_genomic	GTDB	north america	yes	22	yes
428	5.3	GCA_004004715.1_ASM400471v1_genomic	GTDB	europe	yes	22	yes
429	5.3	GCA_004004805.1_ASM400480v1_genomic	GTDB	europe	yes	98	yes
430	5.3	GCF_001880845.1_ASM188084v1_genomic	GTDB	europe	yes	91	yes
431	5.3	GCA_005960425.1_ASM596042v1_genomic	GTDB	asia	yes	263	yes
432	5.3	GCA_013782845.1_ASM1378284v1_genomic	GTDB	europe	yes	523	yes
433	5.3	GCA_013781965.1_ASM1378196v1_genomic	GTDB	europe	yes	617	yes
434	5.3	GCA_013749535.1_ASM1374953v1_genomic	GTDB	europe	yes	481	yes
435	5.3	GCA_011022025.1_ASM1102202v1_genomic	GTDB	asia	yes	98	yes
436	5.3	GCF_001412875.1_ASM141287v1_genomic	GTDB	north america	yes	100	yes
437	5.3	GCF_001413045.1_ASM141304v1_genomic	GTDB	north america	yes	100	yes
438	5.3	GCA_020695525.1_ASM2069552v1_genomic	GTDB	europe	yes	95	yes
439	5.3	GCF_001413115.1_ASM141311v1_genomic	GTDB	north america	yes	new/unclear	yes
440	5.3	GCA_901456245.1_9_E_CF_hybrid_assembly_genomic	GTDB	europe	yes	62	yes
441	5.3	GCF_001413125.1_ASM141312v1_genomic	GTDB	north america	yes	new/unclear	yes
442	5.3	GCF_001413155.1_ASM141315v1_genomic	GTDB	north america	yes	new/unclear	yes
443	5.3	GCF_001413165.1_ASM141316v1_genomic	GTDB	north america	yes	100	yes
444	5.3	GCF_001413195.1_ASM141319v1_genomic	GTDB	north america	yes	100	yes
445	5.3	GCF_014170055.1_ASM1417005v1_genomic	GTDB	north america	yes	new/unclear	yes
446	5.3	GCF_002738435.1_ASM273843v1_genomic	GTDB	asia	yes	139	yes
447	5.3	GCF_003362775.1_ASM336277v1_genomic	GTDB	north america	yes	314	yes
448	5.3	GCF_004004645.1_ASM400464v1_genomic	GTDB	europe	yes	22	yes
449	5.3	GCF_003401455.1_ASM340145v1_genomic	GTDB	north america	yes	114	yes
450	5.3	GCF_003665595.1_ASM366559v1_genomic	GTDB	north america	yes	307	yes
451	5.3	GCF_009857035.1_ASM985703v1_genomic	GTDB	asia	yes	396	yes
452	5.3	GCF_010365585.1_ASM1036558v1_genomic	GTDB	europe	yes	new/unclear	yes
453	5.3	GCF_010590395.1_ASM1059039v1_genomic	GTDB	north america	yes	95	yes
454	5.3	GCF_013336995.1_ASM1333699v1_genomic	GTDB	north america	yes	1160	yes
455	5.3	GCF_014802945.1_ASM1480294v1_genomic	GTDB	europe	yes	22	yes
456	5.3	GCF_014802955.1_ASM1480295v1_genomic	GTDB	europe	yes	22	yes
457	5.3	GCF_014803145.1_ASM1480314v1_genomic	GTDB	europe	yes	22	yes
458	5.3	GCF_016507745.1_ASM1650774v1_genomic	GTDB	north america	yes	114	yes
459	5.3	GCF_016500505.1_ASM1650050v1_genomic	GTDB	north america	yes	98	yes
460	5.3	GCF_016501085.1_ASM1650108v1_genomic	GTDB	north america	yes	412	yes
461	5.3	GCF_016501865.1_ASM1650186v1_genomic	GTDB	north america	yes	95	yes
462	5.3	GCF_016905775.1_ASM1690577v1_genomic	GTDB	europe	yes	65	yes
463	5.3	GCF_018441285.1_ASM1844128v1_genomic	GTDB	europe	yes	19	yes
464	5.3	GCF_018441725.1_ASM1844172v1_genomic	GTDB	europe	yes	634	yes
465	5.3	GCF_901456225.1_30_P_CF_hybrid_assembly_genomic	GTDB	europe	yes	62	yes
466	5.3	GCF_022343635.1_ASM2234363v1_genomic	GTDB	asia	yes	new/unclear	yes
467	5.3	GCF_018445725.1_ASM1844572v1_genomic	GTDB	europe	yes	396	yes
468	5.3	GCF_020809005.1_ASM2080900v1_genomic	GTDB	asia	yes	22	yes
469	5.3	GCF_020639355.1_ASM2063935v1_genomic	GTDB	asia	yes	22	yes
470	5.3	GCF_019660135.1_ASM1966013v1_genomic	GTDB	asia	yes	22	yes
471	5.3	GCF_019660345.1_ASM1966034v1_genomic	GTDB	asia	yes	22	yes
472	5.3	GCF_029104105.1_ASM2910410v1_genomic	GTDB	asia	yes	1109	yes
473	5.3	GCF_025218415.1_ASM2521841v1_genomic	GTDB	europe	yes	116	yes
474	5.3	GCF_029084005.1_ASM2908400v1_genomic	GTDB	europe	yes	112	yes
475	5.3	GCF_029084075.1_ASM2908407v1_genomic	GTDB	north america	yes	527	yes
476	5.3	GCF_030163715.1_ASM3016371v1_genomic	GTDB	asia	yes	22	yes
477	5.3	GCF_029084245.1_ASM2908424v1_genomic	GTDB	south america	yes	22	yes
478	5.3	GCF_029084265.1_ASM2908426v1_genomic	GTDB	asia	yes	98	yes
479	5.3	GCF_029084485.1_ASM2908448v1_genomic	GTDB	asia	yes	98	yes
480	5.3	GCF_030185045.1_ASM3018504v1_genomic	GTDB	australia	yes	150	yes
481	5.3	GCF_029084365.1_ASM2908436v1_genomic	GTDB	europe	yes	22	yes
482	5.3	GCF_030415175.1_ASM3041517v1_genomic	GTDB	europe	yes	22	yes
483	5.3	GCF_029104355.1_ASM2910435v1_genomic	GTDB	asia	yes	1109	yes
484	5.3	GCF_029104415.1_ASM2910441v1_genomic	GTDB	asia	yes	116	yes
485	5.3	GCF_029104445.1_ASM2910444v1_genomic	GTDB	asia	yes	62	yes
486	5.3	GCF_030334455.1_ASM3033445v1_genomic	GTDB	asia	yes	98	yes
487	5.3	GCF_030334565.1_ASM3033456v1_genomic	GTDB	asia	yes	579	yes
488	5.3	GCF_030235845.1_ASM3023584v1_genomic	GTDB	africa	yes	22	yes
489	5.3	GCF_030235945.1_ASM3023594v1_genomic	GTDB	africa	yes	22	yes
490	5.3	GCF_905335675.2_AI3058v1_cp_genomic	GTDB	europe	yes	515	yes
491	5.3	GCF_030333785.1_ASM3033378v1_genomic	GTDB	asia	yes	91	yes
492	5.3	GCF_929619005.1_cpe025_genomic	GTDB	europe	yes	22	yes
493	5.3	GCF_030414965.1_ASM3041496v1_genomic	GTDB	europe	yes	22	yes
494	5.3	GCF_030414255.1_ASM3041425v1_genomic	GTDB	europe	yes	22	yes
495	5.3	GCF_030414355.1_ASM3041435v1_genomic	GTDB	europe	yes	22	yes
496	5.3	GCF_030414775.1_ASM3041477v1_genomic	GTDB	europe	yes	22	yes
497	5.3	GCF_030414375.1_ASM3041437v1_genomic	GTDB	europe	yes	22	yes
498	5.3	GCF_030414715.1_ASM3041471v1_genomic	GTDB	europe	yes	new/unclear	yes
499	5.3	GCF_030414495.1_ASM3041449v1_genomic	GTDB	europe	yes	22	yes
500	5.3	GCF_030414695.1_ASM3041469v1_genomic	GTDB	europe	yes	22	yes
501	5.3	GCF_030414515.1_ASM3041451v1_genomic	GTDB	europe	yes	22	yes
502	5.3	GCF_030414615.1_ASM3041461v1_genomic	GTDB	europe	yes	22	yes
503	5.3	GCF_030414575.1_ASM3041457v1_genomic	GTDB	europe	yes	22	yes
504	5.3	GCF_030414595.1_ASM3041459v1_genomic	GTDB	europe	yes	481	yes
505	5.2	GCA_014855715.1_ASM1485571v1_genomic	GTDB	europe	yes	111	yes
506	5.2	GCF_001412725.1_ASM141272v1_genomic	GTDB	north america	yes	100	yes
507	5.2	GCF_001412825.1_ASM141282v1_genomic	GTDB	north america	yes	100	yes
508	5.2	GCA_024129125.1_ASM2412912v1_genomic	GTDB	europe	yes	402	yes
509	5.2	GCF_006937845.1_ASM693784v1_genomic	GTDB	europe	yes	116	yes
510	5.2	GCF_002189125.1_ASM218912v1_genomic	GTDB	asia	yes	658	yes
511	5.2	GCF_001586845.1_ASM158684v1_genomic	GTDB	north america	yes	415	yes
512	5.2	GCF_001482545.1_ASM148254v1_genomic	GTDB	europe	yes	65	yes
513	5.2	GCF_008502135.1_CC12_genomic	GTDB	africa	yes	323	yes
514	5.2	GCF_004305705.1_ASM430570v1_genomic	GTDB	unknown	yes	651	yes
515	5.2	GCF_004024365.1_ASM402436v1_genomic	GTDB	north america	yes	11	yes
516	5.2	GCF_004005165.1_ASM400516v1_genomic	GTDB	europe	yes	22	yes
517	5.2	GCF_016504895.1_ASM1650489v1_genomic	GTDB	north america	yes	266	yes
518	5.2	GCF_014903475.1_ASM1490347v1_genomic	GTDB	north america	yes	540	yes
519	5.2	GCF_013792365.1_ASM1379236v1_genomic	GTDB	europe	yes	98	yes
520	5.2	GCF_016503845.1_ASM1650384v1_genomic	GTDB	north america	yes	91	yes
521	5.2	GCF_013337015.1_ASM1333701v1_genomic	GTDB	north america	yes	185	yes
522	5.2	GCF_016503985.1_ASM1650398v1_genomic	GTDB	north america	yes	91	yes
523	5.2	GCF_014803285.1_ASM1480328v1_genomic	GTDB	europe	yes	22	yes
524	5.2	GCF_018422965.1_ASM1842296v1_genomic	GTDB	europe	yes	19	yes
525	5.2	GCF_016503955.1_ASM1650395v1_genomic	GTDB	north america	yes	91	yes
526	5.2	GCF_018439745.1_ASM1843974v1_genomic	GTDB	europe	yes	22	yes
527	5.2	GCF_016503645.1_ASM1650364v1_genomic	GTDB	north america	yes	915	yes
528	5.2	GCF_016503225.1_ASM1650322v1_genomic	GTDB	north america	yes	114	yes
529	5.2	GCF_019800135.1_ASM1980013v1_genomic	GTDB	europe	yes	415	yes
530	5.2	GCF_019660945.1_ASM1966094v1_genomic	GTDB	asia	yes	22	yes
531	5.2	GCF_022551625.1_ASM2255162v1_genomic	GTDB	north america	yes	1166	yes
532	5.2	GCF_029084705.1_ASM2908470v1_genomic	GTDB	europe	yes	22	yes
533	5.2	GCF_030163415.1_ASM3016341v1_genomic	GTDB	asia	yes	22	yes
534	5.2	GCF_030334245.1_ASM3033424v1_genomic	GTDB	asia	yes	91	yes
535	5.2	GCF_026274905.1_ASM2627490v1_genomic	GTDB	europe	yes	98	yes
536	5.2	GCF_026274845.1_ASM2627484v1_genomic	GTDB	europe	yes	98	yes
537	5.2	GCF_026274765.1_ASM2627476v1_genomic	GTDB	europe	yes	19	yes
538	5.2	GCA_024129235.1_ASM2412923v1_genomic	GTDB	europe	yes	402	yes
539	5.2	GCF_030334295.1_ASM3033429v1_genomic	GTDB	asia	yes	663	yes
540	5.2	GCF_029085165.1_ASM2908516v1_genomic	GTDB	south america	yes	22	yes
541	5.2	GCF_029084755.1_ASM2908475v1_genomic	GTDB	asia	yes	18	yes
542	5.2	GCF_029084545.1_ASM2908454v1_genomic	GTDB	asia	yes	98	yes
543	5.2	GCF_030184215.1_ASM3018421v1_genomic	GTDB	australia	yes	492	yes
544	5.2	GCF_030334265.1_ASM3033426v1_genomic	GTDB	asia	yes	664	yes
545	5.2	GCF_030007795.1_ASM3000779v1_genomic	GTDB	europe	yes	22	yes
546	5.2	GCF_030415195.1_ASM3041519v1_genomic	GTDB	europe	yes	396	yes
547	5.2	GCF_030334355.1_ASM3033435v1_genomic	GTDB	asia	yes	217	yes
548	5.2	GCF_030415095.1_ASM3041509v1_genomic	GTDB	europe	yes	22	yes
549	5.2	GCF_030334385.1_ASM3033438v1_genomic	GTDB	asia	yes	307	yes
550	5.2	GCF_030334275.1_ASM3033427v1_genomic	GTDB	asia	yes	150	yes
551	5.2	GCF_030334075.1_ASM3033407v1_genomic	GTDB	asia	yes	150	yes
552	5.2	GCF_904859905.1_MSB1_1H_genomic	GTDB	australia	yes	8	yes
553	5.2	GCF_929618205.1_cpe015_genomic	GTDB	europe	yes	11	yes
554	5.2	GCF_905218895.2_AI2602v1_cp_genomic	GTDB	europe	yes	604	yes
555	5.2	GCF_030414705.1_ASM3041470v1_genomic	GTDB	europe	yes	22	yes
556	5.2	GCF_030414605.1_ASM3041460v1_genomic	GTDB	europe	yes	150	yes
557	5.2	GCF_900520375.1_ASM90052037v1_genomic	GTDB	unknown	yes	116	yes
558	5.2	GCA_024643245.1_ASM2464324v1_genomic	GTDB	asia	yes	18	yes
559	5.2	GCA_029083765.1_ASM2908376v1_genomic	GTDB	north america	yes	111	yes
560	5.2	GCA_024129015.1_ASM2412901v1_genomic	GTDB	europe	yes	402	yes
561	5.2	GCF_002151785.1_ASM215178v1_genomic	GTDB	north america	yes	12	yes
562	5.2	GCA_029842305.1_ASM2984230v1_genomic	GTDB	asia	yes	404	yes
563	5.2	GCF_004153245.1_ASM415324v1_genomic	GTDB	europe	yes	22	yes
564	5.2	GCA_031295785.1_ASM3129578v1_genomic	GTDB	europe	yes	unknown	yes
565	5.2	GCF_001034445.1_Citr_freu_complex_MGH99_V1_genomic	GTDB	unknown	yes	169	yes
566	5.2	GCF_001413235.1_ASM141323v1_genomic	GTDB	north america	yes	100	yes
567	5.2	GCF_002864025.1_ASM286402v1_genomic	GTDB	north america	yes	185	yes
568	5.2	GCF_002871775.1_ASM287177v1_genomic	GTDB	north america	yes	new/unclear	yes
569	5.2	GCF_002918835.1_ASM291883v1_genomic	GTDB	north america	yes	167	yes
570	5.2	GCF_002918855.1_ASM291885v1_genomic	GTDB	north america	yes	167	yes
571	5.2	GCF_004023995.1_ASM402399v1_genomic	GTDB	north america	yes	8	yes
572	5.2	GCF_003070705.1_ASM307070v1_genomic	GTDB	south america	yes	62	yes
573	5.2	GCF_018422995.1_ASM1842299v1_genomic	GTDB	europe	yes	19	yes
574	5.2	GCF_014803265.1_ASM1480326v1_genomic	GTDB	europe	yes	22	yes
575	5.2	GCF_003665675.1_ASM366567v1_genomic	GTDB	north america	yes	new/unclear	yes
576	5.2	GCF_013739375.1_ASM1373937v1_genomic	GTDB	europe	yes	22	yes
577	5.2	GCF_014802925.1_ASM1480292v1_genomic	GTDB	europe	yes	22	yes
578	5.2	GCF_016505325.1_ASM1650532v1_genomic	GTDB	north america	yes	98	yes
579	5.2	GCF_014803225.1_ASM1480322v1_genomic	GTDB	europe	yes	22	yes
580	5.2	GCF_014803195.1_ASM1480319v1_genomic	GTDB	europe	yes	new/unclear	yes
581	5.2	GCF_018421575.1_ASM1842157v1_genomic	GTDB	europe	yes	111	yes
582	5.2	GCF_016505585.1_ASM1650558v1_genomic	GTDB	north america	yes	239	yes
583	5.2	GCF_014803105.1_ASM1480310v1_genomic	GTDB	europe	yes	22	yes
584	5.2	GCF_016500465.1_ASM1650046v1_genomic	GTDB	north america	yes	307	yes
585	5.2	GCF_016501425.1_ASM1650142v1_genomic	GTDB	north america	yes	95	yes
586	5.2	GCF_016501625.1_ASM1650162v1_genomic	GTDB	north america	yes	125	yes
587	5.2	GCF_018107785.1_ASM1810778v1_genomic	GTDB	asia	yes	22	yes
588	5.2	GCF_018441745.1_ASM1844174v1_genomic	GTDB	europe	yes	18	yes
589	5.2	GCF_018441765.1_ASM1844176v1_genomic	GTDB	europe	yes	18	yes
590	5.2	GCF_018442425.1_ASM1844242v1_genomic	GTDB	europe	yes	18	yes
591	5.2	GCF_029084975.1_ASM2908497v1_genomic	GTDB	europe	yes	98	yes
592	5.2	GCF_027660875.1_ASM2766087v1_genomic	GTDB	asia	yes	98	yes
593	5.2	GCF_018446835.1_ASM1844683v1_genomic	GTDB	europe	yes	19	yes
594	5.2	GCF_020889125.1_ASM2088912v1_genomic	GTDB	unknown	yes	581	yes
595	5.2	GCF_020710145.1_ASM2071014v1_genomic	GTDB	europe	yes	673	yes
596	5.2	GCF_019585185.1_ASM1958518v1_genomic	GTDB	africa	yes	unknown	yes
597	5.2	GCF_019655495.1_ASM1965549v1_genomic	GTDB	asia	yes	new/unclear	yes
598	5.2	GCF_019655555.1_ASM1965555v1_genomic	GTDB	asia	yes	new/unclear	yes
599	5.2	GCF_019659905.1_ASM1965990v1_genomic	GTDB	asia	yes	18	yes
600	5.2	GCF_022543075.1_ASM2254307v1_genomic	GTDB	unknown	yes	22	yes
601	5.2	GCF_024643145.1_ASM2464314v1_genomic	GTDB	asia	yes	8	yes
602	5.2	GCF_029103965.1_ASM2910396v1_genomic	GTDB	asia	yes	116	yes
603	5.2	GCF_025218205.1_ASM2521820v1_genomic	GTDB	europe	yes	19	yes
604	5.2	GCF_025218215.1_ASM2521821v1_genomic	GTDB	europe	yes	19	yes
605	5.2	GCF_030007575.1_ASM3000757v1_genomic	GTDB	europe	yes	22	yes
606	5.2	GCF_029848215.1_ASM2984821v1_genomic	GTDB	europe	yes	98	yes
607	5.2	GCF_029084325.1_ASM2908432v1_genomic	GTDB	asia	yes	528	yes
608	5.2	GCF_030187025.1_ASM3018702v1_genomic	GTDB	australia	yes	512	yes
609	5.2	GCF_029842205.1_ASM2984220v1_genomic	GTDB	asia	yes	116	yes
610	5.2	GCF_029840245.1_ASM2984024v1_genomic	GTDB	north america	yes	new/unclear	yes
611	5.2	GCF_029839995.1_ASM2983999v1_genomic	GTDB	asia	yes	116	yes
612	5.2	GCF_030334025.1_ASM3033402v1_genomic	GTDB	asia	yes	22	yes
613	5.2	GCF_030222245.1_ASM3022224v1_genomic	GTDB	north america	yes	150	yes
614	5.2	GCF_030333925.1_ASM3033392v1_genomic	GTDB	asia	yes	91	yes
615	5.2	GCF_030360015.1_ASM3036001v1_genomic	GTDB	asia	yes	396	yes
616	5.2	GCF_030414335.1_ASM3041433v1_genomic	GTDB	europe	yes	22	yes
617	5.2	GCF_030414455.1_ASM3041445v1_genomic	GTDB	europe	yes	22	yes
618	5.1	GCF_001055315.1_ASM105531v1_genomic	GTDB	north america	yes	341	yes
619	5.1	GCF_001055295.1_ASM105529v1_genomic	GTDB	north america	yes	341	yes
620	5.1	GCA_028994595.1_ASM2899459v1_genomic	GTDB	europe	yes	new/unclear	yes
621	5.1	GCF_013790265.1_ASM1379026v1_genomic	GTDB	europe	yes	150	yes
622	5.1	GCF_002151735.1_ASM215173v1_genomic	GTDB	north america	yes	216	yes
623	5.1	GCF_000277565.1_ASM27756v1_genomic	GTDB	asia	yes	169	yes
624	5.1	GCF_002417525.1_ASM241752v1_genomic	GTDB	africa	yes	654	yes
625	5.1	GCF_000388155.1_Whole_genome_assembly_genomic	GTDB	unknown	yes	169	yes
626	5.1	GCF_004801115.1_ASM480111v1_genomic	GTDB	europe	yes	95	yes
627	5.1	GCF_013748235.1_ASM1374823v1_genomic	GTDB	europe	yes	150	yes
628	5.1	GCF_014105665.1_ASM1410566v1_genomic	GTDB	europe	yes	11	yes
629	5.1	GCF_016505085.1_ASM1650508v1_genomic	GTDB	north america	yes	62	yes
630	5.1	GCF_016505165.1_ASM1650516v1_genomic	GTDB	north america	yes	98	yes
631	5.1	GCF_014855535.1_ASM1485553v1_genomic	GTDB	europe	yes	278	yes
632	5.1	GCF_016504865.1_ASM1650486v1_genomic	GTDB	north america	yes	64	yes
633	5.1	GCF_014855955.1_ASM1485595v1_genomic	GTDB	europe	yes	626	yes
634	5.1	GCF_013751895.1_ASM1375189v1_genomic	GTDB	europe	yes	11	yes
635	5.1	GCF_013425705.1_ASM1342570v1_genomic	GTDB	unknown	yes	95	yes
636	5.1	GCF_018439105.1_ASM1843910v1_genomic	GTDB	europe	yes	114	yes
637	5.1	GCF_014926275.1_ASM1492627v1_genomic	GTDB	south america	yes	117	yes
638	5.1	GCF_018421475.1_ASM1842147v1_genomic	GTDB	europe	yes	19	yes
639	5.1	GCF_016504005.1_ASM1650400v1_genomic	GTDB	north america	yes	156	yes
640	5.1	GCF_029075845.1_ASM2907584v1_genomic	GTDB	north america	yes	216	yes
641	5.1	GCF_018439245.1_ASM1843924v1_genomic	GTDB	europe	yes	584	yes
642	5.1	GCF_018440275.1_ASM1844027v1_genomic	GTDB	europe	yes	18	yes
643	5.1	GCF_026719245.1_ASM2671924v1_genomic	GTDB	asia	yes	116	yes
644	5.1	GCF_029084665.1_ASM2908466v1_genomic	GTDB	europe	yes	523	yes
645	5.1	GCF_030334145.1_ASM3033414v1_genomic	GTDB	asia	yes	670	yes
646	5.1	GCF_029084845.1_ASM2908484v1_genomic	GTDB	australia	yes	396	yes
647	5.1	GCF_030163355.1_ASM3016335v1_genomic	GTDB	asia	yes	1098	yes
648	5.1	GCF_028558095.1_ASM2855809v1_genomic	GTDB	europe	yes	270	yes
649	5.1	GCF_030163295.1_ASM3016329v1_genomic	GTDB	asia	yes	214	yes
650	5.1	GCF_029084895.1_ASM2908489v1_genomic	GTDB	australia	yes	396	yes
651	5.1	GCF_029084885.1_ASM2908488v1_genomic	GTDB	australia	yes	396	yes
652	5.1	GCF_030163575.1_ASM3016357v1_genomic	GTDB	asia	yes	116	yes
653	5.1	GCF_902807175.1_PBIO701_genomic	GTDB	africa	yes	590	yes
654	5.1	GCF_030333905.1_ASM3033390v1_genomic	GTDB	asia	yes	124	yes
655	5.1	GCF_030333845.1_ASM3033384v1_genomic	GTDB	asia	yes	91	yes
656	5.1	GCF_900079705.1_APW_PRJEB13524_v1_genomic	GTDB	unknown	yes	unknown	yes
657	5.1	GCA_018373825.1_ASM1837382v1_genomic	GTDB	north america	yes	unknown	yes
658	5.1	GCF_000313895.1_L17dn_genomic	GTDB	asia	yes	169	yes
659	5.1	GCA_030122455.1_ASM3012245v1_genomic	GTDB	asia	yes	new/unclear	yes
660	5.1	GCF_014802805.1_ASM1480280v1_genomic	GTDB	europe	yes	22	yes
661	5.1	GCF_004005085.1_ASM400508v1_genomic	GTDB	europe	yes	62	yes
662	5.1	GCF_003363295.1_ASM336329v1_genomic	GTDB	south america	yes	265	yes
663	5.1	GCF_003812345.1_ASM381234v1_genomic	GTDB	unknown	yes	212	yes
664	5.1	GCF_003665535.1_ASM366553v1_genomic	GTDB	north america	yes	11	yes
665	5.1	GCF_003665615.1_ASM366561v1_genomic	GTDB	north america	yes	212	yes
666	5.1	GCF_013726615.1_ASM1372661v1_genomic	GTDB	europe	yes	341	yes
667	5.1	GCF_010590925.1_ASM1059092v1_genomic	GTDB	north america	yes	632	yes
668	5.1	GCF_013170055.1_ASM1317005v1_genomic	GTDB	south america	yes	169	yes
669	5.1	GCF_016505255.1_ASM1650525v1_genomic	GTDB	north america	yes	22	yes
670	5.1	GCF_022543275.1_ASM2254327v1_genomic	GTDB	unknown	yes	22	yes
671	5.1	GCF_014803055.1_ASM1480305v1_genomic	GTDB	europe	yes	22	yes
672	5.1	GCF_016500575.1_ASM1650057v1_genomic	GTDB	north america	yes	307	yes
673	5.1	GCF_029075825.1_ASM2907582v1_genomic	GTDB	north america	yes	417	yes
674	5.1	GCF_016500885.1_ASM1650088v1_genomic	GTDB	north america	yes	1180	yes
675	5.1	GCF_016503495.1_ASM1650349v1_genomic	GTDB	north america	yes	702	yes
676	5.1	GCF_016501915.1_ASM1650191v1_genomic	GTDB	north america	yes	116	yes
677	5.1	GCF_018420365.1_ASM1842036v1_genomic	GTDB	europe	yes	18	yes
678	5.1	GCF_017353275.1_ASM1735327v1_genomic	GTDB	europe	yes	64	yes
679	5.1	GCF_018067665.1_ASM1806766v1_genomic	GTDB	north america	yes	new/unclear	yes
680	5.1	GCF_023101385.1_ASM2310138v1_genomic	GTDB	europe	yes	19	yes
681	5.1	GCF_021417265.1_ASM2141726v1_genomic	GTDB	asia	yes	150	yes
682	5.1	GCF_018446045.1_ASM1844604v1_genomic	GTDB	europe	yes	18	yes
683	5.1	GCF_018446195.1_ASM1844619v1_genomic	GTDB	europe	yes	18	yes
684	5.1	GCF_019731875.1_ASM1973187v1_genomic	GTDB	europe	yes	216	yes
685	5.1	GCF_019660505.1_ASM1966050v1_genomic	GTDB	asia	yes	22	yes
686	5.1	GCF_025143015.1_ASM2514301v1_genomic	GTDB	north america	yes	1231	yes
687	5.1	GCF_029084605.1_ASM2908460v1_genomic	GTDB	asia	yes	116	yes
688	5.1	GCF_029084025.1_ASM2908402v1_genomic	GTDB	europe	yes	98	yes
689	5.1	GCF_030334425.1_ASM3033442v1_genomic	GTDB	asia	yes	116	yes
690	5.1	GCF_029104485.1_ASM2910448v1_genomic	GTDB	asia	yes	22	yes
691	5.1	GCF_029382265.1_ASM2938226v1_genomic	GTDB	south america	yes	263	yes
692	5.1	GCF_029717865.1_ASM2971786v1_genomic	GTDB	europe	yes	22	yes
693	5.1	GCF_029717985.1_ASM2971798v1_genomic	GTDB	europe	yes	new/unclear	yes
694	5.1	GCF_029839375.1_ASM2983937v1_genomic	GTDB	asia	yes	22	yes
695	5.1	GCF_029835515.1_ASM2983551v1_genomic	GTDB	asia	yes	116	yes
696	5.1	GCF_030212745.1_ASM3021274v1_genomic	GTDB	north america	yes	unknown	yes
697	5.1	GCF_030283665.1_ASM3028366v1_genomic	GTDB	australia	yes	new/unclear	yes
698	5.1	GCF_030333735.1_ASM3033373v1_genomic	GTDB	asia	yes	91	yes
699	5.1	GCF_030333885.1_ASM3033388v1_genomic	GTDB	asia	yes	519	yes
700	5.1	GCF_030333855.1_ASM3033385v1_genomic	GTDB	asia	yes	22	yes
701	5.1	GCF_030414815.1_ASM3041481v1_genomic	GTDB	europe	yes	22	yes
702	5.1	GCF_016859065.1_ASM1685906v1_genomic	GTDB	europe	yes	new/unclear	yes
703	5.0	GCF_001880835.1_ASM188083v1_genomic	GTDB	europe	yes	11	yes
704	5.0	GCF_000714305.1_ASM71430v1_genomic	GTDB	africa	yes	139	yes
705	5.0	GCF_000312465.1_ASM31246v1_genomic	GTDB	north america	yes	new/unclear	yes
706	5.0	GCA_900635425.1_28869_C01_genomic	GTDB	unknown	yes	new/unclear	yes
707	5.0	GCF_016504115.1_ASM1650411v1_genomic	GTDB	north america	yes	485	yes
708	5.0	GCF_013784645.1_ASM1378464v1_genomic	GTDB	europe	yes	19	yes
709	5.0	GCF_013791615.1_ASM1379161v1_genomic	GTDB	europe	yes	111	yes
710	5.0	GCF_004322975.1_ASM432297v1_genomic	GTDB	north america	yes	22	yes
711	5.0	GCF_016504735.1_ASM1650473v1_genomic	GTDB	north america	yes	new/unclear	yes
712	5.0	GCF_014856085.1_ASM1485608v1_genomic	GTDB	europe	yes	98	yes
713	5.0	GCF_013751655.1_ASM1375165v1_genomic	GTDB	europe	yes	11	yes
714	5.0	GCF_016504485.1_ASM1650448v1_genomic	GTDB	north america	yes	98	yes
715	5.0	GCF_016505245.1_ASM1650524v1_genomic	GTDB	north america	yes	91	yes
716	5.0	GCF_016504495.1_ASM1650449v1_genomic	GTDB	north america	yes	1153	yes
717	5.0	GCF_018439765.1_ASM1843976v1_genomic	GTDB	europe	yes	98	yes
718	5.0	GCF_018439905.1_ASM1843990v1_genomic	GTDB	europe	yes	98	yes
719	5.0	GCF_023330605.1_ASM2333060v1_genomic	GTDB	asia	yes	257	yes
720	5.0	GCF_027853455.1_ASM2785345v1_genomic	GTDB	asia	yes	669	yes
721	5.0	GCF_023276795.1_ASM2327679v1_genomic	GTDB	asia	yes	new/unclear	yes
722	5.0	GCF_022967955.1_ASM2296795v1_genomic	GTDB	africa	yes	263	yes
723	5.0	GCF_022646275.1_ASM2264627v1_genomic	GTDB	asia	yes	unknown	yes
724	5.0	GCF_022585175.1_ASM2258517v1_genomic	GTDB	asia	yes	702	yes
725	5.0	GCF_029083785.1_ASM2908378v1_genomic	GTDB	north america	yes	98	yes
726	5.0	GCF_029083745.1_ASM2908374v1_genomic	GTDB	australia	yes	396	yes
727	5.0	GCF_026526975.1_ASM2652697v2_genomic	GTDB	south america	yes	64	yes
728	5.0	GCA_000529265.1_ISC11v1_genomic	GTDB	europe	yes	new/unclear	yes
729	5.0	GCF_030131685.1_ASM3013168v1_genomic	GTDB	europe	yes	62	yes
730	5.0	GCF_030334485.1_ASM3033448v1_genomic	GTDB	asia	yes	669	yes
731	5.0	GCF_030334345.1_ASM3033434v1_genomic	GTDB	asia	yes	492	yes
732	5.0	GCF_030334055.1_ASM3033405v1_genomic	GTDB	asia	yes	403	yes
733	5.0	GCF_030415155.1_ASM3041515v1_genomic	GTDB	europe	yes	163	yes
734	5.0	GCF_001057215.1_ASM105721v1_genomic	GTDB	north america	yes	341	yes
735	5.0	GCA_958402045.1_ERR9492506_bin.11_MetaWRAP_v1.3_MAG_genomic	GTDB	unknown	yes	new/unclear	yes
736	5.0	GCF_002796505.1_ASM279650v1_genomic	GTDB	unknown	yes	98	yes
737	5.0	GCF_014218795.1_ASM1421879v1_genomic	GTDB	asia	yes	unknown	yes
738	5.0	GCF_003019835.1_ASM301983v1_genomic	GTDB	asia	yes	11	yes
739	5.0	GCF_003175795.1_ASM317579v1_genomic	GTDB	unknown	yes	396	yes
740	5.0	GCF_003195445.1_ASM319544v1_genomic	GTDB	north america	yes	144	yes
741	5.0	GCF_003812325.1_ASM381232v1_genomic	GTDB	unknown	yes	307	yes
742	5.0	GCF_009905315.1_ASM990531v1_genomic	GTDB	africa	yes	540	yes
743	5.0	GCF_013731955.1_ASM1373195v1_genomic	GTDB	europe	yes	216	yes
744	5.0	GCF_016503935.1_ASM1650393v1_genomic	GTDB	north america	yes	22	yes
745	5.0	GCF_011064845.1_ASM1106484v1_genomic	GTDB	unknown	yes	new/unclear	yes
746	5.0	GCF_013085885.1_ASM1308588v1_genomic	GTDB	south america	yes	19	yes
747	5.0	GCF_016505485.1_ASM1650548v1_genomic	GTDB	north america	yes	150	yes
748	5.0	GCF_016503695.1_ASM1650369v1_genomic	GTDB	north america	yes	62	yes
749	5.0	GCF_016500865.1_ASM1650086v1_genomic	GTDB	north america	yes	1181	yes
750	5.0	GCF_016501325.1_ASM1650132v1_genomic	GTDB	north america	yes	95	yes
751	5.0	GCF_029075655.1_ASM2907565v1_genomic	GTDB	north america	yes	150	yes
752	5.0	GCF_016503245.1_ASM1650324v1_genomic	GTDB	north america	yes	62	yes
753	5.0	GCF_028826025.1_ASM2882602v1_genomic	GTDB	asia	yes	18	yes
754	5.0	GCF_017086505.1_ASM1708650v1_genomic	GTDB	europe	yes	505	yes
755	5.0	GCF_017151445.1_ASM1715144v1_genomic	GTDB	asia	yes	64	yes
756	5.0	GCF_022406375.1_ASM2240637v1_genomic	GTDB	unknown	yes	98	yes
757	5.0	GCF_023612475.1_ASM2361247v1_genomic	GTDB	europe	yes	22	yes
758	5.0	GCF_018447695.1_ASM1844769v1_genomic	GTDB	europe	yes	415	yes
759	5.0	GCF_019731005.1_ASM1973100v1_genomic	GTDB	asia	yes	1124	yes
760	5.0	GCF_029104195.1_ASM2910419v1_genomic	GTDB	asia	yes	new/unclear	yes
761	5.0	GCF_029719765.1_ASM2971976v1_genomic	GTDB	europe	yes	635	yes
762	5.0	GCF_030194515.1_ASM3019451v1_genomic	GTDB	asia	yes	270	yes
763	5.0	GCF_030230085.1_ASM3023008v1_genomic	GTDB	north america	yes	unknown	yes
764	5.0	GCF_030333765.1_ASM3033376v1_genomic	GTDB	asia	yes	161	yes
765	5.0	GCF_937934415.1_ERR911957_bin.70_CONCOCT_v1.1_MAG_genomic	GTDB	europe	yes	11	yes
766	5.0	GCF_947074305.1_SRR7610118_bin.2_metaWRAP_v1.3_MAG_genomic	GTDB	south america	yes	11	yes
767	5.0	ATCC 8090	NCBI RefSeq	north america	yes	new/unclear	yes
768	4.9	GCF_002417535.1_ASM241753v1_genomic	GTDB	africa	yes	156	yes
769	4.9	GCF_001586835.1_ASM158683v1_genomic	GTDB	north america	yes	519	yes
770	4.9	GCF_001411885.1_ASM141188v1_genomic	GTDB	asia	yes	18	yes
771	4.9	GCF_004327735.1_ASM432773v1_genomic	GTDB	north america	yes	22	yes
772	4.9	GCF_000342325.1_Whole_genome_assembly_genomic	GTDB	asia	yes	new/unclear	yes
773	4.9	GCF_000582615.1_Citrobacter_assembly_genomic	GTDB	unknown	yes	new/unclear	yes
774	4.9	GCF_005281045.1_ASM528104v1_genomic	GTDB	europe	yes	507	yes
775	4.9	GCF_001546285.1_ASM154628v1_genomic	GTDB	unknown	yes	655	yes
776	4.9	GCF_013899365.1_ASM1389936v1_genomic	GTDB	europe	yes	unknown	yes
777	4.9	GCF_016504925.1_ASM1650492v1_genomic	GTDB	north america	yes	251	yes
778	4.9	GCF_015668675.1_ASM1566867v1_genomic	GTDB	north america	yes	new/unclear	yes
779	4.9	GCF_016503805.1_ASM1650380v1_genomic	GTDB	north america	yes	91	yes
780	4.9	GCF_015674725.1_ASM1567472v1_genomic	GTDB	north america	yes	new/unclear	yes
781	4.9	GCF_015674715.1_ASM1567471v1_genomic	GTDB	north america	yes	new/unclear	yes
782	4.9	GCF_015673475.1_ASM1567347v1_genomic	GTDB	north america	yes	new/unclear	yes
783	4.9	GCF_015356435.1_ASM1535643v1_genomic	GTDB	unknown	yes	new/unclear	yes
784	4.9	GCF_016507635.1_ASM1650763v1_genomic	GTDB	north america	yes	392	yes
785	4.9	GCF_016503905.1_ASM1650390v1_genomic	GTDB	north america	yes	98	yes
786	4.9	GCF_016503735.1_ASM1650373v1_genomic	GTDB	north america	yes	91	yes
787	4.9	GCF_016503575.1_ASM1650357v1_genomic	GTDB	north america	yes	415	yes
788	4.9	GCF_016503305.1_ASM1650330v1_genomic	GTDB	north america	yes	415	yes
789	4.9	GCF_016502115.1_ASM1650211v1_genomic	GTDB	north america	yes	11	yes
790	4.9	GCF_023913375.1_ASM2391337v1_genomic	GTDB	africa	yes	1068	yes
791	4.9	GCF_023910415.1_ASM2391041v1_genomic	GTDB	africa	yes	1068	yes
792	4.9	GCF_030334175.1_ASM3033417v1_genomic	GTDB	asia	yes	19	yes
793	4.9	GCF_030866725.1_ASM3086672v1_genomic	GTDB	africa	yes	150	yes
794	4.9	GCF_030334435.1_ASM3033443v1_genomic	GTDB	asia	yes	19	yes
795	4.9	GCF_030334155.1_ASM3033415v1_genomic	GTDB	asia	yes	139	yes
796	4.9	GCF_030851675.1_ASM3085167v1_genomic	GTDB	north america	yes	91	yes
797	4.9	GCA_002471245.1_ASM247124v1_genomic	GTDB	unknown	yes	new/unclear	yes
798	4.9	GCF_001306025.1_ASM130602v1_genomic	GTDB	asia	yes	18	yes
799	4.9	GCF_000982845.1_ASM98284v1_genomic	GTDB	europe	yes	150	yes
800	4.9	GCA_021817585.1_ASM2181758v1_genomic	GTDB	asia	yes	214	yes
801	4.9	GCF_000759735.1_ASM75973v1_genomic	GTDB	unknown	yes	new/unclear	yes
802	4.9	GCF_000734905.1_ASM73490v1_genomic	GTDB	europe	yes	new/unclear	yes
803	4.9	GCF_000398825.1_Esch_coli_KTE30_V1_genomic	GTDB	unknown	yes	new/unclear	yes
804	4.9	GCF_001034485.1_Citr_freu_complex_MGH104_V1_genomic	GTDB	unknown	yes	new/unclear	yes
805	4.9	GCF_002918865.1_ASM291886v1_genomic	GTDB	north america	yes	22	yes
806	4.9	GCF_003015305.1_ASM301530v1_genomic	GTDB	europe	yes	new/unclear	yes
807	4.9	GCF_003665635.1_ASM366563v1_genomic	GTDB	north america	yes	98	yes
808	4.9	GCF_003665655.1_ASM366565v1_genomic	GTDB	north america	yes	655	yes
809	4.9	GCF_015674675.1_ASM1567467v1_genomic	GTDB	north america	yes	new/unclear	yes
810	4.9	GCF_014803045.1_ASM1480304v1_genomic	GTDB	europe	yes	22	yes
811	4.9	GCF_016461655.1_HUCF_1_genomic	GTDB	north america	yes	678	yes
812	4.9	GCF_016500895.1_ASM1650089v1_genomic	GTDB	north america	yes	8	yes
813	4.9	GCF_016502965.1_ASM1650296v1_genomic	GTDB	north america	yes	98	yes
814	4.9	GCF_016502025.1_ASM1650202v1_genomic	GTDB	north america	yes	1166	yes
815	4.9	GCF_028737575.1_ASM2873757v1_genomic	GTDB	north america	yes	new/unclear	yes
816	4.9	GCF_030334285.1_ASM3033428v1_genomic	GTDB	asia	yes	18	yes
817	4.9	GCF_024752095.1_ASM2475209v1_genomic	GTDB	north america	yes	402	yes
818	4.9	GCF_025143065.1_ASM2514306v1_genomic	GTDB	north america	yes	1231	yes
819	4.9	GCF_029084195.1_ASM2908419v1_genomic	GTDB	south america	yes	22	yes
820	4.9	GCF_029104165.1_ASM2910416v1_genomic	GTDB	asia	yes	553	yes
821	4.9	GCF_029719365.1_ASM2971936v1_genomic	GTDB	europe	yes	911	yes
822	4.9	GCF_030225885.1_ASM3022588v1_genomic	GTDB	north america	yes	unknown	yes
823	4.9	GCF_905232395.2_AI2609v1_cp_genomic	GTDB	europe	yes	unknown	yes
824	4.9	GCF_030333815.1_ASM3033381v1_genomic	GTDB	asia	yes	635	yes
825	4.9	MSB1_1H	NCBI RefSeq	australia	yes	8	yes
826	4.8	GCF_015668035.1_ASM1566803v1_genomic	GTDB	north america	no	-	no
827	4.8	GCF_016505025.1_ASM1650502v1_genomic	GTDB	north america	no	-	no
828	4.8	GCF_027694885.1_ASM2769488v1_genomic	GTDB	asia	no	-	no
829	4.8	GCF_030334065.1_ASM3033406v1_genomic	GTDB	asia	no	-	no
830	4.8	GCF_030163265.1_ASM3016326v1_genomic	GTDB	asia	no	-	no
831	4.8	GCF_900079745.1_APW_PRJEB13530_v1_genomic	GTDB	unknown	no	-	no
832	4.8	GCA_027318285.1_ASM2731828v1_genomic	GTDB	asia	no	-	no
833	4.8	GCA_946481645.1_SRR12181036_bin.10_metawrap_v1.3.0_MAG_genomic	GTDB	asia	no	-	no
834	4.8	GCF_016500725.1_ASM1650072v1_genomic	GTDB	north america	no	-	no
835	4.8	GCF_029718045.1_ASM2971804v1_genomic	GTDB	europe	no	-	no
836	4.8	GCF_030333935.1_ASM3033393v1_genomic	GTDB	asia	no	-	no
837	4.8	GCF_030333685.1_ASM3033368v1_genomic	GTDB	asia	no	-	no
838	4.8	GCF_030333725.1_ASM3033372v1_genomic	GTDB	asia	no	-	no
839	4.8	GCF_030336505.1_ASM3033650v1_genomic	GTDB	asia	no	-	no
840	4.7	GCF_016504355.1_ASM1650435v1_genomic	GTDB	north america	no	-	no
841	4.7	GCF_902363265.1_MGYG-HGUT-00108_genomic	GTDB	unknown	no	-	no
842	4.7	GCA_958352175.1_ERR9610947_bin.1_MetaWRAP_v1.3_MAG_genomic	GTDB	asia	no	-	no
843	4.7	GCF_012955545.1_ASM1295554v1_genomic	GTDB	asia	no	-	no
844	4.7	GCF_021441345.1_ASM2144134v1_genomic	GTDB	europe	no	-	no
845	4.7	GCF_030333945.1_ASM3033394v1_genomic	GTDB	asia	no	-	no
846	4.6	GCA_018376975.1_ASM1837697v1_genomic	GTDB	north america	no	-	no
847	4.6	GCA_003537015.1_ASM353701v1_genomic	GTDB	unknown	no	-	no
848	4.5	GCA_016906165.1_ASM1690616v1_genomic	GTDB	asia	no	-	no
849	4.5	GCA_014803315.1_ASM1480331v1_genomic	GTDB	europe	no	-	no
850	4.5	GCA_905197135.1_ERR321623-mag-bin.33_genomic	GTDB	europe	no	-	no
851	4.3	GCA_014101385.1_ASM1410138v1_genomic	GTDB	europe	no	-	no
852	3.9	GCA_014803365.1_ASM1480336v1_genomic	GTDB	europe	no	-	no
853	3.8	GCA_003519155.1_ASM351915v1_genomic	GTDB	unknown	no	-	no
854	3.8	GCA_008673605.1_ASM867360v1_genomic	GTDB	australia	no	-	no
855	3.7	GCA_002453755.1_ASM245375v1_genomic	GTDB	unknown	no	-	no
856	2.8	GCA_958414695.1_ERR9762698_bin.29_MetaWRAP_v1.3_MAG_genomic	GTDB	europe	no	-	no

## Sheet: Dataset 1 - C. portucalensis
number	estimated Genome size (Seqsphere+) in Mb	sequence name	sequence origin	sample origin and/or publication	used for MLST analysis	used for Citrobacter-Combined cgMLST generation?
1	5.2	2024000196	this study1	Greifswald, Germany , Europe	yes	yes
2	4.9	23U12871	this study2	Regensburg, Germany, Europe	yes	yes
3	5.0	23U17253	this study2	Regensburg, Germany, Europe	yes	yes
4	5.0	23U6836	this study2	Regensburg, Germany, Europe	yes	yes
5	4.9	23U9626	this study2	Regensburg, Germany, Europe	yes	yes
6	5.2	ERR10852983	ENA – PRJEB58690	Finland / PMID: 37303777	yes	yes
7	5.1	ERR10852986	ENA – PRJEB58690	Finland / PMID: 37303777	yes	yes
8	5.1	ERR10852987	ENA – PRJEB58690	Finland / PMID: 37303777	yes	yes
9	5.1	ERR10852988	ENA – PRJEB58690	Finland / PMID: 37303777	yes	yes
10	5.1	ERR10852990	ENA – PRJEB58690	Finland / PMID: 37303777	yes	yes
11	5.4	GCA_008364895.1_ASM836489v1_genomic	GTDB	-	yes	yes
12	5.4	GCA_008370125.1_ASM837012v1_genomic	GTDB	-	yes	yes
13	5.6	GCA_013169475.1_ASM1316947v1_genomic	GTDB	-	yes	yes
14	5.4	GCA_022024315.1_ASM2202431v1_genomic	GTDB	-	yes	yes
15	5.6	GCA_029083985.1_ASM2908398v1_genomic	GTDB	-	yes	yes
16	5.6	GCA_029085195.1_ASM2908519v1_genomic	GTDB	-	yes	yes
17	5.5	GCA_029085205.1_ASM2908520v1_genomic	GTDB	-	yes	yes
18	5.6	GCA_029085225.1_ASM2908522v1_genomic	GTDB	-	yes	yes
19	5.6	GCA_029085265.1_ASM2908526v1_genomic	GTDB	-	yes	yes
20	5.6	GCA_029085285.1_ASM2908528v1_genomic	GTDB	-	yes	yes
21	5.5	GCA_029104185.1_ASM2910418v1_genomic	GTDB	-	yes	yes
22	5.5	GCA_029104225.1_ASM2910422v1_genomic	GTDB	-	yes	yes
23	5.3	GCA_029104245.1_ASM2910424v1_genomic	GTDB	-	yes	yes
24	5.1	GCA_029104505.1_ASM2910450v1_genomic	GTDB	-	yes	yes
25	5.3	GCA_030169875.1_ASM3016987v1_genomic	GTDB	-	yes	yes
26	5.3	GCA_030850205.1_ASM3085020v1_genomic	GTDB	-	yes	yes
27	5.1	GCA_901456295.1_13_E_CF_hybrid_assembly_genomic	GTDB	-	yes	yes
28	5.1	GCF_000238735.1_Citr_freu_4_7_47CFAA_V1_genomic	GTDB	-	yes	yes
29	4.9	GCF_000521945.1_Citr_freu_UCI_32_V1_genomic	GTDB	-	yes	yes
30	5.1	GCF_001281005.1_ASM128100v1_genomic	GTDB	-	yes	yes
31	5.4	GCF_001867255.1_ASM186725v1_genomic	GTDB	-	yes	yes
32	5.3	GCF_001880775.1_ASM188077v1_genomic	GTDB	-	yes	yes
33	4.9	GCF_002042885.1_ASM204288v1_genomic	GTDB	-	yes	yes
34	5.0	GCF_002051555.1_ASM205155v1_genomic	GTDB	-	yes	yes
35	4.9	GCF_002215605.1_ASM221560v1_genomic	GTDB	-	yes	yes
36	4.9	GCF_002843195.1_ASM284319v2_genomic	GTDB	-	yes	yes
37	4.8	GCF_003471655.1_ASM347165v1_genomic	GTDB	-	yes	yes
38	5.0	GCF_003990165.1_ASM399016v1_genomic	GTDB	-	yes	yes
39	5.2	GCF_004801555.1_ASM480155v1_genomic	GTDB	-	yes	yes
40	4.9	GCF_008086465.1_ASM808646v1_genomic	GTDB	-	yes	yes
41	4.9	GCF_008364645.1_ASM836464v1_genomic	GTDB	-	yes	yes
42	5.0	GCF_008364725.1_ASM836472v1_genomic	GTDB	-	yes	yes
43	5.4	GCF_008370135.1_ASM837013v1_genomic	GTDB	-	yes	yes
44	4.9	GCF_008693605.1_ASM869360v1_genomic	GTDB	-	yes	yes
45	4.8	GCF_009648235.1_ASM964823v1_genomic	GTDB	-	yes	yes
46	5.2	GCF_009730355.1_ASM973035v1_genomic	GTDB	-	yes	yes
47	5.2	GCF_010319905.2_ASM1031990v2_genomic	GTDB	-	yes	yes
48	4.9	GCF_011603985.1_ASM1160398v1_genomic	GTDB	-	yes	yes
49	5.3	GCF_013345705.1_ASM1334570v1_genomic	GTDB	-	yes	yes
50	5.4	GCF_014855595.1_ASM1485559v1_genomic	GTDB	-	yes	yes
51	5.4	GCF_014855645.1_ASM1485564v1_genomic	GTDB	-	yes	yes
52	5.4	GCF_014855945.1_ASM1485594v1_genomic	GTDB	-	yes	yes
53	5.3	GCF_014855985.1_ASM1485598v1_genomic	GTDB	-	yes	yes
54	5.4	GCF_014856005.1_ASM1485600v1_genomic	GTDB	-	yes	yes
55	5.1	GCF_014856035.1_ASM1485603v1_genomic	GTDB	-	yes	yes
56	5.4	GCF_014856075.1_ASM1485607v1_genomic	GTDB	-	yes	yes
57	5.4	GCF_014856095.1_ASM1485609v1_genomic	GTDB	-	yes	yes
58	5.3	GCF_015134935.1_ASM1513493v1_genomic	GTDB	-	yes	yes
59	5.4	GCF_015135075.1_ASM1513507v1_genomic	GTDB	-	yes	yes
60	5.3	GCF_015137095.1_ASM1513709v1_genomic	GTDB	-	yes	yes
61	4.8	GCF_015668205.1_ASM1566820v1_genomic	GTDB	-	yes	yes
62	5.2	GCF_016133805.1_ASM1613380v1_genomic	GTDB	-	yes	yes
63	4.9	GCF_016406035.3_ASM1640603v3_genomic	GTDB	-	yes	yes
64	4.8	GCF_016892575.1_ASM1689257v1_genomic	GTDB	-	yes	yes
65	4.8	GCF_018279205.1_ASM1827920v1_genomic	GTDB	-	yes	yes
66	5.1	GCF_018423215.1_ASM1842321v1_genomic	GTDB	-	yes	yes
67	5.1	GCF_018446035.2_ASM1844603v2_genomic	GTDB	-	yes	yes
68	5.2	GCF_018446095.1_ASM1844609v1_genomic	GTDB	-	yes	yes
69	5.1	GCF_018446995.1_ASM1844699v1_genomic	GTDB	-	yes	yes
70	5.0	GCF_019265345.1_ASM1926534v1_genomic	GTDB	-	yes	yes
71	5.0	GCF_019265365.1_ASM1926536v1_genomic	GTDB	-	yes	yes
72	5.1	GCF_019448455.1_ASM1944845v1_genomic	GTDB	-	yes	yes
73	5.2	GCF_019448475.1_ASM1944847v1_genomic	GTDB	-	yes	yes
74	4.8	GCF_019584545.1_ASM1958454v1_genomic	GTDB	-	yes	yes
75	4.9	GCF_019584605.1_ASM1958460v1_genomic	GTDB	-	yes	yes
76	4.9	GCF_019660705.1_ASM1966070v1_genomic	GTDB	-	yes	yes
77	4.9	GCF_019660715.1_ASM1966071v1_genomic	GTDB	-	yes	yes
78	5.2	GCF_019661085.1_ASM1966108v1_genomic	GTDB	-	yes	yes
79	5.1	GCF_020215765.1_ASM2021576v1_genomic	GTDB	-	yes	yes
80	5.1	GCF_020215805.1_ASM2021580v1_genomic	GTDB	-	yes	yes
81	5.2	GCF_020215855.1_ASM2021585v1_genomic	GTDB	-	yes	yes
82	5.1	GCF_021228875.1_ASM2122887v1_genomic	GTDB	-	yes	yes
83	5.0	GCF_021417185.1_ASM2141718v1_genomic	GTDB	-	yes	yes
84	5.3	GCF_021417205.1_ASM2141720v1_genomic	GTDB	-	yes	yes
85	5.4	GCF_021440245.1_ASM2144024v1_genomic	GTDB	-	yes	yes
86	5.1	GCF_021440745.1_ASM2144074v1_genomic	GTDB	-	yes	yes
87	4.9	GCF_021440885.1_ASM2144088v1_genomic	GTDB	-	yes	yes
88	5.1	GCF_021496985.1_ASM2149698v1_genomic	GTDB	-	yes	yes
89	5.1	GCF_021729115.1_ASM2172911v1_genomic	GTDB	-	yes	yes
90	5.3	GCF_022354565.1_ASM2235456v1_genomic	GTDB	-	yes	yes
91	4.7	GCF_022406265.1_ASM2240626v1_genomic	GTDB	-	yes	yes
92	4.7	GCF_022406345.1_ASM2240634v1_genomic	GTDB	-	yes	yes
93	5.1	GCF_022458955.1_ASM2245895v1_genomic	GTDB	-	yes	yes
94	5.6	GCF_022543895.1_ASM2254389v1_genomic	GTDB	-	yes	yes
95	5.4	GCF_023374935.1_ASM2337493v1_genomic	GTDB	-	yes	yes
96	5.6	GCF_023650815.1_ASM2365081v1_genomic	GTDB	-	yes	yes
97	4.7	GCF_023910405.1_ASM2391040v1_genomic	GTDB	-	yes	yes
98	4.9	GCF_023910465.1_ASM2391046v1_genomic	GTDB	-	yes	yes
99	5.2	GCF_024495035.1_ASM2449503v1_genomic	GTDB	-	yes	yes
100	5.4	GCF_024583575.1_ASM2458357v1_genomic	GTDB	-	yes	yes
101	5.2	GCF_024638115.1_ASM2463811v1_genomic	GTDB	-	yes	yes
102	5.0	GCF_024638125.1_ASM2463812v1_genomic	GTDB	-	yes	yes
103	4.9	GCF_024752235.1_ASM2475223v1_genomic	GTDB	-	yes	yes
104	5.4	GCF_024761415.1_ASM2476141v1_genomic	GTDB	-	yes	yes
105	5.2	GCF_026155535.1_ASM2615553v1_genomic	GTDB	-	yes	yes
106	5.3	GCF_026191715.1_ASM2619171v1_genomic	GTDB	-	yes	yes
107	5.2	GCF_026552415.1_ASM2655241v1_genomic	GTDB	-	yes	yes
108	4.8	GCF_026552425.1_ASM2655242v1_genomic	GTDB	-	yes	yes
109	5.1	GCF_026552445.1_ASM2655244v1_genomic	GTDB	-	yes	yes
110	5.0	GCF_026552455.1_ASM2655245v1_genomic	GTDB	-	yes	yes
111	5.0	GCF_026552495.1_ASM2655249v1_genomic	GTDB	-	yes	yes
112	4.9	GCF_026552515.1_ASM2655251v1_genomic	GTDB	-	yes	yes
113	5.2	GCF_026552525.1_ASM2655252v1_genomic	GTDB	-	yes	yes
114	5.3	GCF_026552555.1_ASM2655255v1_genomic	GTDB	-	yes	yes
115	4.8	GCF_026552565.1_ASM2655256v1_genomic	GTDB	-	yes	yes
116	5.4	GCF_026552575.1_ASM2655257v1_genomic	GTDB	-	yes	yes
117	4.9	GCF_026552615.1_ASM2655261v1_genomic	GTDB	-	yes	yes
118	4.8	GCF_026552625.1_ASM2655262v1_genomic	GTDB	-	yes	yes
119	4.9	GCF_026552675.1_ASM2655267v1_genomic	GTDB	-	yes	yes
120	5.0	GCF_026552695.1_ASM2655269v1_genomic	GTDB	-	yes	yes
121	4.8	GCF_026552715.1_ASM2655271v1_genomic	GTDB	-	yes	yes
122	4.6	GCF_026552735.1_ASM2655273v1_genomic	GTDB	-	yes	yes
123	5.0	GCF_026552745.1_ASM2655274v1_genomic	GTDB	-	yes	yes
124	5.2	GCF_026552775.1_ASM2655277v1_genomic	GTDB	-	yes	yes
125	4.8	GCF_027668775.1_ASM2766877v1_genomic	GTDB	-	yes	yes
126	4.8	GCF_027672235.1_ASM2767223v1_genomic	GTDB	-	yes	yes
127	4.8	GCF_027672265.1_ASM2767226v1_genomic	GTDB	-	yes	yes
128	4.7	GCF_027687125.1_ASM2768712v1_genomic	GTDB	-	yes	yes
129	4.8	GCF_028826045.1_ASM2882604v1_genomic	GTDB	-	yes	yes
130	5.2	GCF_029083645.1_ASM2908364v1_genomic	GTDB	-	yes	yes
131	5.1	GCF_029083705.1_ASM2908370v1_genomic	GTDB	-	yes	yes
132	5.7	GCF_029083715.1_ASM2908371v1_genomic	GTDB	-	yes	yes
133	5.7	GCF_029083795.1_ASM2908379v1_genomic	GTDB	-	yes	yes
134	5.7	GCF_029083825.1_ASM2908382v1_genomic	GTDB	-	yes	yes
135	5.6	GCF_029083845.1_ASM2908384v1_genomic	GTDB	-	yes	yes
136	5.7	GCF_029083855.1_ASM2908385v1_genomic	GTDB	-	yes	yes
137	5.7	GCF_029084185.1_ASM2908418v1_genomic	GTDB	-	yes	yes
138	5.5	GCF_029084385.1_ASM2908438v1_genomic	GTDB	-	yes	yes
139	5.5	GCF_029084425.1_ASM2908442v1_genomic	GTDB	-	yes	yes
140	5.2	GCF_029084635.1_ASM2908463v1_genomic	GTDB	-	yes	yes
141	5.7	GCF_029084865.1_ASM2908486v1_genomic	GTDB	-	yes	yes
142	5.7	GCF_029084925.1_ASM2908492v1_genomic	GTDB	-	yes	yes
143	5.6	GCF_029084945.1_ASM2908494v1_genomic	GTDB	-	yes	yes
144	5.2	GCF_029103975.1_ASM2910397v1_genomic	GTDB	-	yes	yes
145	5.2	GCF_029104025.1_ASM2910402v1_genomic	GTDB	-	yes	yes
146	5.5	GCF_029104065.1_ASM2910406v1_genomic	GTDB	-	yes	yes
147	5.0	GCF_029104265.1_ASM2910426v1_genomic	GTDB	-	yes	yes
148	4.9	GCF_029104325.1_ASM2910432v1_genomic	GTDB	-	yes	yes
149	5.2	GCF_029104345.1_ASM2910434v1_genomic	GTDB	-	yes	yes
150	5.3	GCF_029719185.1_ASM2971918v1_genomic	GTDB	-	yes	yes
151	5.3	GCF_029719205.1_ASM2971920v1_genomic	GTDB	-	yes	yes
152	5.3	GCF_029719225.1_ASM2971922v1_genomic	GTDB	-	yes	yes
153	5.2	GCF_029837295.1_ASM2983729v1_genomic	GTDB	-	yes	yes
154	4.9	GCF_029841725.1_ASM2984172v1_genomic	GTDB	-	yes	yes
155	5.0	GCF_030132145.1_ASM3013214v1_genomic	GTDB	-	yes	yes
156	5.3	GCF_030163375.1_ASM3016337v1_genomic	GTDB	-	yes	yes
157	5.1	GCF_030163445.1_ASM3016344v1_genomic	GTDB	-	yes	yes
158	5.6	GCF_030179595.1_ASM3017959v1_genomic	GTDB	-	yes	yes
159	5.1	GCF_030190075.1_ASM3019007v1_genomic	GTDB	-	yes	yes
160	5.0	GCF_030190415.1_ASM3019041v1_genomic	GTDB	-	yes	yes
161	5.1	GCF_030193495.1_ASM3019349v1_genomic	GTDB	-	yes	yes
162	5.3	GCF_030194395.1_ASM3019439v1_genomic	GTDB	-	yes	yes
163	5.3	GCF_030194415.1_ASM3019441v1_genomic	GTDB	-	yes	yes
164	5.3	GCF_030194675.1_ASM3019467v1_genomic	GTDB	-	yes	yes
165	5.3	GCF_030194935.1_ASM3019493v1_genomic	GTDB	-	yes	yes
166	5.5	GCF_030194975.1_ASM3019497v1_genomic	GTDB	-	yes	yes
167	5.3	GCF_030194995.1_ASM3019499v1_genomic	GTDB	-	yes	yes
168	5.3	GCF_030195035.1_ASM3019503v1_genomic	GTDB	-	yes	yes
169	5.3	GCF_030195295.1_ASM3019529v1_genomic	GTDB	-	yes	yes
170	5.3	GCF_030195615.1_ASM3019561v1_genomic	GTDB	-	yes	yes
171	5.3	GCF_030195635.1_ASM3019563v1_genomic	GTDB	-	yes	yes
172	5.3	GCF_030195655.1_ASM3019565v1_genomic	GTDB	-	yes	yes
173	5.1	GCF_030196135.1_ASM3019613v1_genomic	GTDB	-	yes	yes
174	5.1	GCF_030196475.1_ASM3019647v1_genomic	GTDB	-	yes	yes
175	5.0	GCF_030252145.1_ASM3025214v1_genomic	GTDB	-	yes	yes
176	5.3	GCF_030414275.1_ASM3041427v1_genomic	GTDB	-	yes	yes
177	5.6	GCF_030414285.1_ASM3041428v1_genomic	GTDB	-	yes	yes
178	5.3	GCF_030414395.1_ASM3041439v1_genomic	GTDB	-	yes	yes
179	5.2	GCF_030414435.1_ASM3041443v1_genomic	GTDB	-	yes	yes
180	5.3	GCF_030414475.1_ASM3041447v1_genomic	GTDB	-	yes	yes
181	5.4	GCF_030414535.1_ASM3041453v1_genomic	GTDB	-	yes	yes
182	5.0	GCF_030414625.1_ASM3041462v1_genomic	GTDB	-	yes	yes
183	5.0	GCF_030414675.1_ASM3041467v1_genomic	GTDB	-	yes	yes
184	5.2	GCF_030414755.1_ASM3041475v1_genomic	GTDB	-	yes	yes
185	5.4	GCF_030414835.1_ASM3041483v1_genomic	GTDB	-	yes	yes
186	5.3	GCF_030414875.1_ASM3041487v1_genomic	GTDB	-	yes	yes
187	5.3	GCF_030414895.1_ASM3041489v1_genomic	GTDB	-	yes	yes
188	5.2	GCF_030414955.1_ASM3041495v1_genomic	GTDB	-	yes	yes
189	5.3	GCF_030415035.1_ASM3041503v1_genomic	GTDB	-	yes	yes
190	5.2	GCF_030415045.1_ASM3041504v1_genomic	GTDB	-	yes	yes
191	5.2	GCF_030415055.1_ASM3041505v1_genomic	GTDB	-	yes	yes
192	5.2	GCF_030415105.1_ASM3041510v1_genomic	GTDB	-	yes	yes
193	4.9	GCF_030415205.1_ASM3041520v1_genomic	GTDB	-	yes	yes
194	5.2	GCF_030415225.1_ASM3041522v1_genomic	GTDB	-	yes	yes
195	5.3	GCF_030415235.1_ASM3041523v1_genomic	GTDB	-	yes	yes
196	5.3	GCF_030415295.1_ASM3041529v1_genomic	GTDB	-	yes	yes
197	4.7	GCF_900636015.1_38490_A01_genomic	GTDB	-	yes	yes
198	5.1	GCF_901456235.1_34_P_CF_hybrid_assembly_genomic	GTDB	-	yes	yes
199	5.1	GCF_901456265.1_38_P_CF_hybrid_assembly_genomic	GTDB	-	yes	yes
200	4.9	GCF_902381795.1_UHGG_MGYG-HGUT-01705_genomic	GTDB	-	yes	yes
201	5.1	GCF_902807235.1_PBIO1938_genomic	GTDB	-	yes	yes
202	4.9	U15633	this study2	Regensburg, Germany	yes	yes
203	4.6	U17627	this study2	Regensburg, Germany	yes	yes
204	5.3	U19875	this study2	Regensburg, Germany	yes	yes
„-“ - unknown
1 – see details in Dataset 4 (UMG, Greifswald, Germany)
2 – see details in Dataset 5 (UKR, Regensburg, Germany)

## Sheet: Dataset 1 - C. braakii
number	estimated Genome size (Seqsphere+) in Mb	sequence name	sequence origin	sample origin and/or publication	used for MLST analysis	used for Citrobacter-Combined cgMLST generation?
1	5.0	2024000183	this study1	Greifswald, Germany , Europe	yes	yes
2	4.9	23U14675	this study2	Regensburg, Germany, Europe	yes	yes
3	5.0	23U15120	this study2	Regensburg, Germany, Europe	yes	yes
4	4.9	23U4808	this study2	Regensburg, Germany, Europe	yes	yes
5	4.9	23U4840	this study2	Regensburg, Germany, Europe	yes	yes
6	5.2	23U4841	this study2	Regensburg, Germany, Europe	yes	yes
7	5.1	GCA_004331585.1_ASM433158v1_genomic	GTDB	-	yes	yes
8	5.5	GCA_008364705.1_ASM836470v1_genomic	GTDB	-	yes	yes
9	5.4	GCA_019502645.1_ASM1950264v1_genomic	GTDB	-	yes	yes
10	5.7	GCA_024347735.1_ASM2434773v1_genomic	GTDB	-	yes	yes
11	5.5	GCA_030283285.1_ASM3028328v1_genomic	GTDB	-	yes	yes
12	5.5	GCA_030283405.1_ASM3028340v1_genomic	GTDB	-	yes	yes
13	5.4	GCA_030294465.1_ASM3029446v1_genomic	GTDB	-	yes	yes
14	5.2	GCF_000786265.1_ASM78626v1_genomic	GTDB	-	yes	yes
15	5.0	GCF_000786275.1_ASM78627v1_genomic	GTDB	-	yes	yes
16	5.5	GCF_001022685.1_ASM102268v1_genomic	GTDB	-	yes	yes
17	5.0	GCF_001059745.1_ASM105974v1_genomic	GTDB	-	yes	yes
18	4.9	GCF_001062165.1_ASM106216v1_genomic	GTDB	-	yes	yes
19	5.1	GCF_001065805.1_ASM106580v1_genomic	GTDB	-	yes	yes
20	5.0	GCF_001067775.1_ASM106777v1_genomic	GTDB	-	yes	yes
21	5.4	GCF_001952715.2_ASM195271v2_genomic	GTDB	-	yes	yes
22	5.6	GCF_002075345.1_ASM207534v1_genomic	GTDB	-	yes	yes
23	4.8	GCF_002208845.2_ASM220884v2_genomic	GTDB	-	yes	yes
24	5.4	GCF_002239605.1_ASM223960v1_genomic	GTDB	-	yes	yes
25	5.2	GCF_002918455.1_ASM291845v1_genomic	GTDB	-	yes	yes
26	5.2	GCF_002918465.1_ASM291846v1_genomic	GTDB	-	yes	yes
27	5.2	GCF_002918495.1_ASM291849v1_genomic	GTDB	-	yes	yes
28	5.0	GCF_002918575.1_ASM291857v1_genomic	GTDB	-	yes	yes
29	5.2	GCF_002919425.1_ASM291942v1_genomic	GTDB	-	yes	yes
30	5.2	GCF_002919455.1_ASM291945v1_genomic	GTDB	-	yes	yes
31	5.2	GCF_002919485.1_ASM291948v1_genomic	GTDB	-	yes	yes
32	4.8	GCF_002923765.1_ASM292376v1_genomic	GTDB	-	yes	yes
33	5.1	GCF_002939255.1_ASM293925v1_genomic	GTDB	-	yes	yes
34	5.3	GCF_004331445.1_ASM433144v1_genomic	GTDB	-	yes	yes
35	4.8	GCF_004331545.1_ASM433154v1_genomic	GTDB	-	yes	yes
36	4.9	GCF_004331575.1_ASM433157v1_genomic	GTDB	-	yes	yes
37	5.0	GCF_004331635.1_ASM433163v1_genomic	GTDB	-	yes	yes
38	5.4	GCF_008364635.1_ASM836463v1_genomic	GTDB	-	yes	yes
39	4.9	GCF_009647535.1_ASM964753v1_genomic	GTDB	-	yes	yes
40	4.9	GCF_009648935.1_ASM964893v1_genomic	GTDB	-	yes	yes
41	5.4	GCF_009821375.1_ASM982137v1_genomic	GTDB	-	yes	yes
42	5.5	GCF_009821555.1_ASM982155v1_genomic	GTDB	-	yes	yes
43	5.1	GCF_012952645.1_ASM1295264v1_genomic	GTDB	-	yes	yes
44	5.6	GCF_014712635.1_ASM1471263v1_genomic	GTDB	-	yes	yes
45	5.1	GCF_015730635.1_ASM1573063v1_genomic	GTDB	-	yes	yes
46	4.9	GCF_016501295.1_ASM1650129v1_genomic	GTDB	-	yes	yes
47	4.9	GCF_016501405.1_ASM1650140v1_genomic	GTDB	-	yes	yes
48	4.9	GCF_016501755.1_ASM1650175v1_genomic	GTDB	-	yes	yes
49	5.3	GCF_016502055.1_ASM1650205v1_genomic	GTDB	-	yes	yes
50	5.0	GCF_016502085.1_ASM1650208v1_genomic	GTDB	-	yes	yes
51	4.8	GCF_016502105.1_ASM1650210v1_genomic	GTDB	-	yes	yes
52	4.9	GCF_016503115.1_ASM1650311v1_genomic	GTDB	-	yes	yes
53	4.9	GCF_016503635.1_ASM1650363v1_genomic	GTDB	-	yes	yes
54	5.0	GCF_016504105.1_ASM1650410v1_genomic	GTDB	-	yes	yes
55	5.0	GCF_016504515.1_ASM1650451v1_genomic	GTDB	-	yes	yes
56	5.2	GCF_016504605.1_ASM1650460v1_genomic	GTDB	-	yes	yes
57	5.1	GCF_016504885.1_ASM1650488v1_genomic	GTDB	-	yes	yes
58	4.8	GCF_016505395.1_ASM1650539v1_genomic	GTDB	-	yes	yes
59	5.1	GCF_016505445.1_ASM1650544v1_genomic	GTDB	-	yes	yes
60	4.9	GCF_016505465.1_ASM1650546v1_genomic	GTDB	-	yes	yes
61	5.1	GCF_016505625.1_ASM1650562v1_genomic	GTDB	-	yes	yes
62	4.9	GCF_016507955.1_ASM1650795v1_genomic	GTDB	-	yes	yes
63	5.5	GCF_016859695.1_ASM1685969v1_genomic	GTDB	-	yes	yes
64	5.2	GCF_016859715.1_ASM1685971v1_genomic	GTDB	-	yes	yes
65	4.9	GCF_016894145.1_ASM1689414v1_genomic	GTDB	-	yes	yes
66	5.3	GCF_017151495.1_ASM1715149v1_genomic	GTDB	-	yes	yes
67	5.3	GCF_017151515.1_ASM1715151v1_genomic	GTDB	-	yes	yes
68	5.3	GCF_017151535.1_ASM1715153v1_genomic	GTDB	-	yes	yes
69	5.3	GCF_017151545.1_ASM1715154v1_genomic	GTDB	-	yes	yes
70	5.3	GCF_017151575.1_ASM1715157v1_genomic	GTDB	-	yes	yes
71	5.1	GCF_018138525.1_ASM1813852v1_genomic	GTDB	-	yes	yes
72	4.9	GCF_018420675.1_ASM1842067v1_genomic	GTDB	-	yes	yes
73	4.9	GCF_018422725.1_ASM1842272v1_genomic	GTDB	-	yes	yes
74	4.8	GCF_019048045.1_ASM1904804v1_genomic	GTDB	-	yes	yes
75	5.6	GCF_019048805.1_ASM1904880v1_genomic	GTDB	-	yes	yes
76	4.9	GCF_019270195.1_ASM1927019v1_genomic	GTDB	-	yes	yes
77	4.9	GCF_019270215.1_ASM1927021v1_genomic	GTDB	-	yes	yes
78	4.8	GCF_019270235.1_ASM1927023v1_genomic	GTDB	-	yes	yes
79	4.8	GCF_019270255.1_ASM1927025v1_genomic	GTDB	-	yes	yes
80	5.0	GCF_019270275.1_ASM1927027v1_genomic	GTDB	-	yes	yes
81	5.0	GCF_019270295.1_ASM1927029v1_genomic	GTDB	-	yes	yes
82	5.0	GCF_019270315.1_ASM1927031v1_genomic	GTDB	-	yes	yes
83	5.0	GCF_019270335.1_ASM1927033v1_genomic	GTDB	-	yes	yes
84	5.0	GCF_019270355.1_ASM1927035v1_genomic	GTDB	-	yes	yes
85	5.0	GCF_019270375.1_ASM1927037v1_genomic	GTDB	-	yes	yes
86	5.0	GCF_019270455.1_ASM1927045v1_genomic	GTDB	-	yes	yes
87	5.0	GCF_019270575.1_ASM1927057v1_genomic	GTDB	-	yes	yes
88	5.4	GCF_019655655.1_ASM1965565v1_genomic	GTDB	-	yes	yes
89	5.5	GCF_019659885.1_ASM1965988v1_genomic	GTDB	-	yes	yes
90	5.1	GCF_019800325.1_ASM1980032v1_genomic	GTDB	-	yes	yes
91	5.1	GCF_020034515.1_ASM2003451v1_genomic	GTDB	-	yes	yes
92	5.0	GCF_021503935.1_ASM2150393v1_genomic	GTDB	-	yes	yes
93	5.0	GCF_023096285.1_ASM2309628v1_genomic	GTDB	-	yes	yes
94	5.2	GCF_026626145.1_ASM2662614v1_genomic	GTDB	-	yes	yes
95	5.2	GCF_026798075.1_ASM2679807v1_genomic	GTDB	-	yes	yes
96	5.0	GCF_027274545.1_ASM2727454v1_genomic	GTDB	-	yes	yes
97	5.0	GCF_029001825.1_ASM2900182v1_genomic	GTDB	-	yes	yes
98	4.9	GCF_029084985.1_ASM2908498v1_genomic	GTDB	-	yes	yes
99	5.1	GCF_029103905.1_ASM2910390v1_genomic	GTDB	-	yes	yes
100	5.3	GCF_029104145.1_ASM2910414v1_genomic	GTDB	-	yes	yes
101	5.1	GCF_029634665.1_ASM2963466v1_genomic	GTDB	-	yes	yes
102	4.8	GCF_029715665.1_ASM2971566v1_genomic	GTDB	-	yes	yes
103	5.0	GCF_029716315.1_ASM2971631v1_genomic	GTDB	-	yes	yes
104	5.1	GCF_029716485.1_ASM2971648v1_genomic	GTDB	-	yes	yes
105	4.9	GCF_029716845.1_ASM2971684v1_genomic	GTDB	-	yes	yes
106	5.0	GCF_029717445.1_ASM2971744v1_genomic	GTDB	-	yes	yes
107	4.9	GCF_029717465.1_ASM2971746v1_genomic	GTDB	-	yes	yes
108	5.0	GCF_029717665.1_ASM2971766v1_genomic	GTDB	-	yes	yes
109	4.9	GCF_029717885.1_ASM2971788v1_genomic	GTDB	-	yes	yes
110	5.0	GCF_029717925.1_ASM2971792v1_genomic	GTDB	-	yes	yes
111	5.1	GCF_029717945.1_ASM2971794v1_genomic	GTDB	-	yes	yes
112	5.0	GCF_029718275.1_ASM2971827v1_genomic	GTDB	-	yes	yes
113	5.1	GCF_029718295.1_ASM2971829v1_genomic	GTDB	-	yes	yes
114	5.0	GCF_029718425.1_ASM2971842v1_genomic	GTDB	-	yes	yes
115	5.0	GCF_029718465.1_ASM2971846v1_genomic	GTDB	-	yes	yes
116	4.8	GCF_029718585.1_ASM2971858v1_genomic	GTDB	-	yes	yes
117	4.9	GCF_029719125.1_ASM2971912v1_genomic	GTDB	-	yes	yes
118	5.0	GCF_029719805.1_ASM2971980v1_genomic	GTDB	-	yes	yes
119	4.9	GCF_029841585.1_ASM2984158v1_genomic	GTDB	-	yes	yes
120	4.9	GCF_029841925.1_ASM2984192v1_genomic	GTDB	-	yes	yes
121	4.9	GCF_030131705.1_ASM3013170v1_genomic	GTDB	-	yes	yes
122	5.3	GCF_030163615.1_ASM3016361v1_genomic	GTDB	-	yes	yes
123	5.0	GCF_030166475.1_ASM3016647v1_genomic	GTDB	-	yes	yes
124	5.0	GCF_030357945.1_ASM3035794v1_genomic	GTDB	-	yes	yes
125	5.3	GCF_900449345.1_38490_H02_genomic	GTDB	-	yes	yes
126	4.8	GCF_900460975.1_50305_C01_genomic	GTDB	-	yes	yes
127	4.9	GCF_902160855.1_25426_7_229_genomic	GTDB	-	yes	yes
128	4.9	GCF_902160915.1_25426_7_231_genomic	GTDB	-	yes	yes
129	4.9	GCF_902160945.1_25426_7_230_genomic	GTDB	-	yes	yes
130	4.9	GCF_902160995.1_25426_7_232_genomic	GTDB	-	yes	yes
131	5.1	U14321	this study2	Regensburg, Germany, Europe	yes	yes
132	4.9	U14674	this study2	Regensburg, Germany, Europe	yes	yes
133	5.0	U14675	this study2	Regensburg, Germany, Europe	yes	yes
134	4.9	U15348	this study2	Regensburg, Germany, Europe	yes	yes
135	5.6	U15806	this study2	Regensburg, Germany, Europe	yes	yes
136	5.6	U16742	this study2	Regensburg, Germany, Europe	yes	yes
„-“ - unknown
1 – see details in Dataset 4 (UMG, Greifswald, Germany)
2 – see details in Dataset 5 (UKR, Regensburg, Germany)

## Sheet: Dataset 1 - C. europaeus
number	estimated Genome size (Seqsphere+) in Mb	sequence name	sequence origin	sample origin and/or publication	used for MLST analysis	used for Citrobacter-Combined cgMLST generation?
1	5.4	2024000053	this study1	Greifswald, Germany, Europe	yes	yes
2	5.5	23U21161	this study2	Regensburg, Germany, Europe	yes	yes
3	5.2	23U3006	this study2	Regensburg, Germany, Europe	yes	yes
4	5.2	23U3159	this study2	Regensburg, Germany, Europe	yes	yes
5	5.3	23U5026	this study2	Regensburg, Germany, Europe	yes	yes
6	5.2	U17626	this study2	Regensburg, Germany, Europe	yes	yes
7	5.4	GCA_002073755.2_ASM207375v2_genomic	GTDB	-	yes	yes
8	5.1	GCA_013267145.1_ASM1326714v1_genomic	GTDB	-	yes	yes
9	5.1	GCA_016501525.1_ASM1650152v1_genomic	GTDB	-	yes	yes
10	5.1	GCA_016501785.1_ASM1650178v1_genomic	GTDB	-	yes	yes
11	5.1	GCA_016501885.1_ASM1650188v1_genomic	GTDB	-	yes	yes
12	5.1	GCA_016501905.1_ASM1650190v1_genomic	GTDB	-	yes	yes
13	5.3	GCA_020099315.1_ASM2009931v1_genomic	GTDB	-	yes	yes
14	5.5	GCF_003795375.1_ASM379537v1_genomic	GTDB	-	yes	yes
15	5.4	GCF_018441905.1_ASM1844190v1_genomic	GTDB	-	yes	yes
16	5.1	GCF_018443215.1_ASM1844321v1_genomic	GTDB	-	yes	yes
17	5.1	GCF_019656355.1_ASM1965635v1_genomic	GTDB	-	yes	yes
18	5.5	GCF_019656375.1_ASM1965637v1_genomic	GTDB	-	yes	yes
19	5.1	GCF_019764095.1_ASM1976409v1_genomic	GTDB	-	yes	yes
20	5.1	GCF_020593155.1_ASM2059315v1_genomic	GTDB	-	yes	yes
21	5.3	GCF_024462095.1_ASM2446209v1_genomic	GTDB	-	yes	yes
22	5.2	GCF_900079995.3_ASM90007999v3_genomic	GTDB	-	yes	yes
23	5.4	GCF_900080005.1_ASM90008000v1_genomic	GTDB	-	yes	yes
24	5.1	CP149131 (isolate WF0003)	ENA – PRJNA1088829	China	no	no
25	5.1	CP148084 (isolate WF1643)	ENA – PRJNA1088829	China	no	no
„-“ - unknown
1 – see details in Dataset 4 (UMG, Greifswald, Germany)
2 – see details in Dataset 5 (UKR, Regensburg, Germany)

## Sheet: Dataset 2 - Finland outbreak
sample name	study accession	sequence name	species (GTDB-Tk tool)1	sample origin and/or publication	used for cgMLST validation C. freundii cgMLST scheme?	used for Citrobacter-Combined cgMLST validation?
1	ENA – PRJEB58690	ERR10852940	Citrobacter freundii	Finland / PMID 37303777	yes	yes
2	ENA – PRJEB58690	ERR10852941	Citrobacter freundii	Finland / PMID 37303777	yes	yes
3	ENA – PRJEB58690	ERR10852942	Citrobacter freundii	Finland / PMID 37303777	yes	yes
4	ENA – PRJEB58690	ERR10852943	Citrobacter freundii	Finland / PMID 37303777	yes	yes
5	ENA – PRJEB58690	ERR10852944	Citrobacter freundii	Finland / PMID 37303777	yes	yes
6	ENA – PRJEB58690	ERR10852945	Citrobacter freundii	Finland / PMID 37303777	yes	yes
7	ENA – PRJEB58690	ERR10852946	Citrobacter freundii	Finland / PMID 37303777	yes	yes
8	ENA – PRJEB58690	ERR10852947	Citrobacter freundii	Finland / PMID 37303777	yes	yes
9	ENA – PRJEB58690	ERR10852948	Citrobacter freundii	Finland / PMID 37303777	yes	yes
10	ENA – PRJEB58690	ERR10852949	Citrobacter freundii	Finland / PMID 37303777	yes	yes
11	ENA – PRJEB58690	ERR10852950	Citrobacter freundii	Finland / PMID 37303777	yes	yes
12	ENA – PRJEB58690	ERR10852951	Citrobacter freundii	Finland / PMID 37303777	yes	yes
13	ENA – PRJEB58690	ERR10852952	Citrobacter freundii	Finland / PMID 37303777	yes	yes
14	ENA – PRJEB58690	ERR10852953	Citrobacter freundii	Finland / PMID 37303777	yes	yes
15	ENA – PRJEB58690	ERR10852954	Citrobacter freundii	Finland / PMID 37303777	yes	yes
16	ENA – PRJEB58690	ERR10852955	Citrobacter freundii	Finland / PMID 37303777	yes	yes
17	ENA – PRJEB58690	ERR10852956	Citrobacter freundii	Finland / PMID 37303777	yes	yes
18	ENA – PRJEB58690	ERR10852957	Citrobacter freundii	Finland / PMID 37303777	yes	yes
19	ENA – PRJEB58690	ERR10852958	Citrobacter freundii	Finland / PMID 37303777	yes	yes
20	ENA – PRJEB58690	ERR10852959	Citrobacter freundii	Finland / PMID 37303777	yes	yes
21	ENA – PRJEB58690	ERR10852960	Citrobacter freundii	Finland / PMID 37303777	yes	yes
22	ENA – PRJEB58690	ERR10852961	Citrobacter freundii	Finland / PMID 37303777	yes	yes
23	ENA – PRJEB58690	ERR10852962	Citrobacter freundii	Finland / PMID 37303777	yes	yes
24	ENA – PRJEB58690	ERR10852963	Citrobacter freundii	Finland / PMID 37303777	yes	yes
25	ENA – PRJEB58690	ERR10852964	Citrobacter freundii	Finland / PMID 37303777	yes	yes
26	ENA – PRJEB58690	ERR10852965	Citrobacter freundii	Finland / PMID 37303777	yes	yes
27	ENA – PRJEB58690	ERR10852966	Citrobacter freundii	Finland / PMID 37303777	yes	yes
28	ENA – PRJEB58690	ERR10852967	Citrobacter freundii	Finland / PMID 37303777	yes	yes
29	ENA – PRJEB58690	ERR10852968	Citrobacter freundii	Finland / PMID 37303777	yes	yes
30	ENA – PRJEB58690	ERR10852969	Citrobacter freundii	Finland / PMID 37303777	yes	yes
31	ENA – PRJEB58690	ERR10852970	Citrobacter freundii	Finland / PMID 37303777	yes	yes
32	ENA – PRJEB58690	ERR10852971	Citrobacter freundii	Finland / PMID 37303777	yes	yes
33	ENA – PRJEB58690	ERR10852972	Citrobacter freundii	Finland / PMID 37303777	yes	yes
34	ENA – PRJEB58690	ERR10852973	Citrobacter meridianamericanus	Finland / PMID 37303777	excluded	excluded
35	ENA – PRJEB58690	ERR10852974	Citrobacter freundii	Finland / PMID 37303777	yes	yes
36	ENA – PRJEB58690	ERR10852975	Citrobacter freundii	Finland / PMID 37303777	yes	yes
37	ENA – PRJEB58690	ERR10852976	Citrobacter freundii	Finland / PMID 37303777	yes	yes
38	ENA – PRJEB58690	ERR10852977	Citrobacter freundii	Finland / PMID 37303777	yes	yes
39	ENA – PRJEB58690	ERR10852978	Citrobacter freundii	Finland / PMID 37303777	yes	yes
40	ENA – PRJEB58690	ERR10852979	Citrobacter freundii	Finland / PMID 37303777	yes	yes
41	ENA – PRJEB58690	ERR10852980	Citrobacter freundii	Finland / PMID 37303777	yes	yes
42	ENA – PRJEB58690	ERR10852981	Citrobacter freundii	Finland / PMID 37303777	yes	yes
43	ENA – PRJEB58690	ERR10852982	Citrobacter meridianamericanus	Finland / PMID 37303777	excluded	excluded
44	ENA – PRJEB58690	ERR10852983	Citrobacter portucalensis	Finland / PMID 37303777	no	yes
45	ENA – PRJEB58690	ERR10852984	Citrobacter freundii	Finland / PMID 37303777	yes	yes
46	ENA – PRJEB58690	ERR10852985	Citrobacter freundii	Finland / PMID 37303777	yes	yes
47	ENA – PRJEB58690	ERR10852986	Citrobacter portucalensis	Finland / PMID 37303777	no	yes
48	ENA – PRJEB58690	ERR10852987	Citrobacter portucalensis	Finland / PMID 37303777	no	yes
49	ENA – PRJEB58690	ERR10852988	Citrobacter portucalensis	Finland / PMID 37303777	no	yes
50	ENA – PRJEB58690	ERR10852989	Citrobacter freundii	Finland / PMID 37303777	yes	yes
51	ENA – PRJEB58690	ERR10852990	Citrobacter portucalensis	Finland / PMID 37303777	no	yes
52	ENA – PRJEB58690	ERR10852991	Citrobacter freundii	Finland / PMID 37303777	yes	yes
53	ENA – PRJEB58690	ERR10852992	Citrobacter freundii	Finland / PMID 37303777	yes	yes
1 in bold, falsely identified Citrobacter species. Correct species identification by GTDB-Tk tool (https://github.com/Ecogenomics/GTDBTk)

## Sheet: Dataset 3 - Belgique outbreak
sample name	study accession	sequence name	species (GTDB-Tk tool)1	sample origin and/or publication	used for cgMLST validation C. freundii cgMLST scheme?	used for Citrobacter-Combined cgMLST validation?
ASM381234v1	NCBI RefSeq - Genome assembly ASM381234v1	GCF_003812345.1_ASM381234v1_genomic	Citrobacter freundii	USA, North america / PMID: 37337245	yes	yes
Pat30	ENA – PRJNA881268	GCA_030414455.1_ASM3041445v1_genomic	Citrobacter freundii	Belgique, Europe / PMID: 37337245	yes	yes
Pat29	ENA – PRJNA881268	GCA_030414495.1_ASM3041449v1_genomic	Citrobacter freundii	Belgique, Europe / PMID: 37337245	yes	yes
Env13	ENA – PRJNA881268	GCA_030414515.1_ASM3041451v1_genomic	Citrobacter freundii	Belgique, Europe / PMID: 37337245	yes	yes
Env14	ENA – PRJNA881268	GCA_030414525.1_ASM3041452v1_genomic	Citrobacter freundii	Belgique, Europe / PMID: 37337245	yes	yes
Env11	ENA – PRJNA881268	GCA_030414575.1_ASM3041457v1_genomic	Citrobacter freundii	Belgique, Europe / PMID: 37337245	yes	yes
Env10	ENA – PRJNA881268	GCA_030414595.1_ASM3041459v1_genomic	Citrobacter freundii	Belgique, Europe / PMID: 37337245	yes	yes
Pat28	ENA – PRJNA881268	GCA_030414605.1_ASM3041460v1_genomic	Citrobacter freundii	Belgique, Europe / PMID: 37337245	yes	yes
Pat27	ENA – PRJNA881268	GCA_030414615.1_ASM3041461v1_genomic	Citrobacter freundii	Belgique, Europe / PMID: 37337245	yes	yes
Env07	ENA – PRJNA881268	GCA_030414695.1_ASM3041469v1_genomic	Citrobacter freundii	Belgique, Europe / PMID: 37337245	yes	yes
Pat25	ENA – PRJNA881268	GCA_030414705.1_ASM3041470v1_genomic	Citrobacter freundii	Belgique, Europe / PMID: 37337245	yes	yes
Env08	ENA – PRJNA881268	GCA_030414715.1_ASM3041471v1_genomic	Citrobacter freundii	Belgique, Europe / PMID: 37337245	yes	yes
Env06	ENA – PRJNA881268	GCA_030414775.1_ASM3041477v1_genomic	Citrobacter freundii	Belgique, Europe / PMID: 37337245	yes	yes
Env04	ENA – PRJNA881268	GCA_030414795.1_ASM3041479v1_genomic	Citrobacter freundii	Belgique, Europe / PMID: 37337245	yes	yes
Pat23	ENA – PRJNA881268	GCA_030414815.1_ASM3041481v1_genomic	Citrobacter freundii	Belgique, Europe / PMID: 37337245	yes	yes
Env05	ENA – PRJNA881268	GCA_030414825.1_ASM3041482v1_genomic	Citrobacter freundii	Belgique, Europe / PMID: 37337245	yes	yes
Pat06	ENA – PRJNA881268	GCA_030415175.1_ASM3041517v1_genomic	Citrobacter freundii	Belgique, Europe / PMID: 37337245	yes	yes
Pat18	ENA – PRJNA881268	GCA_030414915.1_ASM3041491v1_genomic	Citrobacter freundii	Belgique, Europe / PMID: 37337245	yes	yes
Pat10	ENA – PRJNA881268	GCA_030415095.1_ASM3041509v1_genomic	Citrobacter freundii	Belgique, Europe / PMID: 37337245	yes	yes
Pat07	ENA – PRJNA881268	GCA_030415135.1_ASM3041513v1_genomic	Citrobacter freundii	Belgique, Europe / PMID: 37337245	yes	yes
Pat04	ENA – PRJNA881268	GCA_030415215.1_ASM3041521v1_genomic	Citrobacter freundii	Belgique, Europe / PMID: 37337245	yes	yes
Pat17	ENA – PRJNA881268	GCA_030414925.1_ASM3041492v1_genomic	Citrobacter freundii	Belgique, Europe / PMID: 37337245	yes	yes
Pat03	ENA – PRJNA881268	GCA_030415195.1_ASM3041519v1_genomic	Citrobacter freundii	Belgique, Europe / PMID: 37337245	yes	yes
Pat08	ENA – PRJNA881268	GCA_030415155.1_ASM3041515v1_genomic	Citrobacter freundii	Belgique, Europe / PMID: 37337245	yes	yes
Env19	ENA – PRJNA881268	GCA_030414385.1_ASM3041438v1_genomic	Citrobacter freundii	Belgique, Europe / PMID: 37337245	yes	yes
Env17	ENA – PRJNA881268	GCA_030414375.1_ASM3041437v1_genomic	Citrobacter freundii	Belgique, Europe / PMID: 37337245	yes	yes
Env20	ENA – PRJNA881268	GCA_030414355.1_ASM3041435v1_genomic	Citrobacter freundii	Belgique, Europe / PMID: 37337245	yes	yes
Env22	ENA – PRJNA881268	GCA_030414335.1_ASM3041433v1_genomic	Citrobacter freundii	Belgique, Europe / PMID: 37337245	yes	yes
Pat31	ENA – PRJNA881268	GCA_030414295.1_ASM3041429v1_genomic	Citrobacter freundii	Belgique, Europe / PMID: 37337245	yes	yes
Env21	ENA – PRJNA881268	GCA_030414255.1_ASM3041425v1_genomic	Citrobacter freundii	Belgique, Europe / PMID: 37337245	yes	yes
Pat14	ENA – PRJNA881268	GCA_030415005.1_ASM3041500v1_genomic	Citrobacter freundii	Belgique, Europe / PMID: 37337245	yes	yes
Pat15	ENA – PRJNA881268	GCA_030414995.1_ASM3041499v1_genomic	Citrobacter freundii	Belgique, Europe / PMID: 37337245	yes	yes
Pat20	ENA – PRJNA881268	GCA_030414965.1_ASM3041496v1_genomic	Citrobacter freundii	Belgique, Europe / PMID: 37337245	yes	yes
Pat01	ENA – PRJNA881268	GCA_030415295.1_ASM3041529v1_genomic	Citrobacter portucalensis	Belgique, Europe / PMID: 37337245	no	yes
Pat02	ENA – PRJNA881268	GCA_030415235.1_ASM3041523v1_genomic	Citrobacter portucalensis	Belgique, Europe / PMID: 37337245	no	yes
Env01	ENA – PRJNA881268	GCA_030415225.1_ASM3041522v1_genomic	Citrobacter portucalensis	Belgique, Europe / PMID: 37337245	no	yes
Env16	ENA – PRJNA881268	GCA_030414435.1_ASM3041443v1_genomic	Citrobacter portucalensis	Belgique, Europe / PMID: 37337245	no	yes
Env15	ENA – PRJNA881268	GCA_030414475.1_ASM3041447v1_genomic	Citrobacter portucalensis	Belgique, Europe / PMID: 37337245	no	yes
Env12	ENA – PRJNA881268	GCA_030414535.1_ASM3041453v1_genomic	Citrobacter portucalensis	Belgique, Europe / PMID: 37337245	no	yes
Env09	ENA – PRJNA881268	GCA_030414625.1_ASM3041462v1_genomic	Citrobacter portucalensis	Belgique, Europe / PMID: 37337245	no	yes
Pat26	ENA – PRJNA881268	GCA_030414675.1_ASM3041467v1_genomic	Citrobacter portucalensis	Belgique, Europe / PMID: 37337245	no	yes
Pat24	ENA – PRJNA881268	GCA_030414755.1_ASM3041475v1_genomic	Citrobacter portucalensis	Belgique, Europe / PMID: 37337245	no	yes
Env03	ENA – PRJNA881268	GCA_030414835.1_ASM3041483v1_genomic	Citrobacter portucalensis	Belgique, Europe / PMID: 37337245	no	yes
Pat22	ENA – PRJNA881268	GCA_030414875.1_ASM3041487v1_genomic	Citrobacter portucalensis	Belgique, Europe / PMID: 37337245	no	yes
Pat21	ENA – PRJNA881268	GCA_030414895.1_ASM3041489v1_genomic	Citrobacter portucalensis	Belgique, Europe / PMID: 37337245	no	yes
Pat11	ENA – PRJNA881268	GCA_030415045.1_ASM3041504v1_genomic	Citrobacter portucalensis	Belgique, Europe / PMID: 37337245	no	yes
Pat09	ENA – PRJNA881268	GCA_030415105.1_ASM3041510v1_genomic	Citrobacter portucalensis	Belgique, Europe / PMID: 37337245	no	yes
Pat05	ENA – PRJNA881268	GCA_030415205.1_ASM3041520v1_genomic	Citrobacter portucalensis	Belgique, Europe / PMID: 37337245	no	yes
Env18	ENA – PRJNA881268	GCA_030414395.1_ASM3041439v1_genomic	Citrobacter portucalensis	Belgique, Europe / PMID: 37337245	no	yes
Env23	ENA – PRJNA881268	GCA_030414285.1_ASM3041428v1_genomic	Citrobacter portucalensis	Belgique, Europe / PMID: 37337245	no	yes
Pat13	ENA – PRJNA881268	GCA_030415035.1_ASM3041503v1_genomic	Citrobacter portucalensis	Belgique, Europe / PMID: 37337245	no	yes
Env24	ENA – PRJNA881268	GCA_030414275.1_ASM3041427v1_genomic	Citrobacter portucalensis	Belgique, Europe / PMID: 37337245	no	yes
Pat12	ENA – PRJNA881268	GCA_030415055.1_ASM3041505v1_genomic	Citrobacter portucalensis	Belgique, Europe / PMID: 37337245	no	yes
Pat16	ENA – PRJNA881268	GCA_030414955.1_ASM3041495v1_genomic	Citrobacter portucalensis	Belgique, Europe / PMID: 37337245	no	yes
1 in bold, falsely identified Citrobacter species. Correct species identification by GTDB-Tk tool (https://github.com/Ecogenomics/GTDBTk)

## Sheet: Dataset 4 - outbreak Greifswald
sample name	study accession	sequence name	identification MALDI-TOF3	identification GTDB-Tk tool3	date of isolation	isolation source / isolation material	city of isolation	isolation site (hospital ward)	ST C. Freundii MLST1	resistance to: ß-lactam anitbiotic (NCBI AMRfinderPlus)2	resistance to: Cephalosporin (NCBI AMRfinderPlus)2	resistance to: Carbapenem (NCBI AMRfinderPlus)2	used for Citrobacter-Combined cgMLST generation?	used for cgMLST validation/analysis Citrobacter freundii cgMLST scheme?	used for Combined-Citrobacter cgMLST validation/analysis?
2024000008	PRJNA1266399 ; SAMN48677769	2024000008	Citrobacter freundii	Citrobacter freundii	01/17/24	Patient 1 / rectal swab	Wolgast / hospital	Wol-GE	22	-	blaCMY-48 (AmpC)	-	no	yes	yes
2024000018	PRJNA1266399 ; SAMN48677770	2024000018	Citrobacter freundii	Citrobacter freundii	02/01/24	Patient 2 / urine	Greifswald / UMG hospital	11.2-C	153	blaTEM-1	blaCMY-48 (AmpC)	blaOXA-48 (carbapenemase)	no	yes	yes
2024000028	PRJNA1266399 ; SAMN48677771	2024000028	Citrobacter freundii	Citrobacter freundii	02/07/24	Patient 3 / throat swab	Greifswald / UMG hospital	D1	19	-	blaCMY-152 (AmpC) / blaCTX-M-1 (ESBL)	-	no	yes	yes
2024000053	PRJNA1266399 ; SAMN48677772	2024000053	Citrobacter freundii	Citrobacter europaeus	03/02/24	Patient 7 / rectal swab	Greifswald / UMG hospital	11.2-A	423	-	blaCFE (AmpC)	-	yes	no	yes
2024000076	PRJNA1266399 ; SAMN48677773	2024000076	Citrobacter freundii	Citrobacter freundii	04/05/24	Patient 4 / rectal swab	Greifswald / UMG hospital	N.2	311	-	blaCMY-81 (AmpC)	blaNDM-1 / blaOXA-48 (carbapenemase)	no	yes	yes
2024000091	PRJNA1266399 ; SAMN48677774	2024000091	Citrobacter freundii	Citrobacter freundii	04/29/24	environment / hospital sink	Greifswald / UMG hospital	E.2	256	-	blaCMY (AmpC)	blaVIM-1	no	yes	yes
2024000093	PRJNA1266399 ; SAMN48677775	2024000093	Citrobacter freundii	Citrobacter freundii	04/26/24	environment / hospital sink	Greifswald / UMG hospital	E.2	256	-	blaCMY (AmpC)	blaVIM-1	no	yes	yes
2024000094	PRJNA1266399 ; SAMN48677776	2024000094	Citrobacter freundii	Citrobacter freundii	04/26/24	environment / hospital sink	Greifswald / UMG hospital	E.2	98	-	blaCMY-109 (AmpC)	blaVIM-1	no	yes	yes
2024000103	PRJNA1266399 ; SAMN48677777	2024000103	Citrobacter freundii	Citrobacter freundii	05/07/24	Patient 5 /urine	Greifswald / practicing physician	practicing physican4	604	blaTEM-1	blaCMY (AmpC)	blaOXA-48 (carbapenemase)	no	yes	yes
2024000108	PRJNA1266399 ; SAMN48677778	2024000108	Citrobacter freundii	Citrobacter freundii	05/15/24	environment / hospital sink	Greifswald / UMG hospital	E.2	22	-	blaCMY-48 (AmpC)	blaVIM-1	no	yes	yes
2024000109	PRJNA1266399 ; SAMN48677779	2024000109	Citrobacter freundii	Citrobacter freundii	05/15/24	environment / hospital sink	Greifswald / UMG hospital	E.2	256	-	blaCMY (AmpC)	blaVIM-1	no	yes	yes
2024000110	PRJNA1266399 ; SAMN48677780	2024000110	Citrobacter freundii	Citrobacter freundii	05/15/24	environment / hospital sink	Greifswald / UMG hospital	E.2	22	-	blaCMY-48 (AmpC)	blaVIM-1	no	yes	yes
2024000115	PRJNA1266399 ; SAMN48677781	2024000115	Citrobacter freundii	Citrobacter freundii	05/15/24	environment / hospital sink	Greifswald / UMG hospital	E.3	22	-	blaCMY-48 (AmpC)	blaVIM-1	no	yes	yes
2024000116	PRJNA1266399 ; SAMN48677782	2024000116	Citrobacter freundii	Citrobacter freundii	05/15/24	environment / hospital sink	Greifswald / UMG hospital	E.3	22	-	blaCMY-48 (AmpC)	blaVIM-1	no	yes	yes
2024000117	PRJNA1266399 ; SAMN48677783	2024000117	Citrobacter freundii	Citrobacter freundii	05/15/24	environment / hospital sink	Greifswald / UMG hospital	E.3	22	-	blaCMY-48 (AmpC)	blaVIM-1	no	yes	yes
2024000119	PRJNA1266399 ; SAMN48677784	2024000119	Citrobacter freundii	Citrobacter freundii	05/15/24	environment / hospital sink	Greifswald / UMG hospital	E.3	22	-	blaCMY-48 (AmpC)	blaVIM-1	no	yes	yes
2024000134	PRJNA1266399 ; SAMN48677785	2024000134	Citrobacter amalonaticus	Citrobacter amalonaticus	05/23/24	Patient 8 / rectal swab	Greifswald / UMG hospital	N.1	g.f.	blaSED	-	blaNDM-1	no (sample excluded)	no (sample excluded)	no (sample excluded)
2024000138	PRJNA1266399 ; SAMN48677786	2024000138	Citrobacter freundii	Citrobacter freundii	05/30/24	environment / hospital sink	Greifswald / UMG hospital	E.1	22	-	blaCMY-48 (AmpC)	blaVIM-1	no	yes	yes
2024000140	PRJNA1266399 ; SAMN48677787	2024000140	Citrobacter freundii	Citrobacter freundii	05/30/24	environment / hospital sink	Greifswald / UMG hospital	E.1	22	-	blaCMY-48 (AmpC)	blaVIM-1	no	yes	yes
2024000155	PRJNA1266399 ; SAMN48677788	2024000155	Citrobacter freundii	Citrobacter freundii	06/06/24	environment / hospital sink	Greifswald / UMG hospital	E.2	256	-	blaCMY (AmpC)	blaVIM-1	no	yes	yes
2024000159	PRJNA1266399 ; SAMN48677789	2024000159	Citrobacter freundii	Citrobacter freundii	06/07/24	environment / hospital sink	Greifswald / UMG hospital	D.3	98	-	blaCMY-109 (AmpC)	blaOXA-48 (carbapenemase)	no	yes	yes
2024000183	PRJNA1266399 ; SAMN48677790	2024000183	Citrobacter braakii	Citrobacter braakii	07/12/24	Patient 9 / rectal swab	Greifswald / UMG hospital	F.2	1042	-	blaCMY (AmpC)	-	yes	no	yes
2024000196	PRJNA1266399 ; SAMN48677791	2024000196	Citrobacter braakii	Citrobacter portucalensis	07/26/24	Patient 10 / rectal swab	Greifswald / UMG hospital	F.2	526	-	blaCMY-183 (AmpC)	-	yes	no	yes
2024000219	PRJNA1266399 ; SAMN48677792	2024000219	Citrobacter freundii	Citrobacter freundii	08/20/24	Patient 6 / wound swab	Greifswald / UMG hospital	7.1	604	blaTEM-1	blaCMY (AmpC)	blaOXA-48 (carbapenemase)	no	yes	yes
1 Determination of the MLST was done with Seqsphere+ (Ridom, Germany). g.f. - genotyping failed, insufficient result
2 NCBI AMRfinder Plus is integrated in the Seqsphere+ software.
3 in bold, falsely identified Citrobacter species by MALDI-TOF. Correct species identification by GTDB-Tk tool (https://github.com/Ecogenomics/GTDBTk)
4 patient has been treated at the UMG from 04/19/2024 to 04/23/2024 at the clinical ward 7.1

## Sheet: Dataset 5 - outbreak Regensburg
			metadata			germ identification					typing	resistance			used for
sample name	sequence name	study accession	date of isolation	isolation source / isolation material	city of isolation	MALDI-TOF	Mash by SeqSphere+	Kranken2 by Aquamis	TYGS	GTDB-Tk tool	ST C. Freundii MLST	ß-lactam antibiotic	Cephalosporin	Carbapenemase	Citrobacter-Combined cgMLST generation?	cgMLST validation/analysis Citrobacter freundii cgMLST scheme?	used for Combined-Citrobacter cgMLST validation/analysis?
23x7042	23U10435	PRJNA1204071 SAMN46010570	10-17-23	patient 7988 / rectal swab	Regensburg	Citrobacter freundii	Citrobacter freundii	Citrobacter freundii	Citrobacter freundii	Citrobacter freundii	22	blaTEM-1	blaCMY-48 (AmpC) / blaSHV-12 (ESBL)	blaVIM-1	no	yes	yes
23x7043	23U10436	PRJNA1204071 SAMN46010571	10-29-23	patient 7986 / rectal swab	Regensburg	Citrobacter freundii	Citrobacter freundii	Citrobacter freundii	Citrobacter meridianamericanus	Citrobacter meridianamericanus	1066		blaCMY-179 (AmpC)		no	no	yes
23x7045	23U10438	PRJNA1204071 SAMN46010572	10-20-23	patient 7985 / rectal swab	Regensburg	Citrobacter freundii	Citrobacter freundii	Citrobacter freundii	Citrobacter freundii	Citrobacter freundii	311		blaCMY-81 (AmpC)		no	yes	yes
23x7341	23U10842	PRJNA1204071 SAMN46010573	11-16-23	patient 8120 / urine	Regensburg	Citrobacter freundii	Citrobacter freundii	Citrobacter freundii	Citrobacter freundii	Citrobacter freundii	22	blaTEM-1	blaCMY-48 (AmpC) / blaDHA-1 (AmpC) / blaOXA-1		no	yes	yes
23x7611	23U11164	PRJNA1204071 SAMN46010574	11-19-23	patient 8205 / rectal swab	Regensburg	Citrobacter freundii	Citrobacter pasteurii	Citrobacter sp	Citrobacter youngae	Citrobacter youngae	128		blaCMY (AmpC)		no	no	yes
23x571	23U1238	PRJNA1204071 SAMN46010575	02-17-23	patient 5269 / urine	Regensburg	Citrobacter freundii	Citrobacter freundii	Citrobacter freundii	Citrobacter freundii	Citrobacter freundii	11		blaCMY-66 (AmpC)	blaGES-5 (carbapenemase)	no	no	yes
23x8708	23U12871	PRJNA1204071 SAMN46010576	01-18-24	patient 8625 / gastric mucosa biopsy	Regensburg	Citrobacter freundii	Citrobacter portucalensis	UNVERIFIED_ORG Citrobacter	Citrobacter portucalensis	Citrobacter portucalensis			blaCMY-39 (AmpC)		yes	no	yes
23x9132	23U13760	PRJNA1204071 SAMN46010577	02-08-24	patient 8848 / rectal swab	Regensburg	Citrobacter amalonaticus	Citrobacter amalonaticus	Citrobacter amalonaticus	Citrobacter amalonaticus	Citrobacter_A amalonaticus		blaSED			no	no	yes
23x9280	23U13827	PRJNA1204071 SAMN46010578	02-12-24	patient 8887 / rectal swab	Regensburg	Citrobacter freundii	Citrobacter freundii	Citrobacter freundii	Citrobacter freundii	Citrobacter freundii	212		blaCMY (AmpC)		no	yes	yes
23x9498	23U14164	PRJNA1204071 SAMN46010579	02-19-24	patient 8887 / rectal swab	Regensburg	Citrobacter freundii	Citrobacter freundii	Citrobacter freundii	Citrobacter freundii	Citrobacter freundii	212		blaCMY (AmpC)		no	yes	yes
23x662	23U1450	PRJNA1204071 SAMN46010580	02-18-23	patient 662 / rectal swab	Regensburg	Citrobacter freundii	Citrobacter pasteurii	Citrobacter sp	Citrobacter youngae	Citrobacter youngae	187		blaCMY (AmpC)		no	no	yes
23x9799	23U14675	PRJNA1204071 SAMN46010581	02-26-24	patient 8887 / rectal swab	Regensburg	Citrobacter freundii	Citrobacter braakii	Citrobacter braakii	Citrobacter braakii	Citrobacter braakii	356		blaCMY-70 (AmpC)		yes	no	yes
23x10019	23U14802	PRJNA1204071 SAMN46010582	03-06-24	patient 9239 / abscess puncture fluid	Regensburg	Citrobacter freundii	Citrobacter freundii	Citrobacter freundii	Citrobacter freundii	Citrobacter freundii	22	blaTEM-1	blaCMY-48 (AmpC) / blaCTX-M-15 (ESBL) / blaOXA-1	blaGES-5 (carbapenemase) / blaOXA-917 (carbapenemase)	no	yes	yes
23x10200	23U15120	PRJNA1204071 SAMN46010583	03-21-24	patient 1081 / rectal swab	Regensburg	Citrobacter braakii	Citrobacter braakii	Citrobacter braakii	Citrobacter braakii	Citrobacter braakii			blaCMY-83 (AmpC)		yes	no	yes
23x10225	23U15188	PRJNA1204071 SAMN46010584	03-26-24	patient 5976 / urine	Regensburg	Citrobacter freundii	Citrobacter freundii	Citrobacter freundii	Citrobacter freundii	Citrobacter freundii	19		blaCMY-152 (AmpC) / blaSHV-12 (ESBL)	blaGES-5 (carbapenemase) / blaOXA-917 (carbapenemase)	no	yes	yes
23x10316	23U15485	PRJNA1204071 SAMN46010585	04-02-24	patient 9448 / urine	Regensburg	Citrobacter freundii	Citrobacter freundii	Citrobacter freundii	Citrobacter freundii	Citrobacter freundii	98	blaTEM-1	blaCMY-109 (AmpC) / blaCTX-M-9 (ESBL) / blaSHV-12 (ESBL)	blaGES-5 (carbapenemase) / blaOXA-917 (carbapenemase)	no	yes	yes
23x10404	23U15635	PRJNA1204071 SAMN46010586	04-13-24	patient 9227 / urine	Regensburg	Citrobacter freundii	Citrobacter freundii	Citrobacter freundii	Citrobacter freundii	Citrobacter freundii	396		blaCMY-78 (AmpC)	blaGES-5 (carbapenemase) / blaOXA-917 (carbapenemase)	no	yes	yes
23x10472	23U15798	PRJNA1204071 SAMN46010587	04-17-24	patient 9502 / rectal swab	Regensburg	Citrobacter freundii	Citrobacter freundii	Citrobacter freundii	Citrobacter freundii	Citrobacter freundii	256		blaCMY (AmpC)		no	yes	yes
23x10658	23U16206	PRJNA1204071 SAMN46010588	05-11-24	patient 9579 / rectal swab	Regensburg	Citrobacter farmeri	Citrobacter farmeri	Citrobacter farmeri	Citrobacter farmeri	Citrobacter_A farmeri	852				no	no	yes
23x10737	23U16575	PRJNA1204071 SAMN46010589	05-22-24	patient 9612 / rectal swab	Regensburg	Citrobacter freundii	Citrobacter freundii	Citrobacter freundii	Citrobacter freundii	Citrobacter freundii			blaCMY (AmpC)		no	yes	yes
23x10942	23U16882	PRJNA1204071 SAMN46010590	06-05-24	patient 9694 / rectal swab	Regensburg	Citrobacter freundii	Citrobacter freundii	Citrobacter freundii	Citrobacter freundii	Citrobacter freundii	98		blaCMY-109 (AmpC)		no	yes	yes
23x11070	23U17253	PRJNA1204071 SAMN46010591	06-21-24	patient 9736 / urine	Regensburg	Citrobacter freundii	Citrobacter portucalensis	Citrobacter portucalensis	Citrobacter portucalensis	Citrobacter portucalensis	252		blaCMY-49 (AmpC)	blaGES-5 (carbapenemase) / blaOXA-917 (carbapenemase)	yes	no	yes
23x11185	23U17454	PRJNA1204071 SAMN46010592	06-26-24	patient 9787 / rectal swab	Regensburg	Citrobacter freundii	Citrobacter freundii	Citrobacter freundii	Citrobacter freundii	Citrobacter freundii	396		blaCMY-78 (AmpC) / blaCTX-M-9 (ESBL)	blaGES-5 (carbapenemase) / blaOXA-917 (carbapenemase)	no	yes	yes
23x111186	23U17455	PRJNA1204071 SAMN46010593	06-29-24	patient 9788 / urine	Regensburg	Citrobacter freundii	Citrobacter freundii	Citrobacter freundii	Citrobacter freundii	Citrobacter freundii	11		blaCMY-66 (AmpC)	blaGES-5 (carbapenemase) / blaOXA-917 (carbapenemase)	no	yes	yes
23x139	23U175	PRJNA1204071 SAMN46010594	12-25-22	patient 5009 / abscess puncture fluid	Regensburg	Citrobacter freundii	Citrobacter freundii	Citrobacter freundii	Citrobacter freundii	Citrobacter freundii	11		blaCMY-66 (AmpC)	blaGES-5 (carbapenemase) / blaOXA-917 (carbapenemase)	no	yes	yes
23x138	23U177	PRJNA1204071 SAMN46010595	12-24-22	patient 5010 / bile punctate	Regensburg	Citrobacter freundii	Citrobacter freundii	Citrobacter freundii	Citrobacter freundii	Citrobacter freundii	396		blaCMY-78 (AmpC)		no	yes	yes
23x11307	23U17753	PRJNA1204071 SAMN46010596	07-05-24	patient 9833 / tracheal secretion	Donaustauf	Citrobacter freundii	Citrobacter freundii	Citrobacter freundii	Citrobacter freundii	Citrobacter freundii	19		blaCMY-152 (AmpC) / blaSHV-12 (ESBL)	blaGES-5 (carbapenemase) / blaOXA-917 (carbapenemase)	no	yes	yes
23x11309	23U17769	PRJNA1204071 SAMN46010597	07-05-24	patient 9835 / rectal swab	Regensburg	Citrobacter freundii	Citrobacter freundii	Citrobacter freundii	Citrobacter freundii	Citrobacter freundii	540		blaCMY (AmpC)		no	yes	yes
23x11315	23U17789	PRJNA1204071 SAMN46010598	07-05-24	patient 9833 / rectal swab	Donaustauf	Citrobacter freundii	Citrobacter freundii	Citrobacter freundii	Citrobacter freundii	Citrobacter freundii	19		blaCMY-152 (AmpC) / blaSHV-12 (ESBL)	blaGES-5 (carbapenemase) / blaOXA-917 (carbapenemase)	no	yes	yes
23x11336	23U17888	PRJNA1204071 SAMN46010599	07-07-24	patient 9833 / tracheal secretion	Donaustauf	Citrobacter freundii	Citrobacter freundii	Citrobacter freundii	Citrobacter freundii	Citrobacter freundii	19		blaCMY-152 (AmpC) / blaSHV-12 (ESBL)	blaGES-5 (carbapenemase) / blaOXA-917 (carbapenemase)	no	yes	yes
23x137	23U179	PRJNA1204071 SAMN46010600	12-24-22	patient 5010 / bile punctate	Regensburg	Citrobacter freundii	Citrobacter freundii	Citrobacter freundii	Citrobacter freundii	Citrobacter freundii	396		blaCMY-78 (AmpC)		no	yes	yes
23x859	23U1815	PRJNA1204071 SAMN46010601	03-21-23	patient 5417 / drainage secretion	Regensburg	Citrobacter freundii	Citrobacter freundii	Citrobacter freundii	Citrobacter freundii	Citrobacter freundii	311		blaCMY-81 (AmpC)		no	yes	yes
23x11734	23U18404	PRJNA1204071 SAMN46010602	07-15-24	patient 9833 / tracheal secretion	Donaustauf	Citrobacter freundii	Citrobacter freundii	Citrobacter freundii	Citrobacter freundii	Citrobacter freundii	19		blaCMY-152 (AmpC) / blaSHV-12 (ESBL)	blaGES-5 (carbapenemase) / blaOXA-917 (carbapenemase)	no	yes	yes
23x11748	23U18415	PRJNA1204071 SAMN46010603	07-12-24	patient 9835 / rectal swab	Regensburg	Citrobacter freundii	Citrobacter freundii	Citrobacter freundii	Citrobacter freundii	Citrobacter freundii	697		blaCMY (AmpC)		no	yes	yes
23x228	23U1844	PRJNA1204071 SAMN46010604	01-12-23	patient 4489 / rectal swab	Regensburg	Citrobacter freundii	Citrobacter youngae	Citrobacter sp	Citrobacter youngae	Citrobacter youngae			blaCMY (AmpC)		no	no	yes
23x491	23U1869	PRJNA1204071 SAMN46010605	01-27-23	patient 4489 / rectal swab	Regensburg	Citrobacter freundii	Citrobacter youngae	Citrobacter sp	Citrobacter youngae	Citrobacter youngae			blaCMY (AmpC)		no	no	yes
23x12252	23U19605	PRJNA1204071 SAMN46010606	07-23-24	patient 9833 / sputum	Donaustauf	Citrobacter freundii	Citrobacter freundii	Citrobacter freundii	Citrobacter freundii	Citrobacter freundii	19		blaCMY-152 (AmpC) / blaSHV-12 (ESBL)	blaGES-5 (carbapenemase) / blaOXA-917 (carbapenemase)	no	yes	yes
23x12676	23U19974	PRJNA1204071 SAMN46010607	08-06-24	patient 4860 / bile punctate	Regensburg	Citrobacter freundii	Citrobacter freundii	Citrobacter freundii	Citrobacter freundii	Citrobacter freundii	62		blaCMY-150 (AmpC)		no	yes	yes
23x12683	23U19983	PRJNA1204071 SAMN46010608	08-05-24	environment / hospital sink	Regensburg	Citrobacter freundii	Citrobacter freundii	Citrobacter freundii	Citrobacter freundii	Citrobacter freundii	19		blaCMY-152 (AmpC) / blaSHV-12 (ESBL)	blaGES-5 (carbapenemase) / blaOXA-917 (carbapenemase)	no	yes	yes
23x12733	23U20273	PRJNA1204071 SAMN46010609	08-01-24	patient 10238 / mucosal swab	Regensburg	Citrobacter freundii	Citrobacter freundii	Citrobacter freundii	Citrobacter freundii	Citrobacter freundii	22		blaCMY-48 (AmpC) / blaDHA-1 (AmpC) / blaOXA-1	blaOXA-917 (carbapenemase)	no	yes	yes
23x12736	23U20276	PRJNA1204071 SAMN46010610	07-31-24	patient 10241 / rectal swab	Regensburg	Citrobacter freundii	Citrobacter freundii	Citrobacter freundii	Citrobacter freundii	Citrobacter freundii	540		blaCMY (AmpC)		no	yes	yes
23x12846	23U20382	PRJNA1204071 SAMN46010611	08-09-24	patient 10274 / wound swab	Regensburg	Citrobacter freundii	Citrobacter freundii	Citrobacter freundii	Citrobacter freundii	Citrobacter freundii	22		blaCMY-48 (AmpC)	blaGES-5 (carbapenemase) / blaOXA-917 (carbapenemase)	no	yes	yes
23x12848	23U20384	PRJNA1204071 SAMN46010612	08-09-24	patient 10274 / wound swab	Regensburg	Citrobacter freundii	Citrobacter freundii	Citrobacter freundii	Citrobacter freundii	Citrobacter freundii	22		blaCMY-48 (AmpC)	blaGES-5 (carbapenemase) / blaOXA-917 (carbapenemase)	no	yes	yes
23x12854	23U20390	PRJNA1204071 SAMN46010613	08-21-24	patient 10279 / bile punctate	Regensburg	Citrobacter freundii	Citrobacter freundii	Citrobacter freundii	Citrobacter freundii	Citrobacter freundii			blaCMY (AmpC)		no	yes	yes
23x662	23U2082	PRJNA1204071 SAMN46010614	02-28-23	patient 662 / rectal swab	Regensburg	Citrobacter freundii	Citrobacter pasteurii	Citrobacter sp	Citrobacter youngae	Citrobacter youngae	187		blaCMY (AmpC)		no	no	yes
23x13100	23U20903	PRJNA1204071 SAMN46010615	09-09-24	patient 9932 / rectal swab	Regensburg	Citrobacter freundii	Citrobacter portucalensis	UNVERIFIED_ORG Citrobacter	Citrobacter portucalensis	Citrobacter portucalensis	421	blaTEM-1, blaTEM-1	blaCMY (AmpC) / blaOXA-1	blaGES-5 (carbapenemase) / blaOXA-917 (carbapenemase)	yes	no	yes
23x13112	23U20977	PRJNA1204071 SAMN46010616	09-16-24	patient 9781 / urine	Regensburg	Citrobacter freundii	Citrobacter freundii	Citrobacter freundii	Citrobacter freundii	Citrobacter freundii	22	blaTEM-1	blaCMY-48 (AmpC) / blaCTX-M-15 (ESBL) / blaOXA-1		no	yes	yes
23x12683	23U21001	PRJNA1204071 SAMN46010617	08-05-24	environment / hospital sink	Regensburg	Citrobacter freundii	Citrobacter freundii	Citrobacter freundii	Citrobacter freundii	Citrobacter freundii	11		blaCMY-66 (AmpC)	blaGES-5 (carbapenemase) / blaOXA-917 (carbapenemase)	no	yes	yes
23x12683	23U21002	PRJNA1204071 SAMN46010618	08-05-24	environment / hospital sink	Regensburg	Citrobacter freundii	Citrobacter freundii	Citrobacter freundii	Citrobacter freundii	Citrobacter freundii	19		blaCMY-152 (AmpC) / blaSHV-12 (ESBL)	blaGES-5 (carbapenemase) / blaOXA-917 (carbapenemase)	no	yes	yes
23x12683	23U21003	PRJNA1204071 SAMN46010619	08-05-24	environment / hospital sink	Regensburg	Citrobacter freundii	Citrobacter freundii	Citrobacter freundii	Citrobacter freundii	Citrobacter freundii	19		blaCMY-152 (AmpC) / blaSHV-12 (ESBL)	blaGES-5 (carbapenemase) / blaOXA-917 (carbapenemase)	no	yes	yes
23x12683	23U21004	PRJNA1204071 SAMN46010620	08-05-24	environment / hospital sink	Regensburg	Citrobacter freundii	Citrobacter freundii	Citrobacter freundii	Citrobacter freundii	Citrobacter freundii	11		blaCMY-66 (AmpC)	blaGES-5 (carbapenemase) / blaOXA-917 (carbapenemase)	no	yes	yes
23x12684	23U21005	PRJNA1204071 SAMN46010621	08-06-24	environment / hospital sink	Regensburg	Citrobacter freundii	Citrobacter portucalensis	UNVERIFIED_ORG Citrobacter	Citrobacter portucalensis	Citrobacter portucalensis			blaCMY-183 (AmpC)	blaGES-5 (carbapenemase) / blaOXA-917 (carbapenemase)	yes	no	yes
23x12684	23U21007	PRJNA1204071 SAMN46010622	08-06-24	environment / hospital sink	Regensburg	Citrobacter freundii	Citrobacter freundii	Citrobacter freundii	Citrobacter freundii	Citrobacter freundii		blaTEM-1	blaCMY-48 (AmpC) / blaCTX-M-15 (ESBL) / blaOXA-1	blaGES-5 (carbapenemase) / blaOXA-917 (carbapenemase)	no	yes	yes
23x12684	23U21008	PRJNA1204071 SAMN46010623	08-06-24	environment / hospital sink	Regensburg	Citrobacter freundii	Citrobacter freundii	Citrobacter freundii	Citrobacter freundii	Citrobacter freundii		blaTEM-1	blaCMY-48 (AmpC) / blaCTX-M-15 (ESBL) / blaOXA-1	blaGES-5 (carbapenemase) / blaOXA-917 (carbapenemase)	no	yes	yes
23x13151	23U21033	PRJNA1204071 SAMN46010624	09-17-24	patient 10397 / wound swab	Regensburg	Citrobacter freundii	Citrobacter freundii	Citrobacter freundii	Citrobacter freundii	Citrobacter freundii	22		blaCMY-48 (AmpC) / blaDHA-1 (AmpC) / blaOXA-1	blaOXA-917 (carbapenemase)	no	yes	yes
23x2268	23U21153	PRJNA1204071 SAMN46010625	01-30-20	patient 3559 / blood	Regensburg	Citrobacter koseri	Citrobacter koseri	Citrobacter koseri	Citrobacter koseri	Citrobacter_B koseri	690	blaMAL-2			no	no	yes
23x2385	23U21154	PRJNA1204071 SAMN46010626	04-05-20	patient 6079 / blood	Regensburg	Citrobacter koseri	Citrobacter koseri	Citrobacter koseri	Citrobacter koseri	Citrobacter_B koseri	854	blaMAL-1			no	no	yes
23x4895	23U21160	PRJNA1204071 SAMN46010627	03-08-21	patient 7120 / blood	Regensburg	Citrobacter koseri	Citrobacter koseri	Citrobacter koseri	Citrobacter koseri	Citrobacter_B koseri	854	blaMAL-1			no	no	yes
23x5138	23U21161	PRJNA1204071 SAMN46010628	04-27-21	patient 7189 / blood	Regensburg	Citrobacter braakii	Citrobacter arsenatis	Citrobacter braakii	Citrobacter europaeus	Citrobacter europaeus	409		blaCFE (AmpC)		yes	no	yes
23x7469	23U21162	PRJNA1204071 SAMN46010629	02-14-22	patient 8169 / blood	Regensburg	Citrobacter freundii	Citrobacter freundii	Citrobacter freundii	Citrobacter freundii	Citrobacter freundii	212		blaCMY (AmpC)		no	yes	yes
23x7470	23U21163	PRJNA1204071 SAMN46010630	02-14-22	patient 8169 / blood	Regensburg	Citrobacter freundii	Citrobacter freundii	Citrobacter freundii	Citrobacter freundii	Citrobacter freundii	212		blaCMY (AmpC)		no	yes	yes
23x7472	23U21164	PRJNA1204071 SAMN46010631	02-22-22	patient 8172 / blood	Regensburg	Citrobacter freundii	Citrobacter pasteurii	Citrobacter sp	Citrobacter youngae	Citrobacter youngae	187		blaCMY (AmpC)		no	no	yes
23x7473	23U21165	PRJNA1204071 SAMN46010632	02-22-22	patient 8172 / blood	Regensburg	Citrobacter freundii	Citrobacter pasteurii	Citrobacter sp	Citrobacter youngae	Citrobacter youngae	187		blaCMY (AmpC)		no	no	yes
23x8009	23U21166	PRJNA1204071 SAMN46010633	04-21-22	patient 3609 / blood	Regensburg	Citrobacter koseri	Citrobacter koseri	Citrobacter koseri	Citrobacter koseri	Citrobacter_B koseri	854	blaMAL-1			no	no	yes
23x8429	23U21167	PRJNA1204071 SAMN46010634	06-04-22	patient 8554 / blood	Regensburg	Citrobacter koseri	Citrobacter koseri	Citrobacter koseri	Citrobacter koseri	Citrobacter_B koseri	1169	blaCKO			no	no	yes
23x8918	23U21169	PRJNA1204071 SAMN46010635	08-10-22	patient 8771 / blood	Regensburg	Citrobacter koseri	Citrobacter koseri	Citrobacter koseri	Citrobacter koseri	Citrobacter_B koseri	1020	blaCKO			no	no	yes
23x9351	23U21170	PRJNA1204071 SAMN46010636	09-20-22	patient 8926 / blood	Regensburg	Citrobacter amalonaticus	Citrobacter amalonaticus	Citrobacter amalonaticus	Citrobacter amalonaticus	Citrobacter_A amalonaticus	715	blaSED			no	no	yes
23x11222	23U21171	PRJNA1204071 SAMN46010637	01-19-23	patient 9809 / blood	Regensburg	Citrobacter koseri	Citrobacter koseri	Citrobacter koseri	Citrobacter koseri	Citrobacter_B koseri	854	blaMAL-1			no	no	yes
23x11224	23U21172	PRJNA1204071 SAMN46010638	01-27-23	patient 9810 / blood	Regensburg	Citrobacter koseri	Citrobacter koseri	Citrobacter koseri	Citrobacter koseri	Citrobacter_B koseri		blaCKO			no	no	yes
23x1000	23U2122	PRJNA1204071 SAMN46010639	04-26-23	patient 3887 / rectal swab	Regensburg	Citrobacter freundii	Citrobacter freundii	Citrobacter freundii	Citrobacter freundii	Citrobacter freundii	62		blaCMY-150 (AmpC)		no	yes	yes
23x1399	23U21973	PRJNA1204071 SAMN46010640	06-07-23	patient 5009 / rectal swab	Regensburg	Citrobacter freundii	Citrobacter freundii	Citrobacter freundii	Citrobacter freundii	Citrobacter freundii	11		blaCMY-66 (AmpC)	blaGES-5 (carbapenemase) / blaOXA-917 (carbapenemase)	no	yes	yes
23x3985	23U21974	PRJNA1204071 SAMN46010641	09-11-23	patient 5792 / rectal swab	Regensburg	Citrobacter freundii	Citrobacter freundii	Citrobacter freundii	Citrobacter freundii	Citrobacter freundii	19		blaCMY-152 (AmpC)		no	yes	yes
23x3374	23U21975	PRJNA1204071 SAMN46010642	08-19-20	patient 973 / blood	Regensburg	Citrobacter koseri	Citrobacter koseri	Citrobacter koseri	Citrobacter koseri	Citrobacter_B koseri	854	blaMAL-1			no	no	yes
23x3821	23U21976	PRJNA1204071 SAMN46010643	09-11-20	patient 261 / blood	Regensburg	Citrobacter braakii	Citrobacter braakii	Citrobacter braakii	Citrobacter braakii	Citrobacter braakii	297		blaCMY (AmpC)		yes	no	yes
23x4647	23U21977	PRJNA1204071 SAMN46010644	02-10-21	patient 7073 / blood	Regensburg	Citrobacter koseri	Citrobacter koseri	Citrobacter koseri	Citrobacter koseri	Citrobacter_B koseri	849	blaMAL-2			no	no	yes
23x4648	23U21978	PRJNA1204071 SAMN46010645	02-16-21	patient 696 / blood	Regensburg	Citrobacter sedlakii	Citrobacter sedlakii	Citrobacter sp	Citrobacter sedlakii	Citrobacter sedlakii	942	blaSED			no	no	yes
23x4649	23U21979	PRJNA1204071 SAMN46010646	02-16-21	patient 696 / blood	Regensburg	Citrobacter sedlakii	Citrobacter sedlakii	Citrobacter sp	Citrobacter sedlakii	Citrobacter sedlakii	942	blaSED			no	no	yes
23x8734	23U21980	PRJNA1204071 SAMN46010647	06-25-22	patient 8484 / blood	Regensburg	Citrobacter braakii	Citrobacter braakii	Citrobacter braakii	Citrobacter braakii	Citrobacter braakii	268		blaCMY-101 (AmpC)		yes	no	yes
23x12684	23U21981	PRJNA1204071 SAMN46010648	08-06-24	environment / hospital sink	Regensburg	Citrobacter freundii	Citrobacter freundii	Citrobacter freundii	Citrobacter freundii	Citrobacter freundii		blaTEM-1	blaCMY-48 (AmpC) / blaCTX-M-15 (ESBL) / blaOXA-1	blaGES-5 (carbapenemase) / blaOXA-917 (carbapenemase)	no	yes	yes
23x1026	23U2249	PRJNA1204071 SAMN46010649	04-28-23	patient 5490 / rectal swab	Regensburg	Citrobacter freundii	Citrobacter freundii	Citrobacter freundii	Citrobacter freundii	Citrobacter freundii			blaCMY-150 (AmpC)		no	yes	yes
23x1029	23U2252	PRJNA1204071 SAMN46010650	04-29-23	patient 5491 / rectal swab	Regensburg	Citrobacter freundii	Citrobacter freundii	Citrobacter freundii	Citrobacter freundii	Citrobacter freundii			blaCMY-48 (AmpC)		no	yes	yes
23x1233	23U2600	PRJNA1204071 SAMN46010651	05-22-23	patient 4830 / bile punctate	Regensburg	Citrobacter freundii	Citrobacter freundii	Citrobacter freundii	Citrobacter freundii	Citrobacter freundii	139		blaCMY-152 (AmpC)		no	yes	yes
23x1361	23U2889	PRJNA1204071 SAMN46010652	06-06-23	patient 5634 / rectal swab	Regensburg	Citrobacter freundii	Citrobacter freundii	Citrobacter freundii	Citrobacter freundii	Citrobacter freundii	98		blaCMY-109 (AmpC)		no	yes	yes
23x1433	23U3006	PRJNA1204071 SAMN46010653	06-14-23	patient 5243 / rectal swab	Regensburg	Citrobacter freundii	Citrobacter braakii	Citrobacter braakii	Citrobacter europaeus	Citrobacter europaeus			blaCFE (AmpC)		yes	no	yes
23x1483	23U3144	PRJNA1204071 SAMN46010654	06-13-23	patient 5693 / rectal swab	Regensburg	Citrobacter freundii	Citrobacter freundii	Citrobacter freundii	Citrobacter freundii	Citrobacter freundii	975		blaCMY (AmpC)		no	yes	yes
23x1492	23U3153	PRJNA1204071 SAMN46010655	06-19-23	patient 5700 / urine	Regensburg	Citrobacter freundii	Citrobacter freundii	Citrobacter freundii	Citrobacter freundii	Citrobacter freundii	11		blaCMY-66 (AmpC)		no	yes	yes
23x1498	23U3159	PRJNA1204071 SAMN46010656	06-12-23	patient 5243 / rectal swab	Regensburg	Citrobacter freundii	Citrobacter braakii	Citrobacter braakii	Citrobacter europaeus	Citrobacter europaeus			blaCFE (AmpC)		yes	no	yes
23x1590	23U3439	PRJNA1204071 SAMN46010657	06-23-23	patient 5754 / urine	Regensburg	Citrobacter freundii	Citrobacter freundii	Citrobacter freundii	Citrobacter freundii	Citrobacter freundii	22		blaCMY-48 (AmpC)		no	yes	yes
23x1637	23U3553	PRJNA1204071 SAMN46010658	06-28-23	patient 5765 / drainage secretion	Landshut	Citrobacter freundii	Citrobacter freundii	Citrobacter freundii	Citrobacter freundii	Citrobacter freundii	114		blaCMY (AmpC)		no	yes	yes
23x1641	23U3557	PRJNA1204071 SAMN46010659	06-30-23	patient 5765 / abdominal punctate	Landshut	Citrobacter freundii	Citrobacter freundii	Citrobacter freundii	Citrobacter freundii	Citrobacter freundii	114		blaCMY (AmpC)		no	yes	yes
23x184	23U375	PRJNA1204071 SAMN46010660	01-08-23	patient 5079 / rectal swab	Regensburg	Citrobacter freundii	Citrobacter freundii	Citrobacter freundii	Citrobacter freundii	Citrobacter freundii	311		blaCMY-81 (AmpC)		no	yes	yes
23x1767	23U3940	PRJNA1204071 SAMN46010661	07-11-23	patient 609 / urine	Regensburg	Citrobacter freundii	Citrobacter freundii	Citrobacter freundii	Citrobacter freundii	Citrobacter freundii	19		blaCMY-152 (AmpC) / blaSHV-12 (ESBL)	blaGES-5 (carbapenemase) / blaOXA-917 (carbapenemase)	no	yes	yes
23x1768	23U3941	PRJNA1204071 SAMN46010662	06-28-23	patient 5765 / drainage secretion	Landshut	Citrobacter freundii	Citrobacter freundii	Citrobacter freundii	Citrobacter freundii	Citrobacter freundii	114		blaCMY (AmpC)		no	yes	yes
23x1882	23U4220	PRJNA1204071 SAMN46010663	07-25-23	patient 5857 / urine	Regensburg	Citrobacter freundii	Citrobacter freundii	Citrobacter freundii	Citrobacter freundii	Citrobacter freundii	19	blaTEM-1	blaCMY-152 (AmpC)		no	yes	yes
23x1986	23U4515	PRJNA1204071 SAMN46010664	07-31-23	patient 5921 / urine	Donaustauf	Citrobacter freundii	Citrobacter freundii	Citrobacter freundii	Citrobacter freundii	Citrobacter freundii	19		blaCMY-152 (AmpC)	blaGES-5 (carbapenemase) / blaOXA-917 (carbapenemase)	no	yes	yes
23x1987	23U4516	PRJNA1204071 SAMN46010665	07-12-23	patient 5856 / urine	Regensburg	Citrobacter freundii	Citrobacter freundii	Citrobacter freundii	Citrobacter freundii	Citrobacter freundii	396		blaCMY-78 (AmpC)	blaGES-5 (carbapenemase) / blaOXA-917 (carbapenemase)	no	yes	yes
23x2123	23U4808	PRJNA1204071 SAMN46010666	08-15-23	patient 5958 / rectal swab	Regensburg	Citrobacter braakii	Citrobacter braakii	Citrobacter braakii	Citrobacter braakii	Citrobacter braakii			blaCMY (AmpC)		yes	no	yes
23x2173	23U4840	PRJNA1204071 SAMN46010667	08-14-23	patient 5958 / rectal swab	Regensburg	Citrobacter braakii	Citrobacter braakii	Citrobacter braakii	Citrobacter braakii	Citrobacter braakii			blaCMY (AmpC)		yes	no	yes
23x2174	23U4841	PRJNA1204071 SAMN46010668	08-08-23	patient 4223 / rectal swab	Regensburg	Citrobacter braakii	Citrobacter braakii	Citrobacter braakii	Citrobacter braakii	Citrobacter braakii	388		blaCMY-82 (AmpC) / blaDHA-1 (AmpC) / blaOXA-1		yes	no	yes
23x2182	23U4848	PRJNA1204071 SAMN46010669	08-14-23	patient 5976 / rectal swab	Regensburg	Citrobacter freundii	Citrobacter freundii	Citrobacter freundii	Citrobacter freundii	Citrobacter freundii	19		blaCMY-152 (AmpC) / blaSHV-12 (ESBL)	blaGES-5 (carbapenemase) / blaOXA-917 (carbapenemase)	no	yes	yes
23x2349	23U5026	PRJNA1204071 SAMN46010670	08-16-23	patient 6044 / rectal swab	Regensburg	Citrobacter freundii	Citrobacter braakii	Citrobacter braakii	Citrobacter europaeus	Citrobacter europaeus		blaTEM-1	blaCFE (AmpC)		yes	no	yes
23x2350	23U5027	PRJNA1204071 SAMN46010671	08-16-23	patient 6045 / rectal swab	Donaustauf	Citrobacter freundii	Citrobacter freundii	Citrobacter freundii	Citrobacter freundii	Citrobacter freundii	116		blaCMY-181 (AmpC)		no	yes	yes
23x2583	23U5340	PRJNA1204071 SAMN46010672	08-25-23	patient 3517 / rectal swab	Regensburg	Citrobacter freundii	Citrobacter freundii	Citrobacter freundii	Citrobacter freundii	Citrobacter freundii	1230		blaCMY-151 (AmpC)		no	yes	yes
23x1869	23U5953	PRJNA1204071 SAMN46010673	07-24-23	patient 5850 / urine	Regensburg	Citrobacter freundii	Citrobacter freundii	Citrobacter freundii	Citrobacter freundii	Citrobacter freundii	19	blaTEM-1	blaCMY (AmpC)	blaGES-5 (carbapenemase) / blaOXA-917 (carbapenemase)	no	yes	yes
23x3888	23U6836	PRJNA1204071 SAMN46010674	08-25-23	patient 6042 / urine	Regensburg	Citrobacter freundii	Citrobacter portucalensis	UNVERIFIED_ORG Citrobacter	Citrobacter portucalensis	Citrobacter portucalensis	597		blaCMY-34 (AmpC)		yes	no	yes
23x3989	23U6993	PRJNA1204071 SAMN46010675	09-11-23	patient 5976 / rectal swab	Regensburg	Citrobacter freundii	Citrobacter freundii	Citrobacter freundii	Citrobacter freundii	Citrobacter freundii	19		blaCMY-152 (AmpC) / blaSHV-12 (ESBL)	blaGES-5 (carbapenemase) / blaOXA-917 (carbapenemase)	no	yes	yes
23x4009	23U7012	PRJNA1204071 SAMN46010676	08-24-23	patient 5792 / rectal swab	Regensburg	Citrobacter freundii	Citrobacter freundii	Citrobacter freundii	Citrobacter freundii	Citrobacter freundii	928		blaCMY-65 (AmpC)		no	yes	yes
23x489	23U925	PRJNA1204071 SAMN46010677	02-05-23	patient 5176 / rectal swab	Regensburg	Citrobacter freundii	Citrobacter pasteurii	Citrobacter sp	Citrobacter freundii	Citrobacter youngae	128		blaCMY (AmpC)		no	no	yes
23x6381	23U9588	PRJNA1204071 SAMN46010678	10-11-23	patient 5792 / rectal swab	Regensburg	Citrobacter freundii	Citrobacter freundii	Citrobacter freundii	Citrobacter freundii	Citrobacter freundii	19		blaCMY-152 (AmpC)		no	yes	yes
23x6347	23U9626	PRJNA1204071 SAMN46010679	10-09-23	patient 5940 / rectal swab	Regensburg	Citrobacter freundii	Citrobacter portucalensis	UNVERIFIED_ORG Citrobacter	Citrobacter portucalensis	Citrobacter portucalensis	755		blaCMY (AmpC)		yes	no	yes
23x6397	23U9641	PRJNA1204071 SAMN46010680	10-11-23	patient 7731 / rectal swab	Regensburg	Citrobacter braakii	Citrobacter freundii	Citrobacter freundii	Citrobacter freundii	Citrobacter freundii	586		blaCMY (AmpC)		no	yes	yes
23x6499	23U9893	PRJNA1204071 SAMN46010681	10-16-23	patient 7795 / rectal swab	Regensburg	Citrobacter freundii	Citrobacter freundii	Citrobacter freundii	Citrobacter freundii	Citrobacter freundii	22		blaCMY-48 (AmpC)		no	yes	yes
6416	U13057	PRJNA1204071 SAMN46010682	01-31-22	patient 3517 / rectal swab	Regensburg	Citrobacter freundii	Citrobacter freundii	Citrobacter freundii	Citrobacter freundii	Citrobacter freundii	1230		blaCMY-151 (AmpC)		no	yes	yes
7406	U14110	PRJNA1204071 SAMN46010683	02-15-22	patient 3744 / rectal swab	Regensburg	Citrobacter freundii	Citrobacter freundii	Citrobacter freundii	Citrobacter freundii	Citrobacter freundii	19		blaCMY-152 (AmpC) / blaSHV-12 (ESBL)	blaGES-5 (carbapenemase) / blaOXA-917 (carbapenemase)	no	yes	yes
7451	U14242	PRJNA1204071 SAMN46010684	03-10-22	patient 3786 / rectal swab	Regensburg	Citrobacter braakii	Citrobacter pasteurii	Citrobacter sp	???	Citrobacter sp030332225			blaCMY (AmpC)		no	no	yes
4536	U14319	PRJNA1204071 SAMN46010685	08-26-21	patient 2633 / rectal swab	Regensburg	Citrobacter freundii	Citrobacter freundii	Citrobacter freundii	Citrobacter freundii	Citrobacter freundii	8		blaCMY-48 (AmpC)		no	yes	yes
4535	U14321	PRJNA1204071 SAMN46010686	08-26-21	patient 2632 / rectal swab	Regensburg	Citrobacter braakii	Citrobacter braakii	Citrobacter braakii	Citrobacter braakii	Citrobacter braakii			blaCMY-101 (AmpC)		yes	no	yes
8196	U14674	PRJNA1204071 SAMN46010687	03-14-22	patient 3503 / rectal swab	Regensburg	Citrobacter sp	Citrobacter braakii	Citrobacter braakii	Citrobacter braakii	Citrobacter braakii			blaCMY (AmpC)		yes	no	yes
8199	U14675	PRJNA1204071 SAMN46010688	03-14-22	patient 3886 / rectal swab	Regensburg	Citrobacter sp	Citrobacter braakii	Citrobacter braakii	Citrobacter braakii	Citrobacter braakii			blaCMY-101 (AmpC)		yes	no	yes
8200	U14676	PRJNA1204071 SAMN46010689	03-24-22	patient 3887 / rectal swab	Regensburg	Citrobacter freundii	Citrobacter freundii	Citrobacter freundii	Citrobacter freundii	Citrobacter freundii	19		blaCMY-152 (AmpC)		no	yes	yes
8712	U14958	PRJNA1204071 SAMN46010690	04-18-22	patient 3992 / urine	Regensburg	Citrobacter freundii	Citrobacter freundii	Citrobacter freundii	Citrobacter freundii	Citrobacter freundii	98		blaCMY-109 (AmpC)		no	yes	yes
8742	U15122	PRJNA1204071 SAMN46010691	04-13-22	patient 4012 / bile punctate	Regensburg	Citrobacter freundii	Citrobacter pasteurii	Citrobacter sp	Citrobacter youngae	Citrobacter youngae	128		blaCMY (AmpC)		no	no	yes
8744	U15124	PRJNA1204071 SAMN46010692	03-30-22	patient 4014 / bile punctate	Regensburg	Citrobacter freundii	Citrobacter freundii	Citrobacter freundii	Citrobacter freundii	Citrobacter freundii	114		blaCMY (AmpC)		no	yes	yes
8758	U15167	PRJNA1204071 SAMN46010693	04-25-22	patient 4014 / bile punctate	Regensburg	Citrobacter freundii	Citrobacter freundii	Citrobacter freundii	Citrobacter freundii	Citrobacter freundii	114		blaCMY (AmpC)		no	yes	yes
8889	U15348	PRJNA1204071 SAMN46010694	04-25-22	patient 3788 / rectal swab	Regensburg	Citrobacter braakii	Citrobacter braakii	Citrobacter braakii	Citrobacter braakii	Citrobacter braakii			blaCMY (AmpC)		yes	no	yes
8949	U15633	PRJNA1204071 SAMN46010695	05-16-22	patient 4095 / rectal swab	Regensburg	Citrobacter freundii	Citrobacter youngae	UNVERIFIED_ORG Citrobacter	Citrobacter portucalensis	Citrobacter portucalensis	864		blaCMY (AmpC)		yes	no	yes
8954	U15643	PRJNA1204071 SAMN46010696	05-14-22	patient 4111 / rectal swab	Regensburg	Citrobacter freundii	Citrobacter freundii	Citrobacter freundii	Citrobacter freundii	Citrobacter freundii		blaTEM-1	blaCMY (AmpC)		no	yes	yes
8978	U15806	PRJNA1204071 SAMN46010697	05-30-22	patient 4138 / rectal swab	Regensburg	Citrobacter braakii	Citrobacter braakii	Citrobacter braakii	Citrobacter braakii	Citrobacter braakii	88		blaCMY-137 (AmpC)		yes	no	yes
9035	U16113	PRJNA1204071 SAMN46010698	05-10-22	patient 3992 / rectal swab	Regensburg	Citrobacter freundii	Citrobacter freundii	Citrobacter freundii	Citrobacter freundii	Citrobacter freundii	98		blaCMY-109 (AmpC)		no	yes	yes
9243	U16736	PRJNA1204071 SAMN46010699	05-27-22	patient 4249 / rectal swab	Regensburg	Citrobacter freundii	Citrobacter freundii	Citrobacter freundii	Citrobacter freundii	Citrobacter freundii	261		blaCMY-181 (AmpC)		no	yes	yes
9249	U16742	PRJNA1204071 SAMN46010700	05-30-22	patient 4138 / rectal swab	Regensburg	Citrobacter freundii	Citrobacter braakii	Citrobacter braakii	Citrobacter braakii	Citrobacter braakii	88		blaCMY-137 (AmpC)		yes	no	yes
9315	U16863	PRJNA1204071 SAMN46010701	06-20-22	patient 4079 / rectal swab	Regensburg	Citrobacter freundii	Citrobacter freundii	Citrobacter freundii	Citrobacter freundii	Citrobacter freundii	62		blaCMY-150 (AmpC)		no	yes	yes
9658	U17626	PRJNA1204071 SAMN46010702	07-24-22	patient 2272 / rectal swab	Regensburg	Citrobacter freundii	Citrobacter freundii	Citrobacter freundii	Citrobacter europaeus	Citrobacter europaeus	423		blaCFE (AmpC)		yes	no	yes
9659	U17627	PRJNA1204071 SAMN46010703	07-09-22	patient 4433 / rectal swab	Regensburg	Citrobacter freundii	Citrobacter portucalensis	UNVERIFIED_ORG Citrobacter	Citrobacter portucalensis	Citrobacter portucalensis			blaCMY-2 (AmpC)		yes	no	yes
9850	U18365	PRJNA1204071 SAMN46010704	08-29-22	patient 4524 / rectal swab	Regensburg	Citrobacter freundii	Citrobacter freundii	Citrobacter freundii	Citrobacter freundii	Citrobacter freundii	114		blaCMY (AmpC)		no	yes	yes
9887	U18466	PRJNA1204071 SAMN46010705	09-03-22	patient 4548 / rectal swab	Regensburg	Citrobacter freundii	Citrobacter freundii	Citrobacter freundii	Citrobacter freundii	Citrobacter freundii	540		blaCMY (AmpC)		no	yes	yes
9899	U18478	PRJNA1204071 SAMN46010706	09-01-22	patient 4557 / rectal swab	Regensburg	Citrobacter freundii	Citrobacter freundii	Citrobacter freundii	Citrobacter freundii	Citrobacter freundii	311		blaCMY-81 (AmpC)		no	yes	yes
9982	U18895	PRJNA1204071 SAMN46010707	09-15-22	patient 4524 / rectal swab	Regensburg	Citrobacter freundii	Citrobacter freundii	Citrobacter freundii	Citrobacter freundii	Citrobacter freundii	114		blaCMY (AmpC)		no	yes	yes
10041	U19030	PRJNA1204071 SAMN46010708	09-21-22	patient 4624 / urine	Regensburg	Citrobacter freundii	Citrobacter freundii	Citrobacter freundii	Citrobacter freundii	Citrobacter freundii	11		blaCMY-66 (AmpC)	blaGES-5 (carbapenemase) / blaOXA-917 (carbapenemase)	no	yes	yes
10048	U19037	PRJNA1204071 SAMN46010709	09-24-22	patient 4628 / rectal swab	Regensburg	Citrobacter freundii	Citrobacter freundii	Citrobacter freundii	Citrobacter freundii	Citrobacter freundii	540		blaCMY (AmpC)		no	yes	yes
2350	U19053	PRJNA1204071 SAMN46010710	11-11-20	patient 1563 / urine	Regensburg	Citrobacter freundii	Citrobacter freundii	Citrobacter freundii	Citrobacter freundii	Citrobacter freundii	19		blaCMY-152 (AmpC) / blaSHV-12 (ESBL)	blaGES-5 (carbapenemase) / blaOXA-917 (carbapenemase)	no	yes	yes
7210	U19055	PRJNA1204071 SAMN46010711	02-16-22	patient 3471 / urine	Regensburg	Citrobacter freundii	Citrobacter freundii	Citrobacter freundii	Citrobacter freundii	Citrobacter freundii	19		blaCMY-152 (AmpC) / blaSHV-12 (ESBL)	blaGES-5 (carbapenemase) / blaOXA-917 (carbapenemase)	no	yes	yes
10200	U19404	PRJNA1204071 SAMN46010712	10-18-22	patient 4709 / rectal swab	Regensburg	Citrobacter freundii	Citrobacter freundii	Citrobacter freundii	Citrobacter freundii	Citrobacter freundii	91		blaCMY (AmpC)		no	yes	yes
10390	U19863	PRJNA1204071 SAMN46010713	10-25-22	patient 4313 / rectal swab	Regensburg	Citrobacter freundii	Citrobacter freundii	Citrobacter freundii	Citrobacter freundii	Citrobacter freundii			blaCMY-72 (AmpC)		no	yes	yes
10394	U19867	PRJNA1204071 SAMN46010714	10-24-22	patient 4794 / rectal swab	Regensburg	Citrobacter freundii	Citrobacter freundii	Citrobacter freundii	Citrobacter freundii	Citrobacter freundii	91		blaCMY (AmpC)		no	yes	yes
10402	U19875	PRJNA1204071 SAMN46010715	10-22-22	patient 4800 / rectal swab	Regensburg	Citrobacter freundii	Citrobacter portucalensis	UNVERIFIED_ORG Citrobacter	Citrobacter portucalensis	Citrobacter portucalensis	9		blaCMY (AmpC)		yes	no	yes
10597	U20296	PRJNA1204071 SAMN46010716	11-29-22	patient 4894 / rectal swab	Regensburg	Citrobacter freundii	Citrobacter pasteurii	Citrobacter sp	Citrobacter youngae	Citrobacter youngae	128		blaCMY (AmpC)		no	no	yes
10752	U20655	PRJNA1204071 SAMN46010717	12-05-22	patient 4980 / rectal swab	Regensburg	Citrobacter freundii	Citrobacter freundii	Citrobacter freundii	Citrobacter freundii	Citrobacter freundii	908		blaCMY (AmpC)		no	yes	yes
10753	U20656	PRJNA1204071 SAMN46010718	11-14-22	patient 4981 / rectal swab	Regensburg	Citrobacter freundii	Citrobacter freundii	Citrobacter freundii	Citrobacter freundii	Citrobacter freundii	307		blaCMY-48 (AmpC)		no	yes	yes
10049	U20693	PRJNA1204071 SAMN46010719	09-26-22	patient 4629 / rectal swab	Regensburg	Citrobacter freundii	Citrobacter youngae	Citrobacter sp	Citrobacter youngae	Citrobacter youngae	1202		blaCMY (AmpC)		no	no	yes
9899	U20902	PRJNA1204071 SAMN46010720	09-01-22	patient 4557 / rectal swab	Regensburg	Citrobacter freundii	Citrobacter freundii	Citrobacter freundii	Citrobacter freundii	Citrobacter freundii	311		blaCMY-81 (AmpC)		no	yes	yes
10597	U20922	PRJNA1204071 SAMN46010721	11-29-22	patient 4894 / rectal swab	Regensburg	Citrobacter freundii	Citrobacter pasteurii	Citrobacter sp	Citrobacter youngae	Citrobacter youngae	128		blaCMY (AmpC)		no	no	yes

## Sheet: Dataset 6 - C. portucalensis Ni
sample name	study/sequence accession	sequence name	species (GTDB-Tk tool)	sample origin and/or publication	used for cgMLST validation C. freundii cgMLST scheme?	used for Citrobacter-Combined cgMLST validation?
CF1_ST89	ENA – PRJNA335317	GCF_001867255.1_ASM186725v1_genomic.fna	Citrobacter portucalensis	PMID: 39337377	no	yes
P10159	ENA - PRJNA293024	GCF_001281005.1_ASM128100v1_genomic.fna	Citrobacter portucalensis	PMID: 39337377	no	yes
MBTC-1222	ENA - PRJNA421649	GCF_002843195.1_ASM284319v2_genomic.fna	Citrobacter portucalensis	PMID: 39337377	no	yes
Effluent_1	ENA - PRJNA529503	GCF_004801555.1_ASM480155v1_genomic.fna	Citrobacter portucalensis	PMID: 39337377	no	yes
WCHCP085039	ENA - PRJNA418405	GCF_008086465.1_ASM808646v1_genomic.fna	Citrobacter portucalensis	PMID: 39337377	no	yes
STW0522-26	ENA - PRJDB9036	GCF_015134935.1_ASM1513493v1_genomic.fna	Citrobacter portucalensis	PMID: 39337377	no	yes
STW0522-27	ENA - PRJDB9036	GCF_015135075.1_ASM1513507v1_genomic.fna	Citrobacter portucalensis	PMID: 39337377	no	yes
Colony249	ENA - PRJNA668870	GCF_019265365.1_ASM1926536v1_genomic.fna	Citrobacter portucalensis	PMID: 39337377	no	yes
Nsk1	ENA - PRJNA819244	GCF_026191715.1_ASM2619171v1_genomic.fna	Citrobacter portucalensis	PMID: 39337377	no	yes
Igbk5	ENA - PRJNA855947	GCF_026552415.1_ASM2655241v1_genomic.fna	Citrobacter portucalensis	PMID: 39337377	no	yes
Nsk7	ENA - PRJNA855947	GCF_026552425.1_ASM2655242v1_genomic.fna	Citrobacter portucalensis	PMID: 39337377	no	yes
Nsk5	ENA - PRJNA855947	GCF_026552445.1_ASM2655244v1_genomic.fna	Citrobacter portucalensis	PMID: 39337377	no	yes
Igbk4	ENA - PRJNA855947	GCF_026552455.1_ASM2655245v1_genomic.fna	Citrobacter portucalensis	PMID: 39337377	no	yes
Nsk6	ENA - PRJNA855947	GCF_026552495.1_ASM2655249v1_genomic.fna	Citrobacter portucalensis	PMID: 39337377	no	yes
Igbk3	ENA - PRJNA855947	GCF_026552515.1_ASM2655251v1_genomic.fna	Citrobacter portucalensis	PMID: 39337377	no	yes
Igbk2	ENA - PRJNA855947	GCF_026552525.1_ASM2655252v1_genomic.fna	Citrobacter portucalensis	PMID: 39337377	no	yes
Igbk11	ENA - PRJNA855947	GCF_026552555.1_ASM2655255v1_genomic.fna	Citrobacter portucalensis	PMID: 39337377	no	yes
Igbk12	ENA - PRJNA855947	GCF_026552565.1_ASM2655256v1_genomic.fna	Citrobacter portucalensis	PMID: 39337377	no	yes
Igbk13	ENA - PRJNA855947	GCF_026552575.1_ASM2655257v1_genomic.fna	Citrobacter portucalensis	PMID: 39337377	no	yes
Igbk9	ENA - PRJNA855947	GCF_026552615.1_ASM2655261v1_genomic.fna	Citrobacter portucalensis	PMID: 39337377	no	yes
Igbk8	ENA - PRJNA855947	GCF_026552625.1_ASM2655262v1_genomic.fna	Citrobacter portucalensis	PMID: 39337377	no	yes
Igbk10	ENA - PRJNA855947	GCF_026552635.1_ASM2655263v1_genomic.fna	Citrobacter portucalensis	PMID: 39337377	no	yes
Nsk3	ENA - PRJNA855947	GCF_026552675.1_ASM2655267v1_genomic.fna	Citrobacter portucalensis	PMID: 39337377	no	yes
Nsk4	ENA - PRJNA855947	GCF_026552695.1_ASM2655269v1_genomic.fna	Citrobacter portucalensis	PMID: 39337377	no	yes
Igbk7	ENA - PRJNA855947	GCF_026552715.1_ASM2655271v1_genomic.fna	Citrobacter portucalensis	PMID: 39337377	no	yes
Igbk1	ENA - PRJNA855947	GCF_026552735.1_ASM2655273v1_genomic.fna	Citrobacter portucalensis	PMID: 39337377	no	yes
Igbk6	ENA - PRJNA855947	GCF_026552745.1_ASM2655274v1_genomic.fna	Citrobacter portucalensis	PMID: 39337377	no	yes
Nsk2	ENA - PRJNA855947	GCF_026552775.1_ASM2655277v1_genomic.fna	Citrobacter portucalensis	PMID: 39337377	no	yes

## Sheet: Dataset 7 - outbreak C. europae
sample name	study/sequence accession	sequence name	species (GTDB-Tk tool)	sample origin and/or publication	used for cgMLST validation C. freundii cgMLST scheme?	used for Citrobacter-Combined cgMLST validation?
GCF_003795375	ENA – PRJNA427943	GCF_003795375.1_ASM379537v1_genomic	Citrobacter europaeus	PMID: 38685062	no	yes
GCF_018441905	ENA – PRJNA692829	GCF_018441905.1_ASM1844190v1_genomic	Citrobacter europaeus	PMID: 38685062	no	yes
GCF_018443215	ENA – PRJNA692829	GCF_018443215.1_ASM1844321v1_genomic	Citrobacter europaeus	PMID: 38685062	no	yes
GCF_019656355	ENA – PRJDB11646	GCF_019656355.1_ASM1965635v1_genomic	Citrobacter europaeus	PMID: 38685062	no	yes
GCF_019656375	ENA – PRJDB11646	GCF_019656375.1_ASM1965637v1_genomic	Citrobacter europaeus	PMID: 38685062	no	yes
GCF_019764095	ENA – PRJNA546126	GCF_019764095.1_ASM1976409v1_genomic	Citrobacter europaeus	PMID: 38685062	no	yes
GCF_020593155	ENA – PRJNA737800	GCF_020593155.1_ASM2059315v1_genomic	Citrobacter europaeus	PMID: 38685062	no	yes
GCF_024462095	ENA – PRJNA792599	GCF_024462095.1_ASM2446209v1_genomic	Citrobacter europaeus	PMID: 38685062	no	yes
GCF_900079995	ENA – PRJEB13613	GCF_900079995.3_ASM90007999v3_genomic	Citrobacter europaeus	PMID: 38685062	no	yes
GCF_900080005	ENA – PRJEB13613	GCF_900080005.1_ASM90008000v1_genomic	Citrobacter europaeus	PMID: 38685062	no	yes
WF0003	ENA – PRJNA1088829	CP149131 (isolate WF0003)	Citrobacter europaeus	China / PMID: 38685062	no	yes
WF1643	ENA – PRJNA1088830	CP148084 (isolate WF1643)	Citrobacter europaeus	China / PMID: 38685062	no	yes
