# Supplementary material for: Development and validation of a core genome multilocus sequence typing scheme for Citrobacter freundii: application in outbreak investigations and comparative analysis across the Citrobacter genus
Source: J Clin Microbiol. 2025 Sep 19;63(10):e00860-25. doi: 10.1128/jcm.00860-25 (PMC12505962; doi:10.1128/jcm.00860-25)
Supplement: Table S2 — Relative genome coverage of the Citrobacter cgMLST schemes compared to some other pathogens. [file jcm.00860-25-s0003.xlsx]

## Sheet: genome coverage
Table S2. Relative genome coverage of the Citrobacter cgMLST schemes compared to some other pathogens.
Bacterium	Number of Gene loci	Average of Gene length	Seed genome	Length Refererence	Estimated Coverage	PUBMED (PMID)
Enterococcus faecium	1423	950	NC_017022.1	2955294	0.457433	26400782
Staphylococcus aureus	1861	912	NC_002951	2809422	0.604121	24759713
Serratia marcescens	2692	907	NZ_HG326223.1	5113802	0.477462	36214584
Legionella pneumophila	1521	1056	NC_002942.5	3397754	0.472717	26212142
Acinetobacter baumannii	2390	957	NC_010611.1	3904116	0.585851	28594944
Klebsiella pneumoniae	2358	935	NC_012731.1	5248520	0.420067	31921015, 30589602
Pseudomonas aeruginosa	3867	944	NC_002516.2	6264404	0.582729	33328175
Escherichia coli	2513	931	NC_000913	4641652	0.504045	31809257, 30267169, 31921015
new:
Citrobacter freundii	3250	963	NZ_CP049015.1	4957773	0.631281
combined Citrobacter freundii, Citrobacter portucalensis, Citrobacter braakii and Citrobacter europaeus	2307	962	NZ_CP049015.1	4957773	0.447647
