# Supplementary material for: Development and validation of a core genome multilocus sequence typing scheme for Citrobacter freundii: application in outbreak investigations and comparative analysis across the Citrobacter genus
Source: J Clin Microbiol. 2025 Sep 19;63(10):e00860-25. doi: 10.1128/jcm.00860-25 (PMC12505962; doi:10.1128/jcm.00860-25)
Supplement: Table S3 — Distance matrix of cluster 1 C. freundii cgMLST scheme (3,250 targets). [file jcm.00860-25-s0004.xlsx]

## Sheet: distance matrix cgMLST Cfreu
Table S3: Distance matrix of cluster 1 using C. freundii cgMLST scheme (3,250 targets)
original publication: Heljanko et al., 2023
sample	1	2	3	4	7	8	9	10	11	12	13	14	15	16	17	18	19	20	21	26	27	28	29	30	31	32	33
1	0	5	3	3	0	2	2	0	2	2	2	0	2	2	0	3	3	1	5	7	6	3	7	5	5	5	6
2	5	0	8	7	4	2	2	4	7	6	2	4	6	4	4	3	7	3	4	6	5	2	6	4	4	4	5
3	3	8	0	6	3	5	5	3	1	5	5	3	1	5	3	6	2	4	8	10	9	6	10	8	8	8	9
4	3	7	6	0	3	5	5	3	5	5	5	3	5	5	3	6	6	4	7	9	8	5	9	7	7	7	8
7	0	4	3	3	0	2	2	0	2	2	2	0	2	2	0	3	3	1	4	6	5	2	6	4	4	4	5
8	2	2	5	5	2	0	0	2	4	4	0	2	4	2	2	1	5	1	2	4	3	0	4	2	2	2	3
9	2	2	5	5	2	0	0	2	4	4	0	2	4	2	2	1	5	1	2	4	3	0	4	2	2	2	3
10	0	4	3	3	0	2	2	0	2	2	2	0	2	2	0	3	3	1	4	6	4	2	6	4	4	4	5
11	2	7	1	5	2	4	4	2	0	4	4	2	0	4	2	5	1	3	7	9	8	5	9	7	7	7	8
12	2	6	5	5	2	4	4	2	4	0	3	2	4	4	2	5	5	3	6	7	7	4	8	6	6	6	7
13	2	2	5	5	2	0	0	2	4	3	0	2	4	2	2	1	5	1	2	3	3	0	4	2	2	2	3
14	0	4	3	3	0	2	2	0	2	2	2	0	2	2	0	3	3	1	4	6	5	2	6	4	4	4	5
15	2	6	1	5	2	4	4	2	0	4	4	2	0	4	2	5	1	3	6	8	7	4	8	6	6	6	7
16	2	4	5	5	2	2	2	2	4	4	2	2	4	0	2	3	5	1	4	6	5	2	6	4	4	4	5
17	0	4	3	3	0	2	2	0	2	2	2	0	2	2	0	3	3	1	4	6	5	2	6	4	4	4	5
18	3	3	6	6	3	1	1	3	5	5	1	3	5	3	3	0	6	2	3	5	4	1	5	3	3	3	4
19	3	7	2	6	3	5	5	3	1	5	5	3	1	5	3	6	0	4	7	9	7	5	9	7	7	7	8
20	1	3	4	4	1	1	1	1	3	3	1	1	3	1	1	2	4	0	3	5	4	1	5	3	3	3	4
21	5	4	8	7	4	2	2	4	7	6	2	4	6	4	4	3	7	3	0	6	5	2	6	4	4	4	5
26	7	6	10	9	6	4	4	6	9	7	3	6	8	6	6	5	9	5	6	0	7	4	8	6	6	6	7
27	6	5	9	8	5	3	3	4	8	7	3	5	7	5	5	4	7	4	5	7	0	3	7	5	5	5	6
28	3	2	6	5	2	0	0	2	5	4	0	2	4	2	2	1	5	1	2	4	3	0	4	2	2	2	3
29	7	6	10	9	6	4	4	6	9	8	4	6	8	6	6	5	9	5	6	8	7	4	0	6	6	6	7
30	5	4	8	7	4	2	2	4	7	6	2	4	6	4	4	3	7	3	4	6	5	2	6	0	0	0	1
31	5	4	8	7	4	2	2	4	7	6	2	4	6	4	4	3	7	3	4	6	5	2	6	0	0	0	1
32	5	4	8	7	4	2	2	4	7	6	2	4	6	4	4	3	7	3	4	6	5	2	6	0	0	0	1
33	6	5	9	8	5	3	3	5	8	7	3	5	7	5	5	4	8	4	5	7	6	3	7	1	1	1	0
Heljanko, V., et al., Genomic epidemiology of nosocomial carbapenemase-producing Citrobacter freundii in sewerage systems in the Helsinki metropolitan area, Finland. Front Microbiol, 2023.
