# Supplementary material for: Development and validation of a core genome multilocus sequence typing scheme for Citrobacter freundii: application in outbreak investigations and comparative analysis across the Citrobacter genus
Source: J Clin Microbiol. 2025 Sep 19;63(10):e00860-25. doi: 10.1128/jcm.00860-25 (PMC12505962; doi:10.1128/jcm.00860-25)
Supplement: Table S4 — Distance matrix. [file jcm.00860-25-s0005.xlsx]

## Sheet: distance matrix combinded
Table S4: Distance matrix of cluster 1 using combined -Citrobacter cgMLST scheme (2,307 targets)
original publication: Heljanko et al. 2023
sample	1	2	3	4	7	8	9	10	11	12	13	14	15	16	17	18	19	20	21	26	27	28	29	30	31	32	33
1	0	3	3	2	0	1	1	0	2	2	1	0	2	0	0	1	2	0	3	5	3	2	5	3	3	3	4
2	3	0	6	4	2	1	1	2	5	4	1	2	4	2	2	1	4	2	2	4	2	1	4	2	2	2	3
3	3	6	0	5	3	4	4	3	1	5	4	3	1	3	3	4	1	3	6	8	6	5	8	6	6	6	7
4	2	4	5	0	2	3	3	2	4	4	3	2	4	2	2	3	4	2	4	6	4	3	6	4	4	4	5
7	0	2	3	2	0	1	1	0	2	2	1	0	2	0	0	1	2	0	2	4	2	1	4	2	2	2	3
8	1	1	4	3	1	0	0	1	3	3	0	1	3	1	1	0	3	1	1	3	1	0	3	1	1	1	2
9	1	1	4	3	1	0	0	1	3	3	0	1	3	1	1	0	3	1	1	3	1	0	3	1	1	1	2
10	0	2	3	2	0	1	1	0	2	2	1	0	2	0	0	1	2	0	2	4	2	1	4	2	2	2	3
11	2	5	1	4	2	3	3	2	0	4	3	2	0	2	2	3	0	2	5	7	5	4	7	5	5	5	6
12	2	4	5	4	2	3	3	2	4	0	2	2	4	2	2	3	4	2	4	5	4	3	6	4	4	4	5
13	1	1	4	3	1	0	0	1	3	2	0	1	3	1	1	0	3	1	1	2	1	0	3	1	1	1	2
14	0	2	3	2	0	1	1	0	2	2	1	0	2	0	0	1	2	0	2	4	2	1	4	2	2	2	3
15	2	4	1	4	2	3	3	2	0	4	3	2	0	2	2	3	0	2	4	6	4	3	6	4	4	4	5
16	0	2	3	2	0	1	1	0	2	2	1	0	2	0	0	1	2	0	2	4	2	1	4	2	2	2	3
17	0	2	3	2	0	1	1	0	2	2	1	0	2	0	0	1	2	0	2	4	2	1	4	2	2	2	3
18	1	1	4	3	1	0	0	1	3	3	0	1	3	1	1	0	3	1	1	3	1	0	3	1	1	1	2
19	2	4	1	4	2	3	3	2	0	4	3	2	0	2	2	3	0	2	4	6	4	3	6	4	4	4	5
20	0	2	3	2	0	1	1	0	2	2	1	0	2	0	0	1	2	0	2	4	2	1	4	2	2	2	3
21	3	2	6	4	2	1	1	2	5	4	1	2	4	2	2	1	4	2	0	4	2	1	4	2	2	2	3
26	5	4	8	6	4	3	3	4	7	5	2	4	6	4	4	3	6	4	4	0	4	3	6	4	4	4	5
27	3	2	6	4	2	1	1	2	5	4	1	2	4	2	2	1	4	2	2	4	0	1	4	2	2	2	3
28	2	1	5	3	1	0	0	1	4	3	0	1	3	1	1	0	3	1	1	3	1	0	3	1	1	1	2
29	5	4	8	6	4	3	3	4	7	6	3	4	6	4	4	3	6	4	4	6	4	3	0	4	4	4	5
30	3	2	6	4	2	1	1	2	5	4	1	2	4	2	2	1	4	2	2	4	2	1	4	0	0	0	1
31	3	2	6	4	2	1	1	2	5	4	1	2	4	2	2	1	4	2	2	4	2	1	4	0	0	0	1
32	3	2	6	4	2	1	1	2	5	4	1	2	4	2	2	1	4	2	2	4	2	1	4	0	0	0	1
33	4	3	7	5	3	2	2	3	6	5	2	3	5	3	3	2	5	3	3	5	3	2	5	1	1	1	0
Heljanko, V., et al., Genomic epidemiology of nosocomial carbapenemase-producing Citrobacter freundii in sewerage systems in the Helsinki metropolitan area, Finland. Front Microbiol, 2023.
