# Supplementary material for: Development and validation of a core genome multilocus sequence typing scheme for Citrobacter freundii: application in outbreak investigations and comparative analysis across the Citrobacter genus
Source: J Clin Microbiol. 2025 Sep 19;63(10):e00860-25. doi: 10.1128/jcm.00860-25 (PMC12505962; doi:10.1128/jcm.00860-25)
Supplement: Table S5 — cgMLST targets of the C. freundii cgMLST scheme. [file jcm.00860-25-s0006.xlsx]

## Sheet: C. freundii scheme 3250 
cgMLST targets of the C. freundii cgMLST scheme
number: 3,250
Target	Gene	Product	Abs. Offset	Ref.-seq. len.	Translated	Orientation
G4551_RS00005	dnaA	chromosomal replication initiator protein DnaA	0	1404	yes	forward
G4551_RS00010	dnaN	DNA polymerase III subunit beta	1408	1101	yes	forward
G4551_RS00015	recF	DNA replication/repair protein RecF	2508	1074	yes	forward
G4551_RS00020	gyrB	DNA topoisomerase (ATP-hydrolyzing) subunit B	3610	2415	yes	forward
G4551_RS00025	yidA	sugar-phosphatase	6231	813	yes	forward
G4551_RS00035		DUF3748 domain-containing protein	8267	1227	yes	forward
G4551_RS00040		YceK/YidQ family lipoprotein	9495	333	yes	reverse
G4551_RS00045	ibpA	small heat shock chaperone IbpA	10132	414	yes	forward
G4551_RS00050	ibpB	small heat shock chaperone IbpB	10638	429	yes	forward
G4551_RS00055		putative transporter	11191	1662	yes	forward
G4551_RS00095		DUF202 domain-containing protein	21433	363	yes	forward
G4551_RS00105	dsdA	D-serine ammonia-lyase	22907	1323	yes	reverse
G4551_RS00110	dsdX	D-serine transporter DsdX	24247	1338	yes	reverse
G4551_RS00115	dsdC	DNA-binding transcriptional regulator DsdC	25814	927	yes	forward
G4551_RS00125	emrD	multidrug efflux MFS transporter EmrD	27828	1185	yes	reverse
G4551_RS00130		DMT family transporter	29206	834	yes	reverse
G4551_RS00135	tisB	type I toxin-antitoxin system toxin TisB	30163	90	yes	reverse
G4551_RS00140	ivbL	ilvB operon leader peptide IvbL	30774	99	yes	forward
G4551_RS00145	ilvB	acetolactate synthase large subunit	30980	1689	yes	forward
G4551_RS00150	ilvN	acetolactate synthase small subunit	32672	291	yes	forward
G4551_RS00155	uhpA	transcriptional regulator UhpA	33117	594	yes	forward
G4551_RS00160	uhpB	signal transduction histidine-protein kinase/phosphatase UhpB	33707	1503	yes	forward
G4551_RS00165		MFS transporter	35219	1329	yes	forward
G4551_RS00170	uhpT	hexose-6-phosphate:phosphate antiporter	36690	1392	yes	forward
G4551_RS00175		DUF1198 family protein	38207	453	yes	forward
G4551_RS00195		glycoside hydrolase family 1 protein	40771	1383	yes	reverse
G4551_RS00200		YicS family protein	42248	294	yes	reverse
G4551_RS00205		GNAT family N-acetyltransferase	42672	417	yes	forward
G4551_RS00210	dagR	transcriptional regulator DagR	43179	2799	yes	forward
G4551_RS00215		PTS sugar transporter subunit IIA	46188	426	yes	forward
G4551_RS00220		PTS system mannose/fructose/N-acetylgalactosamine-transporter subunit IIB	46626	486	yes	forward
G4551_RS00225		PTS sugar transporter subunit IIC	47137	750	yes	forward
G4551_RS00230		PTS system mannose/fructose/sorbose family transporter subunit IID	47883	861	yes	forward
G4551_RS00235	dgaE	D-glucosaminate-6-phosphate ammonia lyase	48747	1110	yes	forward
G4551_RS00250	nlpA	lipoprotein NlpA	51837	819	yes	forward
G4551_RS00255		carboxylate/amino acid/amine transporter	52684	903	yes	reverse
G4551_RS00260		putative quinol monooxygenase	53705	306	yes	reverse
G4551_RS00265		zinc-binding alcohol dehydrogenase family protein	54012	1008	yes	reverse
G4551_RS00275		C69 family dipeptidase	56063	1497	yes	reverse
G4551_RS00280		hypothetical protein	57902	465	yes	reverse
G4551_RS00285		winged helix-turn-helix domain-containing protein	58366	771	yes	reverse
G4551_RS00335		glycoside-pentoside-hexuronide family transporter	67332	1383	yes	forward
G4551_RS00340	yicI	alpha-xylosidase	68725	2319	yes	forward
G4551_RS00345		transcription antiterminator	71366	1554	yes	forward
G4551_RS00350		PTS sugar transporter subunit IIA	72946	471	yes	forward
G4551_RS00370		PTS fructose transporter subunit IIC	74983	1092	yes	forward
G4551_RS00375		class II fructose-bisphosphate aldolase	76086	852	yes	forward
G4551_RS00380		ketose-bisphosphate aldolase	77018	861	yes	forward
G4551_RS00385		D-lyxose/D-mannose family sugar isomerase	77928	678	yes	forward
G4551_RS00390		AsmA family protein	78648	1710	yes	reverse
G4551_RS00395	xanP	xanthine/proton symporter XanP	80479	1392	yes	reverse
G4551_RS00400	gltS	sodium/glutamate symporter	82096	1206	yes	forward
G4551_RS00405	recG	ATP-dependent DNA helicase RecG	83344	2082	yes	reverse
G4551_RS00410	trmH	tRNA (guanosine(18)-2'-O)-methyltransferase TrmH	85431	690	yes	reverse
G4551_RS00415	spoT	bifunctional GTP diphosphokinase/guanosine-3',5'-bis pyrophosphate 3'-pyrophosphohydrolase	86131	2115	yes	reverse
G4551_RS00420	rpoZ	DNA-directed RNA polymerase subunit omega	88264	276	yes	reverse
G4551_RS00425	gmk	guanylate kinase	88594	624	yes	reverse
G4551_RS00430	ligB	NAD-dependent DNA ligase LigB	89479	1680	yes	forward
G4551_RS00435		trimeric intracellular cation channel family protein	91155	618	yes	reverse
G4551_RS00440		YicC/YloC family endoribonuclease	92032	864	yes	reverse
G4551_RS00445	rph	ribonuclease PH	93021	717	yes	forward
G4551_RS00450	pyrE	orotate phosphoribosyltransferase	93803	642	yes	forward
G4551_RS00455	slmA	nucleoid occlusion factor SlmA	94527	597	yes	reverse
G4551_RS00465	coaBC	bifunctional phosphopantothenoylcysteine decarboxylase/phosphopantothenate--cysteine ligase CoaBC	95676	1221	yes	reverse
G4551_RS00470	radC	DNA repair protein RadC	97068	666	yes	forward
G4551_RS00475	rpmB	50S ribosomal protein L28	97952	237	yes	forward
G4551_RS00480	rpmG	50S ribosomal protein L33	98209	168	yes	forward
G4551_RS00485	mutM	bifunctional DNA-formamidopyrimidine glycosylase/DNA-(apurinic or apyrimidinic site) lyase	98475	810	yes	forward
G4551_RS00490	coaD	pantetheine-phosphate adenylyltransferase	99323	480	yes	reverse
G4551_RS00495	waaA	lipid IV(A) 3-deoxy-D-manno-octulosonic acid transferase	99811	1278	yes	reverse
G4551_RS00545	rfaF	ADP-heptose--LPS heptosyltransferase RfaF	110825	1047	yes	reverse
G4551_RS00550	rfaD	ADP-glyceromanno-heptose 6-epimerase	111884	933	yes	reverse
G4551_RS00555	kbl	glycine C-acetyltransferase	113032	1197	yes	forward
G4551_RS00560	tdh	L-threonine 3-dehydrogenase	114238	1026	yes	forward
G4551_RS00565		glycosyltransferase	115456	1038	yes	forward
G4551_RS00570		divergent polysaccharide deacetylase family protein	116494	936	yes	reverse
G4551_RS00575	envC	murein hydrolase activator EnvC	117433	1260	yes	reverse
G4551_RS00580	gpmM	2,3-bisphosphoglycerate-independent phosphoglycerate mutase	118726	1545	yes	reverse
G4551_RS00585		rhodanese-like domain-containing protein	120520	432	yes	forward
G4551_RS00590	grxC	glutaredoxin 3	121004	252	yes	forward
G4551_RS00595	secB	protein-export chaperone SecB	121302	468	yes	forward
G4551_RS00600	gpsA	NAD(P)H-dependent glycerol-3-phosphate dehydrogenase	121769	1020	yes	forward
G4551_RS00605	cysE	serine O-acetyltransferase	122867	822	yes	forward
G4551_RS00610	trmL	tRNA (uridine(34)/cytosine(34)/5- carboxymethylaminomethyluridine(34)-2'-O)- methyltransferase TrmL	123775	474	yes	reverse
G4551_RS00615		aromatic acid/H+ symport family MFS transporter	124295	1341	yes	reverse
G4551_RS00620	lldD	FMN-dependent L-lactate dehydrogenase LldD	125831	1191	yes	reverse
G4551_RS00625	lldR	transcriptional regulator LldR	127018	777	yes	reverse
G4551_RS00630	lldP	L-lactate permease	127791	1656	yes	reverse
G4551_RS00635		YibL family ribosome-associated protein	129710	363	yes	reverse
G4551_RS00640		hypothetical protein	130365	207	yes	forward
G4551_RS00645	mtlR	mannitol operon repressor MtlR	130584	588	yes	reverse
G4551_RS00650	mtlD	mannitol-1-phosphate 5-dehydrogenase	131171	1149	yes	reverse
G4551_RS00660		DUF3302 domain-containing protein	134988	363	yes	forward
G4551_RS00665		HlyD family secretion protein	135353	1137	yes	forward
G4551_RS00670		glutathione S-transferase	136560	609	yes	forward
G4551_RS00675	selA	L-seryl-tRNA(Sec) selenium transferase	137267	1392	yes	forward
G4551_RS00680	selB	selenocysteine-specific translation elongation factor	138655	1845	yes	forward
G4551_RS00685	yiaY	L-threonine dehydrogenase	140689	1152	yes	forward
G4551_RS00690	aldB	aldehyde dehydrogenase AldB	141933	1539	yes	forward
G4551_RS00695		DUF3302 domain-containing protein	143657	324	yes	forward
G4551_RS00705		LysR family transcriptional regulator	145130	963	yes	reverse
G4551_RS00710		MipA/OmpV family protein	146214	741	yes	forward
G4551_RS00715		glycoside hydrolase family 127 protein	147054	1956	yes	reverse
G4551_RS00720		MFS transporter	149020	1401	yes	reverse
G4551_RS00725		helix-turn-helix domain-containing protein	150673	816	yes	forward
G4551_RS00735		L-ribulose-5-phosphate 3-epimerase	152182	861	yes	reverse
G4551_RS00745		FGGY-family carbohydrate kinase	153697	1503	yes	reverse
G4551_RS00750		MFS transporter	155297	1320	yes	reverse
G4551_RS00755		DUF4862 family protein	156648	933	yes	reverse
G4551_RS00760		YhcH/YjgK/YiaL family protein	157594	465	yes	reverse
G4551_RS00765	yiaK	3-dehydro-L-gulonate 2-dehydrogenase	158070	999	yes	reverse
G4551_RS00770	yiaJ	IclR family transcriptional regulator YiaJ	159286	816	yes	forward
G4551_RS00775		4Fe-4S dicluster domain-containing protein	160219	474	yes	forward
G4551_RS00780	avtA	valine--pyruvate transaminase	160727	1293	yes	reverse
G4551_RS00785	malS	alpha-amylase	162154	2031	yes	reverse
G4551_RS00790		protein bax	164501	825	yes	forward
G4551_RS00795	xylR	D-xylose utilization transcriptional activator XylR	165370	1179	yes	reverse
G4551_RS00800	xylA	xylose isomerase	166910	1323	yes	forward
G4551_RS00805	xylB	xylulokinase	168304	1455	yes	forward
G4551_RS00815		acyltransferase	170276	996	yes	reverse
G4551_RS00820		YsaB family lipoprotein	171444	309	yes	forward
G4551_RS00825	glyQ	glycine--tRNA ligase subunit alpha	171848	912	yes	forward
G4551_RS00830	glyS	glycine--tRNA ligase subunit beta	172769	2070	yes	forward
G4551_RS00835	cueP	copper-binding periplasmic metallochaperone CueP	174952	540	yes	reverse
G4551_RS00840	cspA	RNA chaperone/antiterminator CspA	175679	213	yes	reverse
G4551_RS00845		HTH-type transcriptional regulator	176171	291	yes	reverse
G4551_RS00850		DUF3053 domain-containing protein	176842	711	yes	forward
G4551_RS00855	ghrB	glyoxylate/hydroxypyruvate reductase GhrB	177611	975	yes	reverse
G4551_RS00865		sugar kinase	179959	939	yes	reverse
G4551_RS00870		sugar phosphate isomerase/epimerase	180901	750	yes	reverse
G4551_RS00875		LacI family DNA-binding transcriptional regulator	181750	1017	yes	reverse
G4551_RS00880		OmpA family lipoprotein	182908	663	yes	reverse
G4551_RS00885		molybdopterin guanine dinucleotide-containing S/N-oxide reductase	183730	2334	yes	forward
G4551_RS00895	tag	DNA-3-methyladenine glycosylase I	186462	570	yes	reverse
G4551_RS00900		autotransporter outer membrane beta-barrel domain-containing protein	187189	702	yes	forward
G4551_RS00905		MFS transporter	188142	1203	yes	forward
G4551_RS00910	eptB	kdo(2)-lipid A phosphoethanolamine 7''-transferase	189558	1695	yes	forward
G4551_RS00930	dppA	dipeptide ABC transporter periplasmic-binding protein DppA	192330	1608	yes	forward
G4551_RS00935	dppB	dipeptide ABC transporter permease DppB	194104	1020	yes	forward
G4551_RS00940	dppC	dipeptide ABC transporter permease DppC	195133	903	yes	forward
G4551_RS00945	dppD	dipeptide ABC transporter ATP-binding protein	196046	984	yes	forward
G4551_RS00950	dppF	dipeptide ABC transporter ATP-binding subunit DppF	197026	1005	yes	forward
G4551_RS00955		sigma-54-dependent Fis family transcriptional regulator	198207	1203	yes	forward
G4551_RS00960		aromatic amino acid transport family protein	199445	1299	yes	reverse
G4551_RS00965	megL	methionine gamma-lyase	200861	1197	yes	reverse
G4551_RS00970		type I toxin-antitoxin system toxin Ldr family protein	202485	108	yes	forward
G4551_RS00975	hmsP	biofilm formation regulator HmsP	202819	2007	yes	forward
G4551_RS00980	dctA	C4-dicarboxylate transporter DctC	204983	1287	yes	forward
G4551_RS00985		pitrilysin family protein	206491	1494	yes	forward
G4551_RS00990		sugar kinase	208085	930	yes	reverse
G4551_RS00995	pdeH	cyclic-guanylate-specific phosphodiesterase	209245	768	yes	forward
G4551_RS01000		AsmA family protein	210091	2061	yes	forward
G4551_RS01005		MFS transporter	212245	1323	yes	reverse
G4551_RS01020		SDR family NAD(P)-dependent oxidoreductase	216010	759	yes	forward
G4551_RS01025		winged helix-turn-helix domain-containing protein	217291	441	yes	forward
G4551_RS01035		response regulator transcription factor	219141	603	yes	forward
G4551_RS01040		glycoside hydrolase family protein	219762	351	yes	reverse
G4551_RS01045		GNAT family N-acetyltransferase	220199	540	yes	reverse
G4551_RS01050		STY4199 family HEPN domain-containing protein	220906	1590	yes	forward
G4551_RS01055		alpha,alpha-trehalase	222523	1650	yes	reverse
G4551_RS01060		cytochrome-c peroxidase	224600	1395	yes	forward
G4551_RS01070	gorA	glutathione-disulfide reductase	226527	1353	yes	reverse
G4551_RS01075		23S rRNA (adenine(2030)-N(6))-methyltransferase RlmJ	227984	843	yes	reverse
G4551_RS01080	prlC	oligopeptidase A	229035	2043	yes	forward
G4551_RS01085	rsmJ	16S rRNA (guanine(1516)-N(2))-methyltransferase RsmJ	231212	750	yes	forward
G4551_RS01090		NAD(P)/FAD-dependent oxidoreductase	232059	1200	yes	reverse
G4551_RS01095		Rrf2 family transcriptional regulator	233491	504	yes	forward
G4551_RS01100	dtpB	dipeptide/tripeptide permease DtpB	234043	1473	yes	reverse
G4551_RS01105	uspA	universal stress protein UspA	235797	438	yes	reverse
G4551_RS01110	uspB	universal stress protein UspB	236627	336	yes	forward
G4551_RS01115	pitA	inorganic phosphate transporter PitA	237027	1500	yes	reverse
G4551_RS01125		magnesium transporter	239988	1014	yes	reverse
G4551_RS01130		HlyD family secretion protein	241642	1068	yes	forward
G4551_RS01135	rbbA	ribosome-associated ATPase/putative transporter RbbA	242706	2748	yes	forward
G4551_RS01140		ABC transporter permease	245453	1125	yes	forward
G4551_RS01155	nikR	nickel-responsive transcriptional regulator NikR	247399	402	yes	reverse
G4551_RS01160	acpT	4'-phosphopantetheinyl transferase AcpT	247850	579	yes	reverse
G4551_RS01165		AI-2E family transporter	248491	1050	yes	reverse
G4551_RS01170		MFS transporter	249674	1218	yes	forward
G4551_RS01175		DcrB family lipoprotein	250895	558	yes	reverse
G4551_RS01180		7-cyano-7-deazaguanine/7-aminomethyl-7- deazaguanine transporter	251525	666	yes	reverse
G4551_RS01185	tusA	sulfurtransferase TusA	252359	246	yes	forward
G4551_RS01190	zntA	Zn(II)/Cd(II)/Pb(II) translocating P-type ATPase ZntA	252698	2199	yes	reverse
G4551_RS01195		lysoplasmalogenase	254971	627	yes	reverse
G4551_RS01200		DUF2500 domain-containing protein	255739	360	yes	forward
G4551_RS01225	rsmD	16S rRNA (guanine(966)-N(2))-methyltransferase	258534	597	yes	reverse
G4551_RS01240	ftsX	permease-like cell division protein FtsX	261597	1059	yes	forward
G4551_RS01245	rpoH	RNA polymerase sigma factor RpoH	262911	855	yes	forward
G4551_RS01250	livJ	branched chain amino acid ABC transporter substrate-binding protein LivJ	264036	1104	yes	forward
G4551_RS01260	panM	aspartate 1-decarboxylase autocleavage activator PanM	265334	384	yes	reverse
G4551_RS01265	livK	high-affinity branched-chain amino acid ABC transporter substrate-binding protein LivK	266141	1110	yes	forward
G4551_RS01270	livH	high-affinity branched-chain amino acid ABC transporter permease LivH	267311	927	yes	forward
G4551_RS01275	livM	branched chain amino acid ABC transporter permease LivM	268234	1278	yes	forward
G4551_RS01280	livG	high-affinity branched-chain amino acid ABC transporter ATP-binding protein LivG	269508	768	yes	forward
G4551_RS01285	livF	high-affinity branched-chain amino acid ABC transporter ATP-binding protein LivF	270293	714	yes	forward
G4551_RS01295	ugpB	sn-glycerol-3-phosphate ABC transporter substrate-binding protein UgpB	271637	1317	yes	forward
G4551_RS01300	ugpA	sn-glycerol-3-phosphate ABC transporter permease UgpA	273054	888	yes	forward
G4551_RS01305	ugpE	sn-glycerol-3-phosphate ABC transporter permease UgpE	273938	846	yes	forward
G4551_RS01310		sn-glycerol-3-phosphate import ATP-binding protein UgpC	274786	1071	yes	forward
G4551_RS01315	ugpQ	glycerophosphodiester phosphodiesterase	275853	744	yes	forward
G4551_RS01320		DUF2756 family protein	276593	441	yes	reverse
G4551_RS01325	ggt	gamma-glutamyltransferase	277152	1746	yes	forward
G4551_RS01350		hypothetical protein	283312	885	yes	reverse
G4551_RS01355	yhhY	N-acetyltransferase	284243	489	yes	reverse
G4551_RS01360		oxidoreductase	285203	1038	yes	forward
G4551_RS01365	yhhW	quercetin 2,3-dioxygenase	286364	696	yes	forward
G4551_RS01370	gntR	gluconate operon transcriptional repressor GntR	287281	996	yes	forward
G4551_RS01375	gntK	gluconokinase	288418	531	yes	forward
G4551_RS01380	gntU	gluconate transporter	288948	1341	yes	forward
G4551_RS01385		hypothetical protein	290384	447	yes	reverse
G4551_RS01395	yhgN	NAAT family transporter YhgN	291960	594	yes	reverse
G4551_RS01400	asd	aspartate-semialdehyde dehydrogenase	292745	1107	yes	forward
G4551_RS01405	glgB	1,4-alpha-glucan branching enzyme	294125	2187	yes	forward
G4551_RS01410	glgX	glycogen debranching protein GlgX	296308	1977	yes	forward
G4551_RS01415	glgC	glucose-1-phosphate adenylyltransferase	298299	1296	yes	forward
G4551_RS01420	glgA	glycogen synthase GlgA	299594	1434	yes	forward
G4551_RS01425	glgP	glycogen phosphorylase	301047	2448	yes	forward
G4551_RS01440	glpD	glycerol-3-phosphate dehydrogenase	305381	1509	yes	reverse
G4551_RS01445	glpE	thiosulfate sulfurtransferase GlpE	307088	327	yes	forward
G4551_RS01450	glpG	rhomboid family intramembrane serine protease GlpG	307490	831	yes	forward
G4551_RS01455		DeoR/GlpR family transcriptional regulator	308416	759	yes	forward
G4551_RS01460	malT	HTH-type transcriptional regulator MalT	309216	2706	yes	reverse
G4551_RS01465	malP	maltodextrin phosphorylase	312540	2394	yes	forward
G4551_RS01470	malQ	4-alpha-glucanotransferase	314943	2088	yes	forward
G4551_RS01480	nfuA	Fe-S biogenesis protein NfuA	318853	576	yes	reverse
G4551_RS01485	gntX	DNA utilization protein GntX	319487	684	yes	reverse
G4551_RS01490	bioH	pimeloyl-ACP methyl ester esterase BioH	320208	771	yes	forward
G4551_RS01500	feoC	[Fe-S]-dependent transcriptional repressor FeoC	321917	237	yes	reverse
G4551_RS01505	feoB	Fe(2+) transporter permease subunit FeoB	322165	2319	yes	reverse
G4551_RS01510	feoA	ferrous iron transporter A	324502	228	yes	reverse
G4551_RS01520	greB	transcription elongation factor GreB	327537	474	yes	reverse
G4551_RS01525	ompR	two-component system response regulator OmpR	328236	720	yes	forward
G4551_RS01530	envZ	two-component system sensor histidine kinase EnvZ	328952	1353	yes	forward
G4551_RS01545	pckA	phosphoenolpyruvate carboxykinase (ATP)	331150	1623	yes	reverse
G4551_RS01550		DUF4153 domain-containing protein	333151	1719	yes	forward
G4551_RS01555	hslO	Hsp33 family molecular chaperone HslO	334979	879	yes	reverse
G4551_RS01560	hslR	ribosome-associated heat shock protein Hsp15	335882	402	yes	reverse
G4551_RS01565	yrfG	GMP/IMP nucleotidase	336294	669	yes	reverse
G4551_RS01570	igaA	intracellular growth attenuator protein IgaA	337025	2136	yes	reverse
G4551_RS01575	nudE	ADP compounds hydrolase NudE	339483	561	yes	forward
G4551_RS01580	mrcA	peptidoglycan glycosyltransferase/peptidoglycan DD-transpeptidase MrcA	340164	2553	yes	reverse
G4551_RS01585		hypothetical protein	342837	780	yes	forward
G4551_RS01590		PilN domain-containing protein	343616	540	yes	forward
G4551_RS01605	hofQ	DNA uptake porin HofQ	344900	1248	yes	forward
G4551_RS01610	aroK	shikimate kinase AroK	346552	522	yes	forward
G4551_RS01615	aroB	3-dehydroquinate synthase	347131	1089	yes	forward
G4551_RS01620	damX	cell division protein DamX	348316	1302	yes	forward
G4551_RS01625	dam	adenine-specific DNA-methyltransferase	349735	837	yes	forward
G4551_RS01640	trpS	tryptophan--tRNA ligase	352010	1005	yes	forward
G4551_RS01645	yhfZ	GntR family transcriptional regulator YhfZ	353180	906	yes	forward
G4551_RS01650		hypothetical protein	354101	363	yes	forward
G4551_RS01655		YhfX family PLP-dependent enzyme	354547	1164	yes	forward
G4551_RS01660		phosphopentomutase	355710	1227	yes	forward
G4551_RS01665		phosphotriesterase-related protein	356933	879	yes	forward
G4551_RS01670		DUF2620 domain-containing protein	357822	354	yes	forward
G4551_RS01675		YhfT family protein	358187	1305	yes	forward
G4551_RS01685		YhfL family protein	360658	171	yes	reverse
G4551_RS01690	cysG	siroheme synthase CysG	361091	1374	yes	reverse
G4551_RS01695	nirC	nitrite transporter NirC	362480	810	yes	reverse
G4551_RS01700	nirD	nitrite reductase small subunit NirD	363488	327	yes	reverse
G4551_RS01705	nirB	NADPH-nitrite reductase large subunit	363811	2544	yes	reverse
G4551_RS01710	tsgA	MFS transporter TsgA	366661	1182	yes	reverse
G4551_RS01715	ppiA	peptidylprolyl isomerase A	368107	573	yes	forward
G4551_RS01725		putative adenosine monophosphate-protein transferase Fic	368943	603	yes	forward
G4551_RS01730	pabA	aminodeoxychorismate synthase component 2	369577	564	yes	forward
G4551_RS01735		aspartate aminotransferase family protein	370226	1218	yes	forward
G4551_RS01740		YccS/YhfK family putative transporter	371539	2088	yes	reverse
G4551_RS01745	crp	cAMP-activated global transcriptional regulator CRP	373678	633	yes	reverse
G4551_RS01750		OsmC family protein	374617	405	yes	forward
G4551_RS01755		phosphoribulokinase	375120	870	yes	reverse
G4551_RS01760		YheU family protein	376043	219	yes	reverse
G4551_RS01765		hydrolase	376258	1023	yes	reverse
G4551_RS01770		NUDIX domain-containing protein	377362	720	yes	reverse
G4551_RS01775	prs	ribose-phosphate diphosphokinase	378273	861	yes	forward
G4551_RS01780		nicotinate phosphoribosyltransferase	379148	1491	yes	forward
G4551_RS01785		ABC transporter ATP-binding protein	380748	1902	yes	reverse
G4551_RS01790	kefG	glutathione-regulated potassium-efflux system ancillary protein KefG	382782	552	yes	forward
G4551_RS01795	kefB	glutathione-regulated potassium-efflux system protein KefB	383333	1806	yes	forward
G4551_RS01800		YheV family putative zinc ribbon protein	385148	201	yes	forward
G4551_RS01805	slyD	peptidylprolyl isomerase	385443	606	yes	forward
G4551_RS01810		protein SlyX	386247	219	yes	reverse
G4551_RS01815	fkpA	FKBP-type peptidyl-prolyl cis-trans isomerase	386698	819	yes	forward
G4551_RS01820		transcriptional regulator	387684	723	yes	forward
G4551_RS01825	tusD	sulfurtransferase complex subunit TusD	388406	387	yes	forward
G4551_RS01830	tusC	sulfurtransferase complex subunit TusC	388792	360	yes	forward
G4551_RS01835	tusB	sulfurtransferase complex subunit TusB	389159	288	yes	forward
G4551_RS01840	rpsL	30S ribosomal protein S12	389572	375	yes	forward
G4551_RS01845	rpsG	30S ribosomal protein S7	390042	471	yes	forward
G4551_RS01850	fusA	elongation factor G	390609	2115	yes	forward
G4551_RS01860	bfd	bacterioferritin-associated ferredoxin	394163	195	yes	forward
G4551_RS01865	bfr	bacterioferritin	394429	477	yes	forward
G4551_RS01870		A24 family peptidase	394902	468	yes	reverse
G4551_RS01875	rpsJ	30S ribosomal protein S10	395749	312	yes	forward
G4551_RS01880	rplC	50S ribosomal protein L3	396093	630	yes	forward
G4551_RS01885	rplD	50S ribosomal protein L4	396733	606	yes	forward
G4551_RS01890	rplW	50S ribosomal protein L23	397335	303	yes	forward
G4551_RS01895	rplB	50S ribosomal protein L2	397655	822	yes	forward
G4551_RS01900	rpsS	30S ribosomal protein S19	398493	279	yes	forward
G4551_RS01905	rplV	50S ribosomal protein L22	398786	333	yes	forward
G4551_RS01910	rpsC	30S ribosomal protein S3	399136	702	yes	forward
G4551_RS01915	rplP	50S ribosomal protein L16	399850	411	yes	forward
G4551_RS01920	rpmC	50S ribosomal protein L29	400260	192	yes	forward
G4551_RS01925	rpsQ	30S ribosomal protein S17	400451	255	yes	forward
G4551_RS01930	rplN	50S ribosomal protein L14	400869	372	yes	forward
G4551_RS01935	rplX	50S ribosomal protein L24	401251	315	yes	forward
G4551_RS01940	rplE	50S ribosomal protein L5	401580	540	yes	forward
G4551_RS01945	rpsN	30S ribosomal protein S14	402134	306	yes	forward
G4551_RS01950	rpsH	30S ribosomal protein S8	402470	393	yes	forward
G4551_RS01955	rplF	50S ribosomal protein L6	402875	534	yes	forward
G4551_RS01960	rplR	50S ribosomal protein L18	403418	354	yes	forward
G4551_RS01965	rpsE	30S ribosomal protein S5	403786	504	yes	forward
G4551_RS01970	rpmD	50S ribosomal protein L30	404293	180	yes	forward
G4551_RS01975	rplO	50S ribosomal protein L15	404476	435	yes	forward
G4551_RS01980	secY	preprotein translocase subunit SecY	404918	1332	yes	forward
G4551_RS01985	rpmJ	50S ribosomal protein L36	406280	117	yes	forward
G4551_RS01990	rpsM	30S ribosomal protein S13	406543	357	yes	forward
G4551_RS01995	rpsK	30S ribosomal protein S11	406916	390	yes	forward
G4551_RS02000	rpsD	30S ribosomal protein S4	407339	621	yes	forward
G4551_RS02005	rpoA	DNA-directed RNA polymerase subunit alpha	407985	990	yes	forward
G4551_RS02010	rplQ	50S ribosomal protein L17	409015	384	yes	forward
G4551_RS02015		DUF1992 domain-containing protein	409506	369	yes	forward
G4551_RS02035	arfA	alternative ribosome-rescue factor ArfA	411620	219	yes	forward
G4551_RS02040	mscL	large-conductance mechanosensitive channel protein MscL	411835	414	yes	reverse
G4551_RS02045	trkA	Trk system potassium transporter TrkA	412390	1377	yes	reverse
G4551_RS02050	rsmB	16S rRNA (cytosine(967)-C(5))-methyltransferase RsmB	413788	1290	yes	reverse
G4551_RS02055	fmt	methionyl-tRNA formyltransferase	415129	948	yes	reverse
G4551_RS02060	def	peptide deformylase	416091	510	yes	reverse
G4551_RS02065	dprA	DNA-protecting protein DprA	416730	1125	yes	forward
G4551_RS02075		type I DNA topoisomerase	418326	543	yes	forward
G4551_RS02080	tsaC	L-threonylcarbamoyladenylate synthase type 1 TsaC	418873	573	yes	forward
G4551_RS02085	aroE	shikimate dehydrogenase	419447	822	yes	forward
G4551_RS02095		gamma carbonic anhydrase family protein	420498	555	yes	reverse
G4551_RS02120		SulP family inorganic anion transporter	427032	1722	yes	forward
G4551_RS02125		fatty acid--CoA ligase	428973	1662	yes	reverse
G4551_RS02135		transcriptional regulator	431302	576	yes	reverse
G4551_RS02140		protein-disulfide reductase DsbD	431914	1710	yes	reverse
G4551_RS02150	dcuA	anaerobic C4-dicarboxylate transporter DcuA	434075	1302	yes	reverse
G4551_RS02155	aspA	aspartate ammonia-lyase	435492	1437	yes	reverse
G4551_RS02160		FxsA family protein	437267	477	yes	forward
G4551_RS02165	yjeH	L-methionine/branched-chain amino acid transporter	437793	1266	yes	reverse
G4551_RS02170		co-chaperone GroES	439334	294	yes	forward
G4551_RS02175	groL	chaperonin GroEL	439671	1647	yes	forward
G4551_RS02180		DUF4156 domain-containing protein	441452	354	yes	forward
G4551_RS02190	epmB	EF-P beta-lysylation protein EpmB	443033	1029	yes	reverse
G4551_RS02195	efp	elongation factor P	444103	567	yes	forward
G4551_RS02200	ecnA	lipoprotein antitoxin entericidin A	444727	135	yes	forward
G4551_RS02205	ecnB	lipoprotein toxin entericidin B	444969	147	yes	forward
G4551_RS02210		helix-turn-helix transcriptional regulator	445146	600	yes	reverse
G4551_RS02215	sugE	quaternary ammonium compound efflux SMR transporter SugE	446002	318	yes	forward
G4551_RS02220		lipocalin family protein	446316	534	yes	reverse
G4551_RS02225	blaCMY	CMY-2 family class C beta-lactamase	446942	1143	yes	reverse
G4551_RS02230	ampR	LysR family transcriptional regulator AmpR	448219	876	yes	forward
G4551_RS02235	frdD	fumarate reductase subunit FrdD	449137	357	yes	reverse
G4551_RS02240	frdC	fumarate reductase subunit FrdC	449504	396	yes	reverse
G4551_RS02250	frdA	fumarate reductase (quinol) flavoprotein subunit	450637	1791	yes	reverse
G4551_RS02255	epmA	elongation factor P--(R)-beta-lysine ligase	452752	978	yes	forward
G4551_RS02265	mscM	miniconductance mechanosensitive channel MscM	455583	3315	yes	reverse
G4551_RS02270	asd	archaetidylserine decarboxylase	458915	969	yes	reverse
G4551_RS02275	rsgA	small ribosomal subunit biogenesis GTPase RsgA	459976	1053	yes	reverse
G4551_RS02280	orn	oligoribonuclease	461134	546	yes	forward
G4551_RS02300	queG	tRNA epoxyqueuosine(34) reductase QueG	462554	1140	yes	reverse
G4551_RS02305	nnr	bifunctional ADP-dependent NAD(P)H-hydrate dehydratase/NAD(P)H-hydrate epimerase	463692	1548	yes	forward
G4551_RS02315	amiB	N-acetylmuramoyl-L-alanine amidase AmiB	465689	1326	yes	forward
G4551_RS02320	mutL	DNA mismatch repair endonuclease MutL	467024	1866	yes	forward
G4551_RS02330	hfq	RNA chaperone Hfq	469917	309	yes	forward
G4551_RS02335	hflX	ribosome rescue GTPase HflX	470300	1281	yes	forward
G4551_RS02340	hflK	FtsH protease activity modulator HflK	471770	1254	yes	forward
G4551_RS02345	hflC	protease modulator HflC	473026	1005	yes	forward
G4551_RS02350		DUF2065 family protein	474113	198	yes	forward
G4551_RS02355	purA	adenylosuccinate synthase	474413	1299	yes	forward
G4551_RS02360	nsrR	nitric oxide-sensing transcriptional repressor NsrR	475928	426	yes	forward
G4551_RS02365	rnr	ribonuclease R	476510	2463	yes	forward
G4551_RS02370	rlmB	23S rRNA (guanosine(2251)-2'-O)-methyltransferase RlmB	479043	732	yes	forward
G4551_RS02375		isovaleryl-CoA dehydrogenase	479904	1623	yes	forward
G4551_RS02380	yjfN	DUF1471 family protease activator YjfN	481612	276	yes	reverse
G4551_RS02385	bsmA	biofilm peroxide resistance protein BsmA	482035	330	yes	reverse
G4551_RS02390	yjfP	esterase	482546	750	yes	forward
G4551_RS02395	ulaR	HTH-type transcriptional regulator UlaR	483292	756	yes	reverse
G4551_RS02400	ulaG	L-ascorbate 6-phosphate lactonase	484155	1065	yes	reverse
G4551_RS02405	ulaA	PTS ascorbate transporter subunit IIC	485587	1398	yes	forward
G4551_RS02410	ulaB	PTS ascorbate transporter subunit IIB	487000	306	yes	forward
G4551_RS02415	ulaC	PTS ascorbate transporter subunit IIA	487316	468	yes	forward
G4551_RS02420	ulaD	3-keto-L-gulonate-6-phosphate decarboxylase UlaD	487796	651	yes	forward
G4551_RS02425		L-ribulose-5-phosphate 3-epimerase	488456	855	yes	forward
G4551_RS02430		L-ribulose-5-phosphate 4-epimerase	489310	687	yes	forward
G4551_RS02435	yjfY	DUF1471 family protein YjfY	490129	276	yes	reverse
G4551_RS02440		TSUP family transporter	490703	765	yes	forward
G4551_RS02445	rpsF	30S ribosomal protein S6	491626	396	yes	forward
G4551_RS02450	priB	primosomal replication protein N	492028	315	yes	forward
G4551_RS02455	rpsR	30S ribosomal protein S18	492347	228	yes	forward
G4551_RS02460	rplI	50S ribosomal protein L9	492616	450	yes	forward
G4551_RS02465		DMT family transporter	493208	924	yes	forward
G4551_RS02470		LysM-like peptidoglycan-binding domain-containing protein	494161	651	yes	reverse
G4551_RS02475	fklB	FKBP-type peptidyl-prolyl cis-trans isomerase	495031	621	yes	forward
G4551_RS02480	cycA	D-serine/D-alanine/glycine transporter	495960	1410	yes	forward
G4551_RS02485	ytfE	iron-sulfur cluster repair protein YtfE	497453	663	yes	reverse
G4551_RS02490		methyl-accepting chemotaxis protein	498361	1554	yes	forward
G4551_RS02495		DMT family transporter	499978	966	yes	reverse
G4551_RS02500		AraC family transcriptional regulator	501020	825	yes	reverse
G4551_RS02505		SDR family oxidoreductase	501926	849	yes	reverse
G4551_RS02510		helix-turn-helix domain-containing protein	502865	381	yes	forward
G4551_RS02515		2',3'-cyclic-nucleotide 2'-phosphodiesterase	503343	1944	yes	reverse
G4551_RS02520	cysQ	3'(2'),5'-bisphosphate nucleotidase CysQ	505475	741	yes	forward
G4551_RS02530		DUF1107 domain-containing protein	507091	207	yes	forward
G4551_RS02535		hemolysin family protein	507364	1341	yes	reverse
G4551_RS02575	msrA	peptide-methionine (S)-S-oxide reductase MsrA	517399	639	yes	reverse
G4551_RS02580	tamA	autotransporter assembly complex protein TamA	518250	1734	yes	forward
G4551_RS02585	tamB	autotransporter assembly complex protein TamB	519980	3777	yes	forward
G4551_RS02590		gamma-glutamylcyclotransferase	523759	345	yes	forward
G4551_RS02605	ppa	inorganic diphosphatase	526118	528	yes	reverse
G4551_RS02610	ytfQ	galactofuranose ABC transporter substrate-binding protein YtfQ	526955	957	yes	forward
G4551_RS02615	ytfR	galactofuranose ABC transporter, ATP-binding protein YtfR	528014	1503	yes	forward
G4551_RS02620	ytfT	galactofuranose ABC transporter, ATP-binding protein YtfT	529530	1023	yes	forward
G4551_RS02630		methyl-accepting chemotaxis protein	531644	1113	yes	forward
G4551_RS02635	fbp	class 1 fructose-bisphosphatase	532871	999	yes	reverse
G4551_RS02640	mpl	UDP-N-acetylmuramate:L-alanyl-gamma-D-glutamyl- meso-diaminopimelate ligase	534045	1380	yes	forward
G4551_RS02645	yjgA	ribosome biogenesis factor YjgA	535532	552	yes	reverse
G4551_RS02650	pmbA	metalloprotease PmbA	536179	1353	yes	forward
G4551_RS02655	cybC	cytochrome b562	537578	387	yes	forward
G4551_RS02660		glycine dehydrogenase	538296	309	yes	forward
G4551_RS02665		SFCGS family glycine-rich protein	538615	363	yes	forward
G4551_RS02670		DUF4312 family protein	538980	300	yes	forward
G4551_RS02675		DUF4311 domain-containing protein	539302	777	yes	forward
G4551_RS02680		DUF4310 family protein	540090	645	yes	forward
G4551_RS02685		amidohydrolase/deacetylase family metallohydrolase	540793	1134	yes	forward
G4551_RS02695		KDGP aldolase family protein	543025	741	yes	forward
G4551_RS02700		BglG family transcription antiterminator	543787	1914	yes	forward
G4551_RS02715	nrdG	anaerobic ribonucleoside-triphosphate reductase-activating protein	546298	465	yes	reverse
G4551_RS02720	nrdD	anaerobic ribonucleoside-triphosphate reductase	546947	2139	yes	reverse
G4551_RS02755	treC	alpha,alpha-phosphotrehalase	557527	1653	yes	reverse
G4551_RS02760	treB	PTS trehalose transporter subunit IIBC	559229	1419	yes	reverse
G4551_RS02765	treR	trehalose operon repressor TreR	560804	948	yes	reverse
G4551_RS02770	mgtA	magnesium-translocating P-type ATPase	562141	2709	yes	forward
G4551_RS02790	ridA	2-iminobutanoate/2-iminopropanoate deaminase	568186	387	yes	reverse
G4551_RS02795	pyrI	aspartate carbamoyltransferase regulatory subunit	568773	462	yes	reverse
G4551_RS02800	pyrB	aspartate carbamoyltransferase	569248	936	yes	reverse
G4551_RS02815		hypothetical protein	570301	123	yes	forward
G4551_RS02820		arginine repressor	570420	480	yes	reverse
G4551_RS02825		YfcC family protein	571044	1404	yes	reverse
G4551_RS02830	argF	ornithine carbamoyltransferase	572503	1005	yes	reverse
G4551_RS02835	arcC	carbamate kinase	573565	933	yes	reverse
G4551_RS02840	arcA	arginine deiminase	574507	1221	yes	reverse
G4551_RS02845		YhcH/YjgK/YiaL family protein	576400	453	yes	forward
G4551_RS02850	argF	ornithine carbamoyltransferase	576959	1005	yes	reverse
G4551_RS02855	rraB	ribonuclease E inhibitor RraB	578127	426	yes	forward
G4551_RS02860	miaE	tRNA isopentenyl-2-thiomethyl-A-37 hydroxylase MiaE	578604	759	yes	forward
G4551_RS02865		hypothetical protein	579526	831	yes	forward
G4551_RS02875		valine--tRNA ligase	581106	2856	yes	reverse
G4551_RS02880	holC	DNA polymerase III subunit chi	583961	444	yes	reverse
G4551_RS02885	pepA	leucyl aminopeptidase	584523	1512	yes	reverse
G4551_RS23785		hypothetical protein	586188	51	yes	forward
G4551_RS02890	lptF	LPS export ABC transporter permease LptF	586301	1101	yes	forward
G4551_RS02895	lptG	LPS export ABC transporter permease LptG	587401	1083	yes	forward
G4551_RS02900		helicase HerA-like C-terminal domain-containing protein	588585	1503	yes	reverse
G4551_RS02905		NAD(P)-dependent alcohol dehydrogenase	590235	1020	yes	reverse
G4551_RS03060		tyrosine phenol-lyase	618203	1371	yes	forward
G4551_RS03065		aromatic amino acid transporter	619764	1266	yes	forward
G4551_RS03070	pdxY	pyridoxal kinase PdxY	621041	858	yes	forward
G4551_RS03075		L-lactate permease	622393	1554	yes	reverse
G4551_RS03080		(Fe-S)-binding protein	624528	720	yes	forward
G4551_RS03085		LutB/LldF family L-lactate oxidation iron-sulfur protein	625258	1428	yes	forward
G4551_RS03095	gntP	gluconate permease GntP	627423	1344	yes	reverse
G4551_RS03100	uxuA	mannonate dehydratase	629026	1185	yes	forward
G4551_RS03105		fructuronate reductase	630289	1476	yes	forward
G4551_RS03110	uxuR	Uxu operon transcriptional regulator	631897	774	yes	forward
G4551_RS03115		hypothetical protein	633319	204	yes	forward
G4551_RS03120		porin	633643	978	yes	forward
G4551_RS03130		MFS transporter	635077	1188	yes	reverse
G4551_RS03140		DUF445 domain-containing protein	636840	1281	yes	reverse
G4551_RS03145		LysR family transcriptional regulator	638196	927	yes	reverse
G4551_RS03150		dicarboxylate/amino acid:cation symporter	639342	1233	yes	forward
G4551_RS03155	metC	cystathionine beta-lyase	640605	1191	yes	forward
G4551_RS03160	mdtM	multidrug efflux MFS transporter MdtM	641876	1242	yes	reverse
G4551_RS03165		LysE family translocator	643443	651	yes	reverse
G4551_RS03170		AraC family transcriptional regulator	644142	816	yes	reverse
G4551_RS03180		PLP-dependent aminotransferase family protein	645584	1413	yes	reverse
G4551_RS03185		DUF1127 domain-containing protein	647174	165	yes	forward
G4551_RS03190		MarR family winged helix-turn-helix transcriptional regulator	647484	465	yes	forward
G4551_RS03195		HlyD family secretion protein	647955	1068	yes	forward
G4551_RS03240	yjiA	GTPase	658569	957	yes	reverse
G4551_RS03245		YbdD/YjiX family protein	659538	195	yes	reverse
G4551_RS03250	btsT	pyruvate/proton symporter BtsT	659843	2151	yes	reverse
G4551_RS03255	tsr	methyl-accepting chemotaxis protein	662359	1662	yes	forward
G4551_RS03265		MFS transporter	664674	1362	yes	reverse
G4551_RS03270		GntR family transcriptional regulator	666249	915	yes	reverse
G4551_RS03275		zinc-binding alcohol dehydrogenase family protein	667300	1023	yes	forward
G4551_RS03280		tagaturonate reductase	668336	1446	yes	forward
G4551_RS03285	opgB	phosphatidylglycerol--membrane-oligosaccharide glycerophosphotransferase	669825	2292	yes	reverse
G4551_RS03290		DUF2501 domain-containing protein	672348	492	yes	reverse
G4551_RS03295	dnaC	DNA replication protein DnaC	672910	738	yes	reverse
G4551_RS03300	dnaT	primosomal protein DnaT	673650	540	yes	reverse
G4551_RS03310		threonine/serine exporter ThrE family protein	674777	777	yes	reverse
G4551_RS03315		response regulator transcription factor	676016	726	yes	forward
G4551_RS03325		YbaK/EbsC family protein	677437	459	yes	reverse
G4551_RS03330		PTS sugar transporter subunit IIC	678262	1344	yes	forward
G4551_RS03335	fhuF	siderophore-iron reductase FhuF	679635	789	yes	reverse
G4551_RS03340		diguanylate cyclase	680532	1077	yes	reverse
G4551_RS03345		DUF1435 domain-containing protein	681864	237	yes	forward
G4551_RS03365	rsmC	16S rRNA (guanine(1207)-N(2))-methyltransferase RsmC	682681	1032	yes	reverse
G4551_RS03375	rimI	ribosomal protein S18-alanine N-acetyltransferase	684198	447	yes	forward
G4551_RS03380	yjjG	pyrimidine 5'-nucleotidase	684659	681	yes	forward
G4551_RS03385	prfC	peptide chain release factor 3	685432	1590	yes	forward
G4551_RS03390	osmY	molecular chaperone OsmY	687330	618	yes	forward
G4551_RS03395		DUF1328 domain-containing protein	688075	162	yes	forward
G4551_RS03400		patatin family protein	688358	1074	yes	forward
G4551_RS03405		metal-dependent hydrolase	689428	777	yes	forward
G4551_RS03415		YjjI family glycine radical enzyme	691076	1551	yes	reverse
G4551_RS03420	deoC	deoxyribose-phosphate aldolase	692888	780	yes	forward
G4551_RS03425	deoA	thymidine phosphorylase	693780	1323	yes	forward
G4551_RS03430	deoB	phosphopentomutase	695154	1224	yes	forward
G4551_RS03435	deoD	purine-nucleoside phosphorylase	696481	720	yes	forward
G4551_RS03440	lplA	lipoate--protein ligase LplA	697351	1017	yes	reverse
G4551_RS03445		YtjB family periplasmic protein	698405	642	yes	reverse
G4551_RS03450	serB	phosphoserine phosphatase	699162	969	yes	forward
G4551_RS03455	radA	DNA repair protein RadA	700142	1383	yes	forward
G4551_RS03460	nadR	multifunctional transcriptional regulator/nicotinamide-nucleotide adenylyltransferase/ribosylnicotinamide kinase NadR	701559	1284	yes	forward
G4551_RS03465	ettA	energy-dependent translational throttle protein EttA	702943	1668	yes	reverse
G4551_RS03470	sltY	murein transglycosylase	704942	1938	yes	forward
G4551_RS03475	trpR	trp operon repressor	706969	327	yes	forward
G4551_RS03480	yjjX	inosine/xanthosine triphosphatase	707351	516	yes	reverse
G4551_RS03485	gpmB	2,3-diphosphoglycerate-dependent phosphoglycerate mutase GpmB	707919	648	yes	forward
G4551_RS03490	robA	MDR efflux pump AcrAB transcriptional activator RobA	708563	870	yes	reverse
G4551_RS03495	creA	protein CreA	709644	474	yes	forward
G4551_RS03500	creB	two-component system response regulator CreB	710130	690	yes	forward
G4551_RS03505	creC	two-component system sensor histidine kinase CreC	710819	1425	yes	forward
G4551_RS03510	creD	cell envelope integrity protein CreD	712301	1362	yes	forward
G4551_RS03515	arcA	two-component system response regulator ArcA	713723	717	yes	reverse
G4551_RS03520	yjjY	protein YjjY	714535	141	yes	forward
G4551_RS03525		tRNA/rRNA methyltransferase	715074	687	yes	forward
G4551_RS03530	thrL	thr operon leader peptide	715972	66	yes	forward
G4551_RS03535	thrA	bifunctional aspartate kinase/homoserine dehydrogenase I	716117	2463	yes	forward
G4551_RS03540	thrB	homoserine kinase	718581	930	yes	forward
G4551_RS03545	thrC	threonine synthase	719514	1287	yes	forward
G4551_RS03550	yaaA	peroxide stress protein YaaA	720885	774	yes	reverse
G4551_RS03555		sodium:alanine symporter family protein	721736	1431	yes	reverse
G4551_RS03560	tal	transaldolase	723441	954	yes	forward
G4551_RS03565	mog	molybdopterin adenylyltransferase	724505	588	yes	forward
G4551_RS03575	satP	acetate uptake transporter	726559	567	yes	reverse
G4551_RS03580	msyB	acidic protein MsyB	727274	714	yes	reverse
G4551_RS03585		DUF2541 family protein	728021	405	yes	reverse
G4551_RS03590	dnaK	molecular chaperone DnaK	728809	1923	yes	forward
G4551_RS03595	dnaJ	molecular chaperone DnaJ	730817	1134	yes	forward
G4551_RS03620	nhaA	Na+/H+ antiporter NhaA	737304	1167	yes	forward
G4551_RS03625	nhaR	transcriptional activator NhaR	738509	900	yes	forward
G4551_RS03630		TIM-barrel domain-containing protein	739458	2040	yes	reverse
G4551_RS03645	rpsT	30S ribosomal protein S20	743384	264	yes	reverse
G4551_RS03655	ribF	bifunctional riboflavin kinase/FAD synthetase	743976	939	yes	forward
G4551_RS03660	ileS	isoleucine--tRNA ligase	744952	2817	yes	forward
G4551_RS03665	lspA	signal peptidase II	747768	498	yes	forward
G4551_RS03670	fkpB	FKBP-type peptidyl-prolyl cis-trans isomerase	748383	450	yes	forward
G4551_RS03675	ispH	4-hydroxy-3-methylbut-2-enyl diphosphate reductase	748834	951	yes	forward
G4551_RS03680	rihC	ribonucleoside hydrolase RihC	749850	915	yes	forward
G4551_RS03725	dapB	4-hydroxy-tetrahydrodipicolinate reductase	757882	822	yes	forward
G4551_RS03730	carA	glutamine-hydrolyzing carbamoyl-phosphate synthase small subunit	759159	1149	yes	forward
G4551_RS03735	carB	carbamoyl-phosphate synthase large subunit	760325	3228	yes	forward
G4551_RS03740	caiF	carnitine metabolism transcriptional regulator CaiF	763826	396	yes	forward
G4551_RS03745	caiE	carnitine operon protein CaiE	764297	597	yes	reverse
G4551_RS03750	caiD	crotonobetainyl-CoA hydratase	764900	786	yes	reverse
G4551_RS03755	caiC	crotonobetaine/carnitine-CoA ligase	765740	1554	yes	reverse
G4551_RS03760	caiB	L-carnitine CoA-transferase	767356	1218	yes	reverse
G4551_RS03765	caiA	crotonobetainyl-CoA dehydrogenase	768679	1143	yes	reverse
G4551_RS03770	caiT	L-carnitine/gamma-butyrobetaine antiporter	769856	1518	yes	reverse
G4551_RS03775		electron transfer flavoprotein FixA	771854	771	yes	forward
G4551_RS03780		electron transfer flavoprotein subunit alpha/FixB family protein	772640	942	yes	forward
G4551_RS03785		FAD-dependent oxidoreductase	773630	1287	yes	forward
G4551_RS03790	fixX	ferredoxin-like protein FixX	774913	288	yes	forward
G4551_RS03795		MFS transporter	775348	1344	yes	forward
G4551_RS03800		YgdI/YgdR family lipoprotein	776783	234	yes	forward
G4551_RS03810	kefC	glutathione-regulated potassium-efflux system protein KefC	777643	1863	yes	forward
G4551_RS03815	folA	type 3 dihydrofolate reductase	779704	480	yes	forward
G4551_RS03820	apaH	bis(5'-nucleosyl)-tetraphosphatase (symmetrical) ApaH	780280	849	yes	reverse
G4551_RS03825	apaG	Co2+/Mg2+ efflux protein ApaG	781139	378	yes	reverse
G4551_RS03835	pdxA	4-hydroxythreonine-4-phosphate dehydrogenase PdxA	782333	993	yes	reverse
G4551_RS03840	surA	peptidylprolyl isomerase SurA	783325	1287	yes	reverse
G4551_RS03845	lptD	LPS assembly protein LptD	784665	2358	yes	reverse
G4551_RS03850	djlA	co-chaperone DjlA	787278	816	yes	forward
G4551_RS03855	rluA	bifunctional tRNA pseudouridine(32) synthase/23S rRNA pseudouridine(746) synthase RluA	788189	660	yes	reverse
G4551_RS03860	rapA	RNA polymerase-associated protein RapA	788860	2907	yes	reverse
G4551_RS03865	polB	DNA polymerase II	791898	2352	yes	reverse
G4551_RS03875	araD	L-ribulose-5-phosphate 4-epimerase	795270	696	yes	reverse
G4551_RS03880	araA	L-arabinose isomerase	796063	1503	yes	reverse
G4551_RS03885	araB	ribulokinase	797576	1710	yes	reverse
G4551_RS03890	araC	arabinose operon transcriptional regulator AraC	799625	846	yes	forward
G4551_RS03895		DedA family protein	800590	768	yes	forward
G4551_RS03905	thiP	thiamine/thiamine pyrophosphate ABC transporter permease ThiP	802084	1611	yes	reverse
G4551_RS03915	sgrR	HTH-type transcriptional regulator SgrR	804841	1656	yes	reverse
G4551_RS03920	sgrT	glucose uptake inhibitor SgrT	806596	129	yes	forward
G4551_RS03925		sugar efflux transporter	807098	1179	yes	forward
G4551_RS03930	idnO	gluconate 5-dehydrogenase	808555	765	yes	forward
G4551_RS03935		MFS transporter	809378	1284	yes	forward
G4551_RS03940		LacI family DNA-binding transcriptional regulator	810744	993	yes	forward
G4551_RS03945	leuD	3-isopropylmalate dehydratase small subunit	811782	606	yes	reverse
G4551_RS03950	leuC	3-isopropylmalate dehydratase large subunit	812398	1401	yes	reverse
G4551_RS03955	leuB	3-isopropylmalate dehydrogenase	813801	1092	yes	reverse
G4551_RS03960	leuA	2-isopropylmalate synthase	814892	1572	yes	reverse
G4551_RS03970	leuO	transcriptional regulator LeuO	817295	948	yes	forward
G4551_RS03975	ilvI	acetolactate synthase 3 large subunit	818561	1725	yes	forward
G4551_RS03980	ilvN	acetolactate synthase small subunit	820288	492	yes	forward
G4551_RS03985	cra	catabolite repressor/activator	820960	1005	yes	forward
G4551_RS03990	mraZ	division/cell wall cluster transcriptional repressor MraZ	822578	459	yes	forward
G4551_RS03995	rsmH	16S rRNA (cytosine(1402)-N(4))-methyltransferase RsmH	823038	942	yes	forward
G4551_RS04000	ftsL	cell division protein FtsL	823976	366	yes	forward
G4551_RS04005	ftsI	peptidoglycan glycosyltransferase FtsI	824357	1767	yes	forward
G4551_RS04015	murF	UDP-N-acetylmuramoyl-tripeptide--D-alanyl-D- alanine ligase	827594	1359	yes	forward
G4551_RS04025	murD	UDP-N-acetylmuramoyl-L-alanine--D-glutamate ligase	830031	1317	yes	forward
G4551_RS04030	ftsW	cell division protein FtsW	831347	1245	yes	forward
G4551_RS04035	murG	undecaprenyldiphospho-muramoylpentapeptide beta-N-acetylglucosaminyltransferase	832588	1068	yes	forward
G4551_RS04040	murC	UDP-N-acetylmuramate--L-alanine ligase	833707	1476	yes	forward
G4551_RS04050	ftsQ	cell division protein FtsQ	836097	834	yes	forward
G4551_RS04055	ftsA	cell division protein FtsA	836927	1263	yes	forward
G4551_RS04060	ftsZ	cell division protein FtsZ	838252	1152	yes	forward
G4551_RS04065	lpxC	UDP-3-O-acyl-N-acetylglucosamine deacetylase	839504	918	yes	forward
G4551_RS04070	secM	secA translation cis-regulator SecM	840703	507	yes	forward
G4551_RS04075	secA	preprotein translocase subunit SecA	841270	2706	yes	forward
G4551_RS04080	mutT	8-oxo-dGTP diphosphatase MutT	844032	390	yes	forward
G4551_RS04085	yacG	DNA gyrase inhibitor YacG	844510	195	yes	reverse
G4551_RS04090	zapD	cell division protein ZapD	844714	744	yes	reverse
G4551_RS04095	coaE	dephospho-CoA kinase	845457	621	yes	reverse
G4551_RS04100		GMP reductase	846303	1044	yes	forward
G4551_RS04110	gspE	type II secretion system protein GspE	848595	1383	yes	reverse
G4551_RS04115	ppdD	prepilin peptidase-dependent pilin	849987	438	yes	reverse
G4551_RS04120	nadC	carboxylating nicotinate-nucleotide diphosphorylase	850668	894	yes	reverse
G4551_RS04125	ampD	1,6-anhydro-N-acetylmuramyl-L-alanine amidase AmpD	851649	564	yes	forward
G4551_RS04130	ampE	beta-lactamase regulator AmpE	852209	855	yes	forward
G4551_RS04135		family 43 glycosylhydrolase	853156	951	yes	reverse
G4551_RS04140		glycoside-pentoside-hexuronide (GPH):cation symporter	854106	1407	yes	reverse
G4551_RS04145	aroP	aromatic amino acid transporter AroP	855670	1374	yes	reverse
G4551_RS04150	pdhR	pyruvate dehydrogenase complex transcriptional repressor PdhR	857608	765	yes	forward
G4551_RS04155	aceE	pyruvate dehydrogenase (acetyl-transferring), homodimeric type	858536	2664	yes	forward
G4551_RS04160	aceF	pyruvate dehydrogenase complex dihydrolipoyllysine-residue acetyltransferase	861214	1890	yes	forward
G4551_RS04165	lpdA	dihydrolipoyl dehydrogenase	863279	1425	yes	forward
G4551_RS04170	traT	complement resistance protein TraT	864898	732	yes	forward
G4551_RS04175		DUF2950 family protein	865693	795	yes	reverse
G4551_RS04185	acnB	bifunctional aconitate hydratase 2/2-methylisocitrate dehydratase	868524	2598	yes	forward
G4551_RS04190	yacL	protein YacL	871296	363	yes	forward
G4551_RS04195		YacC family pilotin-like protein	871692	348	yes	reverse
G4551_RS04205		methyl-accepting chemotaxis protein	873997	1656	yes	forward
G4551_RS04210	hpt	hypoxanthine phosphoribosyltransferase	875904	537	yes	forward
G4551_RS04220		ABC transporter ATP-binding protein	877305	927	yes	forward
G4551_RS04225		ABC transporter permease	878228	771	yes	forward
G4551_RS04230		PTS sugar transporter subunit IIA	879102	441	yes	forward
G4551_RS04235		polysaccharide deacetylase family protein	879604	1230	yes	forward
G4551_RS04240	panD	aspartate 1-decarboxylase	880840	381	yes	reverse
G4551_RS04245	panC	pantoate--beta-alanine ligase	881316	855	yes	reverse
G4551_RS04250	panB	3-methyl-2-oxobutanoate hydroxymethyltransferase	882292	792	yes	reverse
G4551_RS04260	pcnB	polynucleotide adenylyltransferase PcnB	883680	1398	yes	reverse
G4551_RS04270	dksA	RNA polymerase-binding protein DksA	886116	450	yes	reverse
G4551_RS04275	sfsA	DNA/RNA nuclease SfsA	886743	705	yes	reverse
G4551_RS04280	thpR	RNA 2',3'-cyclic phosphodiesterase	887463	531	yes	reverse
G4551_RS04285	hrpB	ATP-dependent helicase HrpB	888067	2430	yes	forward
G4551_RS04290	mrcB	bifunctional glycosyl transferase/transpeptidase	890577	2538	yes	forward
G4551_RS04295		fimbrial protein	893680	543	yes	forward
G4551_RS04310		fimbrial protein	897538	1002	yes	forward
G4551_RS04320	fhuC	Fe3+-hydroxamate ABC transporter ATP-binding protein FhuC	900986	798	yes	forward
G4551_RS04325	fhuD	Fe(3+)-hydroxamate ABC transporter substrate-binding protein FhuD	901783	891	yes	forward
G4551_RS04330	fhuB	Fe(3+)-hydroxamate ABC transporter permease FhuB	902670	1983	yes	forward
G4551_RS04335	hemL	glutamate-1-semialdehyde 2,1-aminomutase	904767	1281	yes	reverse
G4551_RS04340	clcA	H(+)/Cl(-) exchange transporter ClcA	906216	1422	yes	forward
G4551_RS04345	erpA	iron-sulfur cluster insertion protein ErpA	907719	345	yes	forward
G4551_RS04350		TRIC cation channel family protein	908183	624	yes	reverse
G4551_RS04355	btuF	vitamin B12 ABC transporter substrate-binding protein BtuF	908844	801	yes	reverse
G4551_RS04365	dgt	dGTPase	910419	1518	yes	forward
G4551_RS04370	degP	serine endoprotease DegP	912066	1434	yes	forward
G4551_RS04375	cdaR	DNA-binding transcriptional regulator CdaR	913647	1158	yes	forward
G4551_RS04380		DUF3461 family protein	914892	387	yes	reverse
G4551_RS04385	dapD	2,3,4,5-tetrahydropyridine-2,6-dicarboxylate N-succinyltransferase	915388	825	yes	reverse
G4551_RS04390	glnD	bifunctional uridylyltransferase/uridylyl-removing protein GlnD	916244	2673	yes	reverse
G4551_RS04395	map	type I methionyl aminopeptidase	919030	795	yes	reverse
G4551_RS04400	rpsB	30S ribosomal protein S2	920149	726	yes	forward
G4551_RS04405	tsf	translation elongation factor Ts	921011	852	yes	forward
G4551_RS04410	pyrH	UMP kinase	922008	726	yes	forward
G4551_RS04415	frr	ribosome recycling factor	922873	558	yes	forward
G4551_RS04420	ispC	1-deoxy-D-xylulose-5-phosphate reductoisomerase	923541	1197	yes	forward
G4551_RS04425	ispU	(2E,6E)-farnesyl-diphosphate-specific ditrans,polycis-undecaprenyl-diphosphate synthase	924925	759	yes	forward
G4551_RS04430	cdsA	phosphatidate cytidylyltransferase	925696	858	yes	forward
G4551_RS04435	rseP	sigma E protease regulator RseP	926565	1353	yes	forward
G4551_RS04440	bamA	outer membrane protein assembly factor BamA	927947	2424	yes	forward
G4551_RS04445	skp	molecular chaperone Skp	930493	486	yes	forward
G4551_RS04450	lpxD	UDP-3-O-(3-hydroxymyristoyl)glucosamine N-acyltransferase	930982	1026	yes	forward
G4551_RS04455	fabZ	3-hydroxyacyl-ACP dehydratase FabZ	932111	456	yes	forward
G4551_RS04460	lpxA	acyl-ACP--UDP-N-acetylglucosamine O-acyltransferase	932570	789	yes	forward
G4551_RS04465	lpxB	lipid-A-disaccharide synthase	933358	1149	yes	forward
G4551_RS04470	rnhB	ribonuclease HII	934503	597	yes	forward
G4551_RS04475	dnaE	DNA polymerase III subunit alpha	935124	3483	yes	forward
G4551_RS04480	accA	acetyl-CoA carboxylase carboxyl transferase subunit alpha	938619	960	yes	forward
G4551_RS04490		VOC family protein	941883	390	yes	forward
G4551_RS04495	tilS	tRNA lysidine(34) synthetase TilS	942334	1293	yes	forward
G4551_RS04500	rof	Rho-binding antiterminator	943689	261	yes	reverse
G4551_RS04510		YaeQ family protein	944325	546	yes	forward
G4551_RS04515	arfB	alternative ribosome rescue aminoacyl-tRNA hydrolase ArfB	944867	423	yes	forward
G4551_RS04520	nlpE	envelope stress response activation lipoprotein NlpE	945320	699	yes	forward
G4551_RS04525	proS	proline--tRNA ligase	946063	1719	yes	reverse
G4551_RS04530	tsaA	tRNA (N6-threonylcarbamoyladenosine(37)-N6)-methyltransferase TrmO	947895	708	yes	reverse
G4551_RS04535	rcsF	Rcs stress response system protein RcsF	948599	405	yes	reverse
G4551_RS04540	metQ	methionine ABC transporter substrate-binding lipoprotein MetQ	949120	816	yes	reverse
G4551_RS04550	metN	methionine ABC transporter ATP-binding protein MetN	950626	1032	yes	reverse
G4551_RS04555	gmhB	D-glycero-beta-D-manno-heptose 1,7-bisphosphate 7-phosphatase	951847	567	yes	forward
G4551_RS04585	dkgB	2,5-didehydrogluconate reductase DkgB	958116	804	yes	forward
G4551_RS04595		MFS transporter	959960	1176	yes	forward
G4551_RS04600		endonuclease/exonuclease/phosphatase family protein	961267	801	yes	forward
G4551_RS04605		class I SAM-dependent methyltransferase	962144	771	yes	forward
G4551_RS04610	mltD	murein transglycosylase D	962964	1359	yes	reverse
G4551_RS04615	gloB	hydroxyacylglutathione hydrolase	964394	756	yes	reverse
G4551_RS04620		class I SAM-dependent methyltransferase	965183	723	yes	forward
G4551_RS04630	dnaQ	DNA polymerase III subunit epsilon	966434	729	yes	forward
G4551_RS04695		Spy/CpxP family protein refolding chaperone	978604	411	yes	reverse
G4551_RS04700		amidohydrolase	979194	768	yes	reverse
G4551_RS04705	fadE	acyl-CoA dehydrogenase FadE	980072	2445	yes	reverse
G4551_RS04710	lpcA	D-sedoheptulose 7-phosphate isomerase	982756	582	yes	forward
G4551_RS04715		class II glutamine amidotransferase	983449	768	yes	forward
G4551_RS04725		C40 family peptidase	985277	762	yes	forward
G4551_RS04930	dinB	DNA polymerase IV	1024400	1056	yes	forward
G4551_RS04935	pepD	cytosol nonspecific dipeptidase	1025556	1458	yes	reverse
G4551_RS04940	gpt	xanthine phosphoribosyltransferase	1027275	459	yes	forward
G4551_RS04945	frsA	esterase FrsA	1027834	1245	yes	forward
G4551_RS04950	crl	sigma factor-binding protein Crl	1029136	402	yes	forward
G4551_RS04955	phoE	phosphoporin PhoE	1029594	1056	yes	reverse
G4551_RS04960	proB	glutamate 5-kinase	1030939	1104	yes	forward
G4551_RS04965	proA	glutamate-5-semialdehyde dehydrogenase	1032054	1254	yes	forward
G4551_RS05260		helix-turn-helix domain-containing protein	1101070	984	yes	forward
G4551_RS05270		hypothetical protein	1104383	549	yes	reverse
G4551_RS05275		4Fe-4S binding protein	1105076	1098	yes	reverse
G4551_RS05280		diguanylate cyclase	1106393	1389	yes	reverse
G4551_RS05285		LysE family transporter	1107861	633	yes	reverse
G4551_RS05290	yahO	DUF1471 family periplasmic protein YahO	1108766	276	yes	forward
G4551_RS05295	prpR	propionate catabolism operon regulatory protein PrpR	1109074	1611	yes	reverse
G4551_RS05300	prpB	methylisocitrate lyase	1110937	882	yes	forward
G4551_RS05305	prpC	2-methylcitrate synthase	1111899	1170	yes	forward
G4551_RS05310		bifunctional 2-methylcitrate dehydratase/aconitate hydratase	1113232	1452	yes	forward
G4551_RS05315	prpE	propionate--CoA ligase	1114724	1887	yes	forward
G4551_RS05330		beta-galactosidase	1118387	3084	yes	reverse
G4551_RS05335		LacI family DNA-binding transcriptional regulator	1121592	1083	yes	reverse
G4551_RS05340		class I SAM-dependent methyltransferase	1122785	663	yes	forward
G4551_RS05345		GlxA family transcriptional regulator	1123444	951	yes	reverse
G4551_RS05350		MBL fold metallo-hydrolase	1124413	777	yes	reverse
G4551_RS05355		YmjA family protein	1125567	246	yes	forward
G4551_RS05360		cold-shock protein	1125899	477	yes	forward
G4551_RS05380		DNA-binding transcriptional regulator	1128109	813	yes	reverse
G4551_RS05385		bifunctional 3-(3-hydroxy-phenyl)propionate/3-hydroxycinnamic acid hydroxylase	1129113	1665	yes	forward
G4551_RS05390	mhpB	2,3-dihydroxyphenylpropionate/2, 3-dihydroxicinnamic acid 1,2-dioxygenase	1130779	945	yes	forward
G4551_RS05395	mhpC	2-hydroxy-6-oxonona-2,4-dienedioate hydrolase	1131752	867	yes	forward
G4551_RS05400	mhpD	2-keto-4-pentenoate hydratase	1132628	810	yes	forward
G4551_RS05405	mhpF	acetaldehyde dehydrogenase	1133434	951	yes	forward
G4551_RS05410	mhpE	4-hydroxy-2-oxovalerate aldolase	1134381	1014	yes	forward
G4551_RS05415	mhpT	3-(3-hydroxy-phenyl)propionate transporter MhpT	1135463	1215	yes	forward
G4551_RS05420	mmuP	S-methylmethionine permease	1136952	1404	yes	forward
G4551_RS05430	fbpC	ferric ABC transporter ATP-binding protein	1139386	1047	yes	reverse
G4551_RS05435		iron ABC transporter permease	1140444	2079	yes	reverse
G4551_RS05440		ABC transporter substrate-binding protein	1142592	1032	yes	reverse
G4551_RS05445	uhpC	MFS transporter family glucose-6-phosphate receptor UhpC	1143620	1305	yes	reverse
G4551_RS05450		MASE1 domain-containing protein	1145010	1542	yes	reverse
G4551_RS05455		response regulator transcription factor	1146551	630	yes	reverse
G4551_RS05460	tauA	taurine ABC transporter substrate-binding protein	1147516	963	yes	forward
G4551_RS05465	tauB	taurine ABC transporter ATP-binding subunit	1148493	768	yes	forward
G4551_RS05470	tauC	taurine ABC transporter permease TauC	1149257	831	yes	forward
G4551_RS05475	tauD	taurine dioxygenase	1150084	849	yes	forward
G4551_RS05480	hemB	porphobilinogen synthase	1150992	975	yes	reverse
G4551_RS05500	iprA	hydrogen peroxide resistance inhibitor IprA	1156693	624	yes	forward
G4551_RS05505	ampH	D-alanyl-D-alanine- carboxypeptidase/endopeptidase AmpH	1157318	1158	yes	reverse
G4551_RS05515		DUF1615 domain-containing protein	1160097	1104	yes	forward
G4551_RS05525		DUF2754 domain-containing protein	1161773	219	yes	forward
G4551_RS05530	ddlA	D-alanine--D-alanine ligase	1162015	1089	yes	reverse
G4551_RS05535		multidrug efflux MFS transporter	1163405	1197	yes	forward
G4551_RS05540		sigma-S stabilization anti-adapter protein IraP	1164850	243	yes	forward
G4551_RS05545	phoA	alkaline phosphatase	1165197	1416	yes	forward
G4551_RS05550	psiF	phosphate starvation-inducible protein PsiF	1166710	321	yes	forward
G4551_RS05555	adrA	diguanylate cyclase AdrA	1167122	1116	yes	forward
G4551_RS05560	proC	pyrroline-5-carboxylate reductase	1168255	810	yes	reverse
G4551_RS05565		YaiI/YqxD family protein	1169254	456	yes	forward
G4551_RS05570	aroL	shikimate kinase AroL	1169896	546	yes	forward
G4551_RS05575	yaiA	protein YaiA	1170468	192	yes	forward
G4551_RS05580		AroM family protein	1170906	678	yes	forward
G4551_RS05585	ppnP	pyrimidine/purine nucleoside phosphorylase	1171655	285	yes	forward
G4551_RS05590	rdgC	recombination-associated protein RdgC	1171989	912	yes	reverse
G4551_RS05595	mak	fructokinase	1172992	909	yes	forward
G4551_RS05600	araJ	MFS transporter AraJ	1173908	1173	yes	reverse
G4551_RS05605	sbcC	exonuclease subunit SbcC	1175273	3144	yes	reverse
G4551_RS05610	sbcD	exonuclease subunit SbcD	1178413	1203	yes	reverse
G4551_RS05615	phoB	phosphate response regulator transcription factor PhoB	1179806	690	yes	forward
G4551_RS05620	phoR	phosphate regulon sensor histidine kinase PhoR	1180546	1296	yes	forward
G4551_RS05625	brnQ	branched-chain amino acid transporter carrier protein BrnQ	1182247	1320	yes	forward
G4551_RS05630	proY	proline-specific permease ProY	1183648	1374	yes	forward
G4551_RS05635	malZ	maltodextrin glucosidase	1185160	1818	yes	forward
G4551_RS05645		hydrolase	1188147	642	yes	forward
G4551_RS05650		antibiotic biosynthesis monooxygenase	1188962	546	yes	forward
G4551_RS05655		amidohydrolase	1189529	1869	yes	forward
G4551_RS05660		peroxiredoxin	1191519	603	yes	reverse
G4551_RS05665	acpH	ACP phosphodiesterase	1192290	582	yes	reverse
G4551_RS05670	queA	tRNA preQ1(34) S-adenosylmethionine ribosyltransferase-isomerase QueA	1192962	1071	yes	forward
G4551_RS05675	tgt	tRNA guanosine(34) transglycosylase Tgt	1194088	1128	yes	forward
G4551_RS05680	yajC	preprotein translocase subunit YajC	1195238	333	yes	forward
G4551_RS05685	secD	protein translocase subunit SecD	1195598	1848	yes	forward
G4551_RS05690	secF	protein translocase subunit SecF	1197456	972	yes	forward
G4551_RS05695		VOC family protein	1198596	366	yes	forward
G4551_RS05700		YafY family protein	1198985	693	yes	forward
G4551_RS05705		nucleoside-specific channel-forming protein Tsx	1199723	864	yes	reverse
G4551_RS05710		DUF3251 domain-containing protein	1200885	540	yes	reverse
G4551_RS05715	nrdR	transcriptional regulator NrdR	1201578	450	yes	forward
G4551_RS05720	ribD	bifunctional diaminohydroxyphosphoribosylaminopyrimidine deaminase/5-amino-6-(5-phosphoribosylamino)uracil reductase RibD	1202031	1104	yes	forward
G4551_RS05725	ribE	6,7-dimethyl-8-ribityllumazine synthase	1203225	471	yes	forward
G4551_RS05730	nusB	transcription antitermination factor NusB	1203715	420	yes	forward
G4551_RS05735	thiL	thiamine-phosphate kinase	1204212	978	yes	forward
G4551_RS05745	yajO	1-deoxyxylulose-5-phosphate synthase YajO	1205789	975	yes	reverse
G4551_RS05750	dxs	1-deoxy-D-xylulose-5-phosphate synthase	1206820	1863	yes	reverse
G4551_RS05755	ispA	(2E,6E)-farnesyl diphosphate synthase	1208707	900	yes	reverse
G4551_RS05760	xseB	exodeoxyribonuclease VII small subunit	1209607	243	yes	reverse
G4551_RS05765	thiI	tRNA uracil 4-sulfurtransferase ThiI	1210046	1449	yes	forward
G4551_RS05770		hypothetical protein	1211560	1083	yes	reverse
G4551_RS05780	panE	2-dehydropantoate 2-reductase	1213228	912	yes	reverse
G4551_RS05785		YajQ family cyclic di-GMP-binding protein	1214314	492	yes	forward
G4551_RS05790		MFS transporter	1214886	1365	yes	reverse
G4551_RS05795	cyoE	heme o synthase	1216472	891	yes	reverse
G4551_RS05800		cytochrome o ubiquinol oxidase subunit IV	1217374	330	yes	reverse
G4551_RS05810	cyoB	cytochrome o ubiquinol oxidase subunit I	1218307	1992	yes	reverse
G4551_RS05815	cyoA	cytochrome o ubiquinol oxidase subunit II	1220318	948	yes	reverse
G4551_RS05820	ampG	muropeptide MFS transporter AmpG	1221724	1476	yes	reverse
G4551_RS05825		lipoprotein	1223244	579	yes	reverse
G4551_RS05830	bolA	transcriptional regulator BolA	1224128	318	yes	forward
G4551_RS05835	tig	trigger factor	1224789	1299	yes	forward
G4551_RS05840	clpP	ATP-dependent Clp endopeptidase proteolytic subunit ClpP	1226335	624	yes	forward
G4551_RS05845	clpX	ATP-dependent protease ATP-binding subunit ClpX	1227085	1275	yes	forward
G4551_RS05850	lon	endopeptidase La	1228544	2355	yes	forward
G4551_RS05855	hupB	nucleoid-associated protein HU-beta	1231089	291	yes	forward
G4551_RS05860	ppiD	peptidylprolyl isomerase	1231648	1875	yes	forward
G4551_RS05865		helix-hairpin-helix domain-containing protein	1233669	375	yes	forward
G4551_RS05870	fadM	long-chain acyl-CoA thioesterase FadM	1234146	399	yes	forward
G4551_RS05875	queC	7-cyano-7-deazaguanine synthase QueC	1234662	696	yes	reverse
G4551_RS05880		SgrR family transcriptional regulator	1235423	1701	yes	reverse
G4551_RS05885	cof	HMP-PP phosphatase	1237224	819	yes	forward
G4551_RS05890		PLP-dependent cysteine synthase family protein	1238093	1056	yes	reverse
G4551_RS05895		Lrp/AsnC family transcriptional regulator	1239265	459	yes	forward
G4551_RS05905		SmdB family multidrug efflux ABC transporter permease/ATP-binding protein	1241533	1779	yes	forward
G4551_RS05910	glnK	P-II family nitrogen regulator	1243568	339	yes	forward
G4551_RS05915	amtB	ammonium transporter AmtB	1243938	1287	yes	forward
G4551_RS05920	tesB	acyl-CoA thioesterase II	1245275	861	yes	reverse
G4551_RS05925		YbaY family lipoprotein	1246348	570	yes	forward
G4551_RS05940		hypothetical protein	1247719	252	yes	forward
G4551_RS05945		hypothetical protein	1247967	219	yes	forward
G4551_RS05950		PLP-dependent aminotransferase family protein	1248245	1428	yes	reverse
G4551_RS05955		YitT family protein	1249760	630	yes	forward
G4551_RS05960		DUF1428 domain-containing protein	1250454	354	yes	forward
G4551_RS05970		type B 50S ribosomal protein L31	1252601	261	yes	forward
G4551_RS05975	ykgO	type B 50S ribosomal protein L36	1252863	141	yes	forward
G4551_RS05980		YlaC family protein	1253082	471	yes	reverse
G4551_RS05985	maa	maltose O-acetyltransferase	1253669	552	yes	reverse
G4551_RS05990		HHA domain-containing protein	1254402	219	yes	reverse
G4551_RS05995	tomB	Hha toxicity modulator TomB	1254648	375	yes	reverse
G4551_RS06000	acrB	efflux RND transporter permease AcrB	1255511	3150	yes	reverse
G4551_RS06005	acrA	multidrug efflux RND transporter periplasmic adaptor subunit AcrA	1258683	1194	yes	reverse
G4551_RS06010	acrR	multidrug efflux transporter transcriptional repressor AcrR	1260018	651	yes	forward
G4551_RS06015	mscK	mechanosensitive channel MscK	1260795	3366	yes	forward
G4551_RS06020	rsmS	pleiotropic regulatory protein RsmS	1264236	162	yes	reverse
G4551_RS06025	priC	primosomal replication protein N''	1264412	528	yes	reverse
G4551_RS06030		DUF454 family protein	1265009	378	yes	forward
G4551_RS06035	apt	adenine phosphoribosyltransferase	1265580	552	yes	forward
G4551_RS06040	dnaX	DNA polymerase III subunit gamma/tau	1266342	1932	yes	forward
G4551_RS06045		YbaB/EbfC family nucleoid-associated protein	1268331	330	yes	forward
G4551_RS06050	recR	recombination mediator RecR	1268660	606	yes	forward
G4551_RS06055	htpG	molecular chaperone HtpG	1269376	1875	yes	forward
G4551_RS06060	adk	adenylate kinase	1271483	645	yes	forward
G4551_RS06065	hemH	ferrochelatase	1272291	963	yes	forward
G4551_RS06070	aes	acetyl esterase	1273250	960	yes	reverse
G4551_RS06075	gsk	inosine/guanosine kinase	1274362	1305	yes	forward
G4551_RS06080	ybaL	YbaL family putative K(+) efflux transporter	1275758	1680	yes	reverse
G4551_RS06085	fsr	fosmidomycin MFS transporter	1277663	1221	yes	reverse
G4551_RS06090	ushA	bifunctional UDP-sugar hydrolase/5'-nucleotidase UshA	1279058	1653	yes	forward
G4551_RS06095	ybaK	Cys-tRNA(Pro)/Cys-tRNA(Cys) deacylase YbaK	1280818	480	yes	reverse
G4551_RS06100		TraB/GumN family protein	1281500	795	yes	reverse
G4551_RS06105	copA	copper-exporting P-type ATPase CopA	1282395	2502	yes	reverse
G4551_RS06335		heme ABC transporter ATP-binding protein	1318287	771	yes	reverse
G4551_RS06340		iron ABC transporter permease	1319054	993	yes	reverse
G4551_RS06345	chuY	anaerobilin reductase	1320098	624	yes	reverse
G4551_RS06350	hutX	heme utilization cystosolic carrier protein HutX	1320721	495	yes	reverse
G4551_RS06355	hutW	heme anaerobic degradation radical SAM methyltransferase ChuW/HutW	1321228	1338	yes	reverse
G4551_RS06360		hemin ABC transporter substrate-binding protein	1322584	825	yes	reverse
G4551_RS06365		TonB-dependent siderophore receptor	1323411	2145	yes	reverse
G4551_RS06370	cueR	Cu(I)-responsive transcriptional regulator	1325845	411	yes	forward
G4551_RS06380		hypothetical protein	1326938	2145	yes	reverse
G4551_RS06385		NfeD family protein	1329102	459	yes	reverse
G4551_RS06390		SPFH domain-containing protein	1329557	918	yes	reverse
G4551_RS06400	fetB	iron efflux ABC transporter permease subunit FetB	1331273	780	yes	forward
G4551_RS06405		co-chaperone YbbN	1332131	855	yes	reverse
G4551_RS06410		SDR family oxidoreductase	1333044	771	yes	reverse
G4551_RS06420	ybbA	putative ABC transporter ATP-binding protein YbbA	1334437	687	yes	forward
G4551_RS06425	ybbP	putative ABC transporter permease subunit YbbP	1335120	2415	yes	forward
G4551_RS06430		porin	1337723	1134	yes	forward
G4551_RS06435		MetQ/NlpA family ABC transporter substrate-binding protein	1339132	831	yes	forward
G4551_RS06440	sfbB	virulence-associated ABC transporter ATP-binding protein SfbB	1340026	1017	yes	forward
G4551_RS06545	purK	5-(carboxyamino)imidazole ribonucleotide synthase	1364055	1068	yes	reverse
G4551_RS06550	purE	5-(carboxyamino)imidazole ribonucleotide mutase	1365119	510	yes	reverse
G4551_RS06555	lpxH	UDP-2,3-diacylglucosamine diphosphatase	1365867	723	yes	reverse
G4551_RS06560	ppiB	peptidylprolyl isomerase B	1366592	495	yes	reverse
G4551_RS06565	cysS	cysteine--tRNA ligase	1367260	1386	yes	forward
G4551_RS06570		metal-dependent hydrolase	1368737	525	yes	reverse
G4551_RS06575	ybcJ	ribosome-associated protein YbcJ	1369387	213	yes	reverse
G4551_RS06580	folD	bifunctional methylenetetrahydrofolate dehydrogenase/methenyltetrahydrofolate cyclohydrolase FolD	1369601	867	yes	reverse
G4551_RS06585	fimA	type 1 fimbrial major subunit FimA	1371039	555	yes	forward
G4551_RS06595	fimC	type 1 fimbria chaperone FimC	1372246	693	yes	forward
G4551_RS06605	fimH	type 1 fimbria D-mannose specific adhesin FimH	1375617	963	yes	forward
G4551_RS06610	sfmF	fimbria assembly protein	1376614	495	yes	forward
G4551_RS06625	fimW	fimbria biosynthesis transcriptional regulator FimW	1379486	594	yes	reverse
G4551_RS06775	pheP	phenylalanine transporter	1423826	1395	yes	forward
G4551_RS06800		mechanosensitive ion channel family protein	1429895	1245	yes	reverse
G4551_RS06805	nfsB	oxygen-insensitive NAD(P)H nitroreductase	1431204	654	yes	reverse
G4551_RS06810		MmcQ/YjbR family DNA-binding protein	1431977	369	yes	reverse
G4551_RS06820		MBL fold metallo-hydrolase	1433116	1113	yes	forward
G4551_RS06825		RamA family antibiotic efflux transcriptional regulator	1434246	342	yes	forward
G4551_RS06830		DUF1158 domain-containing protein	1434609	249	yes	reverse
G4551_RS06835		YbdK family carboxylate-amine ligase	1434924	1119	yes	reverse
G4551_RS06840		GNAT family N-acetyltransferase	1436185	720	yes	forward
G4551_RS06855	fes	enterochelin esterase	1440109	1218	yes	forward
G4551_RS06860		MbtH family protein	1441357	219	yes	forward
G4551_RS06865	entF	enterobactin non-ribosomal peptide synthetase EntF	1441572	3891	yes	forward
G4551_RS06870	wzz(fepE)	LPS O-antigen length regulator Wzz(fepE)	1445691	1134	yes	forward
G4551_RS06875	fepC	iron-enterobactin ABC transporter ATP-binding protein	1446871	798	yes	reverse
G4551_RS06880	fepG	iron-enterobactin ABC transporter permease	1447665	993	yes	reverse
G4551_RS06885	fepD	Fe(3+)-siderophore ABC transporter permease	1448654	1008	yes	reverse
G4551_RS06895	fepB	Fe2+-enterobactin ABC transporter substrate-binding protein	1451068	957	yes	reverse
G4551_RS06900	entC	isochorismate synthase EntC	1452212	1176	yes	forward
G4551_RS06905	entE	(2,3-dihydroxybenzoyl)adenylate synthase EntE	1453419	1611	yes	forward
G4551_RS06910		isochorismatase	1455043	858	yes	forward
G4551_RS06915	entA	2,3-dihydro-2,3-dihydroxybenzoate dehydrogenase EntA	1455900	756	yes	forward
G4551_RS06920	entH	proofreading thioesterase EntH	1456658	414	yes	forward
G4551_RS06925	cstA	pyruvate/proton symporter CstA	1457257	2106	yes	forward
G4551_RS06930		YbdD/YjiX family protein	1459426	198	yes	forward
G4551_RS06935		oxidoreductase	1459738	1089	yes	reverse
G4551_RS06940		pyridoxal phosphate-dependent aminotransferase	1460958	1161	yes	forward
G4551_RS06965	ahpC	alkyl hydroperoxide reductase subunit C	1466339	564	yes	forward
G4551_RS06970	ahpF	alkyl hydroperoxide reductase subunit F	1467057	1566	yes	forward
G4551_RS06975		molecular chaperone	1468846	555	yes	forward
G4551_RS06985		4Fe-4S dicluster domain-containing protein	1471664	558	yes	forward
G4551_RS06990		DmsC/YnfH family molybdoenzyme membrane anchor subunit	1472221	768	yes	forward
G4551_RS06995	uspG	universal stress protein UspG	1473058	429	yes	reverse
G4551_RS07000	rnk	nucleoside diphosphate kinase regulator	1473670	411	yes	reverse
G4551_RS07005		alpha/beta fold hydrolase	1474356	831	yes	forward
G4551_RS07010		flavin reductase family protein	1475283	624	yes	forward
G4551_RS07015	rna	ribonuclease I	1475948	807	yes	reverse
G4551_RS07020	citT	citrate/succinate antiporter CitT	1476865	1464	yes	reverse
G4551_RS07025	citG	triphosphoribosyl-dephospho-CoA synthase CitG	1478354	906	yes	reverse
G4551_RS07035	citF	citrate lyase subunit alpha	1479786	1533	yes	reverse
G4551_RS07040		aldolase/citrate lyase family protein	1481328	909	yes	reverse
G4551_RS07045	citD	citrate lyase acyl carrier protein	1482233	297	yes	reverse
G4551_RS07050	citC	[citrate (pro-3S)-lyase] ligase	1482526	1077	yes	reverse
G4551_RS07055	dpiB	sensor histidine kinase DpiB	1483992	1662	yes	forward
G4551_RS07065	dcuC	anaerobic C4-dicarboxylate transporter DcuC	1486419	1386	yes	reverse
G4551_RS07070	pagP	lipid IV(A) palmitoyltransferase PagP	1488270	561	yes	forward
G4551_RS07075	cspE	transcription antiterminator/RNA stability regulator CspE	1489020	210	yes	forward
G4551_RS07080	crcB	fluoride efflux transporter CrcB	1489281	384	yes	reverse
G4551_RS07085		deaminated glutathione amidase	1489755	789	yes	forward
G4551_RS07090	tatE	twin-arginine translocase subunit TatE	1490672	204	yes	forward
G4551_RS07095	lipA	lipoyl synthase	1490974	966	yes	reverse
G4551_RS07100	lipB	lipoyl(octanoyl) transferase LipB	1492146	642	yes	reverse
G4551_RS07105	ybeD	DUF493 family protein YbeD	1492902	264	yes	reverse
G4551_RS07110	dacA	D-alanyl-D-alanine carboxypeptidase DacA	1493272	1212	yes	reverse
G4551_RS07115	rlpA	endolytic peptidoglycan transglycosylase RlpA	1494626	1110	yes	reverse
G4551_RS07120	mrdB	peptidoglycan glycosyltransferase MrdB	1495746	1113	yes	reverse
G4551_RS07125	mrdA	peptidoglycan DD-transpeptidase MrdA	1496861	1902	yes	reverse
G4551_RS07130	rlmH	23S rRNA (pseudouridine(1915)-N(3))-methyltransferase RlmH	1498793	468	yes	reverse
G4551_RS07135	rsfS	ribosome silencing factor	1499264	318	yes	reverse
G4551_RS07140		adenosylcobalamin/alpha-ribazole phosphatase	1499836	612	yes	reverse
G4551_RS07145	cobD	threonine-phosphate decarboxylase CobD	1500544	1095	yes	forward
G4551_RS07155	holA	DNA polymerase III subunit delta	1502256	1032	yes	reverse
G4551_RS07160	lptE	LPS assembly lipoprotein LptE	1503287	594	yes	reverse
G4551_RS07165	leuS	leucine--tRNA ligase	1503895	2583	yes	reverse
G4551_RS07170		zinc ribbon-containing protein	1506713	483	yes	forward
G4551_RS07175	rihA	pyrimidine-specific ribonucleoside hydrolase RihA	1507292	936	yes	reverse
G4551_RS07180	gltL	glutamate/aspartate ABC transporter ATP-binding protein GltL	1508344	726	yes	reverse
G4551_RS07185	gltK	glutamate/aspartate ABC transporter permease GltK	1509069	675	yes	reverse
G4551_RS07190	gltJ	glutamate/aspartate ABC transporter permease GltJ	1509743	741	yes	reverse
G4551_RS07195	gltI	glutamate/aspartate ABC transporter substrate-binding protein GltI	1510643	909	yes	reverse
G4551_RS07200	lnt	apolipoprotein N-acyltransferase	1511961	1539	yes	reverse
G4551_RS07205	corC	CNNM family magnesium/cobalt transport protein CorC	1513524	879	yes	reverse
G4551_RS07215		PhoH family protein	1514996	1047	yes	reverse
G4551_RS07220	miaB	tRNA (N6-isopentenyl adenosine(37)-C2)-methylthiotransferase MiaB	1516249	1431	yes	reverse
G4551_RS07225	ubiF	3-demethoxyubiquinol 3-hydroxylase	1517825	1176	yes	forward
G4551_RS07270	asnB	asparagine synthase B	1520632	1665	yes	reverse
G4551_RS07275	nagD	ribonucleotide monophosphatase NagD	1522596	753	yes	reverse
G4551_RS07280		N-acetylglucosamine repressor	1523515	1221	yes	reverse
G4551_RS07285	nagA	N-acetylglucosamine-6-phosphate deacetylase	1524744	1149	yes	reverse
G4551_RS07290	nagB	glucosamine-6-phosphate deaminase	1525953	801	yes	reverse
G4551_RS07295	nagE	PTS N-acetyl glucosamine transporter subunit IIABC	1527096	1950	yes	forward
G4551_RS07300	glnS	glutamine--tRNA ligase	1529232	1668	yes	forward
G4551_RS07305	chiP	chitoporin	1531335	1407	yes	forward
G4551_RS07310	chiQ	ChiQ/YbfN family lipoprotein	1532791	333	yes	forward
G4551_RS07325	tcuA	FAD-dependent tricarballylate dehydrogenase TcuA	1535650	1404	yes	reverse
G4551_RS07330	tcuR	tricarballylate utilization LysR family transcriptional regulator TcuR	1537151	927	yes	reverse
G4551_RS07335	fur	ferric iron uptake transcriptional regulator	1538206	447	yes	reverse
G4551_RS07345	fldA	flavodoxin FldA	1538942	531	yes	reverse
G4551_RS07350	ybfE	LexA regulated protein	1539628	288	yes	reverse
G4551_RS07355	ybfF	esterase	1540044	774	yes	reverse
G4551_RS07360	seqA	replication initiation negative regulator SeqA	1541012	543	yes	forward
G4551_RS07365	pgm	phosphoglucomutase (alpha-D-glucose-1,6-bisphosphate-dependent)	1541579	1641	yes	forward
G4551_RS07370	kdpE	two-component system response regulator KdpE	1543320	678	yes	reverse
G4551_RS07375	kdpD	two-component system sensor histidine kinase KdpD	1543994	2685	yes	reverse
G4551_RS07380	kdpC	potassium-transporting ATPase subunit KdpC	1546689	567	yes	reverse
G4551_RS07385	kdpB	potassium-transporting ATPase subunit KdpB	1547264	2049	yes	reverse
G4551_RS07390	kdpA	potassium-transporting ATPase subunit KdpA	1549333	1680	yes	reverse
G4551_RS07395	kdpF	K(+)-transporting ATPase subunit F	1551012	90	yes	reverse
G4551_RS07400		YbfA family protein	1551410	207	yes	forward
G4551_RS07405		DUF523 and DUF1722 domain-containing protein	1551706	954	yes	forward
G4551_RS07410	phrB	deoxyribodipyrimidine photo-lyase	1552680	1419	yes	forward
G4551_RS07420	dtpD	dipeptide permease DtpD	1554461	1482	yes	reverse
G4551_RS07425	ybgI	radiation resistance protein YbgI	1556232	744	yes	forward
G4551_RS07435	pxpC	5-oxoprolinase subunit PxpC	1557641	933	yes	forward
G4551_RS07445		DUF969 domain-containing protein	1559351	723	yes	forward
G4551_RS07450		DUF979 domain-containing protein	1560070	996	yes	forward
G4551_RS07455	pcp	pyroglutamyl-peptidase I	1561075	645	yes	forward
G4551_RS07460	nei	endonuclease VIII	1561734	792	yes	forward
G4551_RS07470		citrate synthase	1563744	1284	yes	reverse
G4551_RS07475	sdhC	succinate dehydrogenase cytochrome b556 subunit	1565725	405	yes	forward
G4551_RS07485	sdhA	succinate dehydrogenase flavoprotein subunit	1566470	1767	yes	forward
G4551_RS07490	sdhB	succinate dehydrogenase iron-sulfur subunit SdhB	1568252	717	yes	forward
G4551_RS07495	sucA	2-oxoglutarate dehydrogenase E1 component	1569372	2802	yes	forward
G4551_RS07500	odhB	2-oxoglutarate dehydrogenase complex dihydrolipoyllysine-residue succinyltransferase	1572188	1224	yes	forward
G4551_RS07505	sucC	ADP-forming succinate--CoA ligase subunit beta	1573502	1167	yes	forward
G4551_RS07510	sucD	succinate--CoA ligase subunit alpha	1574668	870	yes	forward
G4551_RS07515		PocR ligand-binding domain-containing protein	1575763	891	yes	forward
G4551_RS07525		LysR substrate-binding domain-containing protein	1577826	903	yes	forward
G4551_RS07530	cobO	cob(I)yrinic acid a,c-diamide adenosyltransferase	1578811	603	yes	reverse
G4551_RS07535		class I fumarate hydratase	1579423	1653	yes	reverse
G4551_RS07540	glsA	glutaminase A	1581136	1002	yes	reverse
G4551_RS07545		dicarboxylate/amino acid:cation symporter	1582263	1305	yes	reverse
G4551_RS07550		DUF4387 domain-containing protein	1583736	318	yes	reverse
G4551_RS07555		acyclic terpene utilization AtuA family protein	1584050	1371	yes	reverse
G4551_RS07560		methylaspartate ammonia-lyase	1585424	1242	yes	reverse
G4551_RS07565		methylaspartate mutase subunit E	1586665	1446	yes	reverse
G4551_RS07570	glmL	methylaspartate mutase accessory protein GlmL	1588129	1389	yes	reverse
G4551_RS07575	glmS	methylaspartate mutase subunit S	1589517	450	yes	reverse
G4551_RS07580	cydA	cytochrome ubiquinol oxidase subunit I	1591184	1569	yes	forward
G4551_RS07585	cydB	cytochrome d ubiquinol oxidase subunit II	1592768	1140	yes	forward
G4551_RS07590	cydX	cytochrome bd-I oxidase subunit CydX	1593922	114	yes	forward
G4551_RS07595	ybgE	cyd operon protein YbgE	1594035	294	yes	forward
G4551_RS07600	ybgC	tol-pal system-associated acyl-CoA thioesterase	1594479	405	yes	forward
G4551_RS07605	tolQ	Tol-Pal system protein TolQ	1594880	693	yes	forward
G4551_RS07610	tolR	colicin uptake protein TolR	1595576	429	yes	forward
G4551_RS07620	tolB	Tol-Pal system beta propeller repeat protein TolB	1597520	1293	yes	forward
G4551_RS07625	pal	peptidoglycan-associated lipoprotein Pal	1598847	519	yes	forward
G4551_RS07630	cpoB	cell division protein CpoB	1599375	792	yes	forward
G4551_RS07660	nadA	quinolinate synthase NadA	1601311	1044	yes	forward
G4551_RS07665	pnuC	nicotinamide riboside transporter PnuC	1602380	720	yes	forward
G4551_RS07670	zitB	CDF family zinc transporter ZitB	1603096	942	yes	reverse
G4551_RS07675		YbgS-like family protein	1604151	375	yes	reverse
G4551_RS07680	aroG	3-deoxy-7-phosphoheptulonate synthase AroG	1604843	1053	yes	forward
G4551_RS07685	gpmA	2,3-diphosphoglycerate-dependent phosphoglycerate mutase	1605963	753	yes	reverse
G4551_RS07695	galK	galactokinase	1607982	1149	yes	reverse
G4551_RS07700	galT	galactose-1-phosphate uridylyltransferase	1609134	1047	yes	reverse
G4551_RS07705	galE	UDP-glucose 4-epimerase GalE	1610190	1017	yes	reverse
G4551_RS07710	modF	molybdate ABC transporter ATP-binding protein ModF	1611424	1473	yes	reverse
G4551_RS07715	modE	molybdenum-dependent transcriptional regulator	1612964	789	yes	reverse
G4551_RS07720		AcrZ family multidrug efflux pump-associated protein	1613884	150	yes	forward
G4551_RS07725	modA	molybdate ABC transporter substrate-binding protein	1614233	774	yes	forward
G4551_RS07730	modB	molybdate ABC transporter permease subunit	1615006	690	yes	forward
G4551_RS07735	modC	molybdenum ABC transporter ATP-binding protein ModC	1615698	1059	yes	forward
G4551_RS07740		pyridoxal phosphatase	1616757	819	yes	reverse
G4551_RS07745	pgl	6-phosphogluconolactonase	1617741	996	yes	forward
G4551_RS07770		putative acyl-CoA thioester hydrolase	1624994	1284	yes	reverse
G4551_RS07775	hutI	imidazolonepropionase	1626502	1224	yes	forward
G4551_RS07780	hutG	formimidoylglutamase	1627722	942	yes	forward
G4551_RS07785		histidine utilization repressor	1628751	720	yes	forward
G4551_RS07790	hutU	urocanate hydratase	1629607	1686	yes	forward
G4551_RS07795	hutH	histidine ammonia-lyase	1631294	1521	yes	forward
G4551_RS07800		kinase inhibitor	1632910	477	yes	reverse
G4551_RS07805	bioA	adenosylmethionine--8-amino-7-oxononanoate transaminase	1633444	1290	yes	reverse
G4551_RS07810	bioB	biotin synthase BioB	1634810	1041	yes	forward
G4551_RS07815	bioF	8-amino-7-oxononanoate synthase	1635847	1158	yes	forward
G4551_RS07830		ABC transporter ATP-binding protein	1638400	723	yes	reverse
G4551_RS07835	uvrB	excinuclease ABC subunit UvrB	1639892	2022	yes	forward
G4551_RS07840	yvcK	uridine diphosphate-N-acetylglucosamine-binding protein YvcK	1642036	909	yes	reverse
G4551_RS07845	moaA	GTP 3',8-cyclase MoaA	1643407	990	yes	forward
G4551_RS07850	moaB	molybdenum cofactor biosynthesis protein B	1644416	513	yes	forward
G4551_RS07855	moaC	cyclic pyranopterin monophosphate synthase MoaC	1644931	486	yes	forward
G4551_RS07865	moaE	molybdopterin synthase catalytic subunit MoaE	1645656	453	yes	forward
G4551_RS07870		Bax inhibitor-1/YccA family protein	1646150	705	yes	forward
G4551_RS07875		YbhN family protein	1646955	963	yes	reverse
G4551_RS07880	clsB	cardiolipin synthase ClsB	1647917	1242	yes	reverse
G4551_RS07885		endonuclease/exonuclease/phosphatase family protein	1649155	762	yes	reverse
G4551_RS07895		ABC transporter permease	1650420	1107	yes	reverse
G4551_RS07905		ATP-binding cassette domain-containing protein	1652768	1737	yes	reverse
G4551_RS07915	cecR	transcriptional regulator CecR	1655489	678	yes	reverse
G4551_RS07920	rhlE	ATP-dependent RNA helicase RhlE	1656388	1347	yes	forward
G4551_RS07940	dinG	ATP-dependent DNA helicase DinG	1661702	2151	yes	forward
G4551_RS07945	ybiB	DNA-binding protein YbiB	1663882	969	yes	forward
G4551_RS07950		malate/lactate/ureidoglycolate dehydrogenase	1665013	1086	yes	forward
G4551_RS07955	ybiJ	DUF1471 family protein YbiJ	1666196	261	yes	reverse
G4551_RS07960		DksA/TraR family C4-type zinc finger protein	1666760	267	yes	reverse
G4551_RS07965	ybiX	PKHD-type hydroxylase YbiX	1667102	678	yes	reverse
G4551_RS07970		catecholate siderophore receptor Fiu	1667823	2286	yes	reverse
G4551_RS07975	mcbA	DUF1471 family periplasmic protein McbA	1670402	261	yes	reverse
G4551_RS07980	rlmF	23S rRNA (adenine(1618)-N(6))-methyltransferase RlmF	1670873	927	yes	forward
G4551_RS07985	ybiO	mechanosensitive channel protein	1671796	2238	yes	reverse
G4551_RS07990	glnQ	glutamine ABC transporter ATP-binding protein GlnQ	1674152	723	yes	reverse
G4551_RS07995	glnP	glutamine ABC transporter permease GlnP	1674871	660	yes	reverse
G4551_RS08000	glnH	glutamine ABC transporter substrate-binding protein GlnH	1675668	747	yes	reverse
G4551_RS08005	dps	DNA starvation/stationary phase protection protein Dps	1676780	504	yes	reverse
G4551_RS08010	rhtA	threonine/homoserine exporter RhtA	1677586	888	yes	reverse
G4551_RS08015	ompX	outer membrane protein OmpX	1678827	516	yes	forward
G4551_RS08020		phosphoethanolamine transferase	1679407	1587	yes	reverse
G4551_RS08025	mntS	manganase accumulation protein MntS	1681270	129	yes	reverse
G4551_RS08030	mntR	manganese-binding transcriptional regulator MntR	1681585	474	yes	forward
G4551_RS08040	ldtB	L,D-transpeptidase	1683259	921	yes	reverse
G4551_RS08045		ABC-F family ATPase	1684412	1596	yes	forward
G4551_RS08050		DUF1479 domain-containing protein	1686151	1263	yes	reverse
G4551_RS08055		Cof-type HAD-IIB family hydrolase	1687567	816	yes	reverse
G4551_RS08060		glycyl radical protein	1688549	2433	yes	reverse
G4551_RS08065		glycyl-radical enzyme activating protein	1690987	900	yes	reverse
G4551_RS08070	fsa	fructose-6-phosphate aldolase	1692019	663	yes	forward
G4551_RS08075	moeB	molybdopterin-synthase adenylyltransferase MoeB	1692768	750	yes	reverse
G4551_RS08080	moeA	molybdopterin molybdotransferase MoeA	1693517	1236	yes	reverse
G4551_RS08095	gsiA	glutathione ABC transporter ATP-binding protein GsiA	1696860	1872	yes	forward
G4551_RS08100	gsiB	glutathione ABC transporter substrate-binding protein GsiB	1698760	1539	yes	forward
G4551_RS08105	gsiC	glutathione ABC transporter permease GsiC	1700346	921	yes	forward
G4551_RS08110	gsiD	glutathione ABC transporter permease GsiD	1701269	912	yes	forward
G4551_RS08120	bssR	biofilm formation regulator BssR	1703791	384	yes	forward
G4551_RS08125		PQQ-dependent sugar dehydrogenase	1704277	1098	yes	forward
G4551_RS08130		glutathione S-transferase family protein	1705380	627	yes	reverse
G4551_RS08135	dacC	serine-type D-Ala-D-Ala carboxypeptidase	1706335	1203	yes	forward
G4551_RS08140	deoR	DNA-binding transcriptional repressor DeoR	1707582	759	yes	reverse
G4551_RS08145	ybjG	undecaprenyl-diphosphate phosphatase	1708405	609	yes	reverse
G4551_RS08155		hypothetical protein	1710573	282	yes	reverse
G4551_RS08160		Cof-type HAD-IIB family hydrolase	1710962	816	yes	reverse
G4551_RS08165		MFS transporter	1711777	1209	yes	reverse
G4551_RS08170		TetR/AcrR family transcriptional regulator	1713071	549	yes	forward
G4551_RS08175		LysR family transcriptional regulator	1713625	915	yes	reverse
G4551_RS08185		SDR family NAD(P)-dependent oxidoreductase	1715569	798	yes	reverse
G4551_RS08200		aspartate:alanine antiporter	1718228	1686	yes	reverse
G4551_RS08205		inner membrane protein YbjM	1720183	381	yes	forward
G4551_RS08210		GrxA family glutaredoxin	1720598	264	yes	reverse
G4551_RS08220	nfsA	nitroreductase NfsA	1721308	723	yes	forward
G4551_RS08225	rimK	30S ribosomal protein S6--L-glutamate ligase	1722090	903	yes	forward
G4551_RS08230		YbjN domain-containing protein	1723083	477	yes	forward
G4551_RS08235	potF	spermidine/putrescine ABC transporter substrate-binding protein PotF	1723993	1113	yes	forward
G4551_RS08240	potG	putrescine ABC transporter ATP-binding subunit PotG	1725244	1134	yes	forward
G4551_RS08245	potH	putrescine ABC transporter permease PotH	1726387	954	yes	forward
G4551_RS08250	potI	putrescine ABC transporter permease PotI	1727337	846	yes	forward
G4551_RS08255		YbjO family protein	1728242	489	yes	forward
G4551_RS08260	rlmC	23S rRNA (uracil(747)-C(5))-methyltransferase RlmC	1728772	1128	yes	forward
G4551_RS08280		isochorismatase family protein	1730640	678	yes	reverse
G4551_RS08285		pirin family protein	1731334	861	yes	reverse
G4551_RS08290		LysR family transcriptional regulator	1732303	912	yes	forward
G4551_RS08295	infA	translation initiation factor IF-1	1733294	219	yes	reverse
G4551_RS08305	aat	leucyl/phenylalanyl-tRNA--protein transferase	1733798	705	yes	reverse
G4551_RS08310	cydC	cysteine/glutathione ABC transporter ATP-binding protein/permease CydC	1734547	1722	yes	reverse
G4551_RS08315	cydD	cysteine/glutathione ABC transporter permease/ATP-binding protein CydD	1736269	1767	yes	reverse
G4551_RS08320	trxB	thioredoxin-disulfide reductase	1738150	969	yes	reverse
G4551_RS08325	lrp	leucine-responsive transcriptional regulator Lrp	1739666	495	yes	forward
G4551_RS08335	lolA	outer membrane lipoprotein chaperone LolA	1744393	612	yes	forward
G4551_RS08340	rarA	replication-associated recombination protein RarA	1745015	1344	yes	forward
G4551_RS08345	serS	serine--tRNA ligase	1746451	1293	yes	forward
G4551_RS08355	dmsB	dimethylsulfoxide reductase iron-sulfur subunit DmsB	1750435	618	yes	forward
G4551_RS08360		dimethyl sulfoxide reductase anchor subunit family protein	1751054	864	yes	forward
G4551_RS08365	ycaC	isochorismate family cysteine hydrolase YcaC	1752027	627	yes	reverse
G4551_RS08370		MFS transporter	1753039	1149	yes	forward
G4551_RS08375		amino acid permease	1754401	1422	yes	forward
G4551_RS08385	pflB	formate C-acetyltransferase	1756792	2283	yes	reverse
G4551_RS08390	focA	formate transporter FocA	1759134	858	yes	reverse
G4551_RS08395	ycaO	30S ribosomal protein S12 methylthiotransferase accessory factor YcaO	1760396	1761	yes	reverse
G4551_RS08400		DUF421 domain-containing protein	1762293	693	yes	forward
G4551_RS08405	serC	3-phosphoserine/phosphohydroxythreonine transaminase	1763198	1089	yes	forward
G4551_RS08410	aroA	3-phosphoshikimate 1-carboxyvinyltransferase	1764356	1284	yes	forward
G4551_RS08420	cmk	(d)CMP kinase	1766711	684	yes	forward
G4551_RS08425	rpsA	30S ribosomal protein S1	1767508	1674	yes	forward
G4551_RS08430	ihfB	integration host factor subunit beta	1769341	285	yes	forward
G4551_RS08435		ComEC family protein	1769832	2265	yes	forward
G4551_RS08440	msbA	lipid A ABC transporter ATP-binding protein/permease MsbA	1772133	1749	yes	forward
G4551_RS08445	lpxK	tetraacyldisaccharide 4'-kinase	1773878	978	yes	forward
G4551_RS08450		winged helix-turn-helix domain-containing protein	1774897	1233	yes	forward
G4551_RS08455	ycaR	protein YcaR	1776181	183	yes	forward
G4551_RS08460	kdsB	3-deoxy-manno-octulosonate cytidylyltransferase	1776360	747	yes	forward
G4551_RS08465		YcbJ family phosphotransferase	1777271	894	yes	forward
G4551_RS08480	mukF	chromosome partition protein MukF	1779978	1323	yes	forward
G4551_RS08490	mukB	chromosome partition protein MukB	1781985	4461	yes	forward
G4551_RS08495	ldtD	L,D-transpeptidase	1786691	1752	yes	forward
G4551_RS08500		YcbK family protein	1788620	549	yes	forward
G4551_RS08505		MBL fold metallo-hydrolase	1789197	648	yes	forward
G4551_RS08510	aspC	aspartate transaminase	1789898	1191	yes	reverse
G4551_RS08520	asnS	asparagine--tRNA ligase	1792949	1401	yes	reverse
G4551_RS08525	pncB	nicotinate phosphoribosyltransferase	1794517	1203	yes	reverse
G4551_RS08530	pepN	aminopeptidase N	1795986	2613	yes	forward
G4551_RS08535	ssuB	aliphatic sulfonates ABC transporter ATP-binding protein	1798670	768	yes	reverse
G4551_RS08540	ssuC	aliphatic sulfonate ABC transporter permease SsuC	1799434	792	yes	reverse
G4551_RS08545	ssuD	FMNH2-dependent alkanesulfonate monooxygenase	1800236	1146	yes	reverse
G4551_RS08550		sulfonate ABC transporter substrate-binding protein	1801378	975	yes	reverse
G4551_RS08560	pyrD	quinone-dependent dihydroorotate dehydrogenase	1803288	1011	yes	forward
G4551_RS08565	zapC	cell division protein ZapC	1804464	543	yes	forward
G4551_RS08570		YcbX family protein	1805003	1107	yes	reverse
G4551_RS08575	rlmKL	bifunctional 23S rRNA (guanine(2069)-N(7))-methyltransferase RlmK/23S rRNA (guanine(2445)-N(2))-methyltransferase RlmL	1806208	2109	yes	forward
G4551_RS08580		ABC transporter ATP-binding protein	1808329	1908	yes	forward
G4551_RS08585	pqiA	membrane integrity-associated transporter subunit PqiA	1810251	1254	yes	forward
G4551_RS08590	pqiB	intermembrane transport protein PqiB	1811509	1641	yes	forward
G4551_RS08595	pqiC	membrane integrity-associated transporter subunit PqiC	1813146	564	yes	forward
G4551_RS08600	rmf	ribosome modulation factor	1813965	168	yes	forward
G4551_RS08605	fabA	bifunctional 3-hydroxydecanoyl-ACP dehydratase/trans-2-decenoyl-ACP isomerase	1814240	519	yes	reverse
G4551_RS08610		Lon protease family protein	1814827	1761	yes	reverse
G4551_RS08615	matP	macrodomain Ter protein MatP	1816773	453	yes	forward
G4551_RS08625	sulA	SOS-induced cell division inhibitor SulA	1818729	510	yes	reverse
G4551_RS08635	yccS	YccS family putative transporter	1820048	2154	yes	reverse
G4551_RS08640		YccF domain-containing protein	1822220	447	yes	reverse
G4551_RS08645	helD	DNA helicase IV	1822792	2055	yes	forward
G4551_RS08650	mgsA	methylglyoxal synthase	1824879	459	yes	reverse
G4551_RS08655		DUF2057 family protein	1825431	663	yes	reverse
G4551_RS08660		CoA-binding protein	1826266	414	yes	forward
G4551_RS08665	hspQ	heat shock protein HspQ	1826741	318	yes	reverse
G4551_RS08670	rlmI	23S rRNA (cytosine(1962)-C(5))-methyltransferase RlmI	1827116	1191	yes	reverse
G4551_RS08675	yccX	acylphosphatase	1828401	282	yes	forward
G4551_RS08680	tusE	sulfurtransferase TusE	1828679	330	yes	reverse
G4551_RS08685	yccA	FtsH protease modulator YccA	1829097	660	yes	reverse
G4551_RS08690		ABC transporter substrate-binding protein	1830028	1629	yes	forward
G4551_RS08700		cytochrome c1	1832041	804	yes	reverse
G4551_RS08705		cytochrome b N-terminal domain-containing protein	1832847	1161	yes	reverse
G4551_RS08710	petA	ubiquinol-cytochrome c reductase iron-sulfur subunit	1834009	552	yes	reverse
G4551_RS08715		pseudoazurin	1834588	441	yes	reverse
G4551_RS08720		ABC transporter ATP-binding protein	1835039	816	yes	reverse
G4551_RS08725		iron ABC transporter permease	1835851	1068	yes	reverse
G4551_RS08730		ABC transporter substrate-binding protein	1836985	1053	yes	reverse
G4551_RS08735		GNAT family N-acetyltransferase	1838725	510	yes	reverse
G4551_RS08740	cbpM	chaperone modulator CbpM	1839410	294	yes	reverse
G4551_RS08745	cbpA	curved DNA-binding protein	1839703	921	yes	reverse
G4551_RS08750	dsbA	thiol:disulfide interchange protein DsbA	1840817	624	yes	reverse
G4551_RS08755		VOC family protein	1841837	405	yes	forward
G4551_RS08760		hypothetical protein	1842312	363	yes	forward
G4551_RS08765		protein-disulfide reductase DsbD	1842723	1881	yes	forward
G4551_RS08770		DsbA family protein	1844600	624	yes	forward
G4551_RS08830		helix-turn-helix transcriptional regulator	1856029	708	yes	forward
G4551_RS08835	agp	bifunctional glucose-1-phosphatase/inositol phosphatase	1856824	1242	yes	forward
G4551_RS08840		YccJ family protein	1858104	228	yes	reverse
G4551_RS08850		general stress protein	1859335	174	yes	forward
G4551_RS08855		DMT family transporter	1859670	915	yes	forward
G4551_RS08860	rutR	HTH-type transcriptional regulator RutR	1860643	639	yes	forward
G4551_RS08865		lysozyme inhibitor LprI family protein	1861278	396	yes	reverse
G4551_RS08870	putA	trifunctional transcriptional regulator/proline dehydrogenase/L-glutamate gamma-semialdehyde dehydrogenase	1861733	3963	yes	reverse
G4551_RS08875	putP	sodium/proline symporter PutP	1866118	1509	yes	forward
G4551_RS08880	efeU	iron uptake transporter permease EfeU	1867839	834	yes	forward
G4551_RS08885	efeO	iron uptake system protein EfeO	1868731	1128	yes	forward
G4551_RS08890	efeB	iron uptake transporter deferrochelatase/peroxidase subunit	1869864	1284	yes	forward
G4551_RS08895	phoH	phosphate starvation-inducible protein PhoH	1871670	789	yes	forward
G4551_RS08905	rarD	EamA family transporter RarD	1874703	915	yes	reverse
G4551_RS08925	ghrA	glyoxylate/hydroxypyruvate reductase GhrA	1877375	939	yes	forward
G4551_RS08930		phosphatase	1878400	738	yes	forward
G4551_RS08935		molecular chaperone	1879161	555	yes	forward
G4551_RS08940		DUF1097 domain-containing protein	1879817	483	yes	forward
G4551_RS08945	csgG	curli production assembly/transport protein CsgG	1880346	834	yes	reverse
G4551_RS08950	csgF	curli production assembly/transport protein CsgF	1881205	414	yes	reverse
G4551_RS08955	csgE	curli production assembly/transport protein CsgE	1881644	393	yes	reverse
G4551_RS08960	csgD	biofilm master transcriptional regulator CsgD	1882041	651	yes	reverse
G4551_RS08965	csgB	curli minor subunit CsgB	1883452	459	yes	forward
G4551_RS08970	csgA	curli major subunit CsgA	1883951	450	yes	forward
G4551_RS08975	csgC	curli assembly chaperone CsgC	1884461	333	yes	forward
G4551_RS08980		type 1 fimbrial protein	1884946	321	yes	forward
G4551_RS08995	mdoC	glucans biosynthesis protein MdoC	1887356	1161	yes	reverse
G4551_RS09005	mdoH	glucans biosynthesis glucosyltransferase MdoH	1890316	2529	yes	forward
G4551_RS09010		YceK/YidQ family lipoprotein	1892921	228	yes	forward
G4551_RS09015		MysB family protein	1893149	378	yes	reverse
G4551_RS09025	mdtG	multidrug efflux MFS transporter MdtG	1895614	1221	yes	reverse
G4551_RS09030		Kdo(2)-lipid IV(A) acyltransferase	1896990	921	yes	reverse
G4551_RS09035		rhodanese-related sulfurtransferase	1898131	1053	yes	forward
G4551_RS09040		YceI family protein	1899229	576	yes	reverse
G4551_RS09045		cytochrome b	1899806	567	yes	reverse
G4551_RS09050		YceO family protein	1900635	114	yes	reverse
G4551_RS09060	bssS	biofilm formation regulator BssS	1902034	255	yes	reverse
G4551_RS09065	dinI	DNA damage-inducible protein I	1902629	246	yes	reverse
G4551_RS09070	pyrC	dihydroorotase	1902940	1047	yes	reverse
G4551_RS09075		lipoprotein	1904092	561	yes	reverse
G4551_RS09080	mdtH	multidrug efflux MFS transporter MdtH	1904767	1209	yes	reverse
G4551_RS09085	rimJ	ribosomal protein S5-alanine N-acetyltransferase	1906235	585	yes	forward
G4551_RS09090		YceH family protein	1906854	648	yes	forward
G4551_RS09095		Gfo/Idh/MocA family protein	1907503	924	yes	forward
G4551_RS09100	murJ	murein biosynthesis integral membrane protein MurJ	1908649	1536	yes	forward
G4551_RS09105	flgN	flagella biosynthesis chaperone FlgN	1910270	423	yes	reverse
G4551_RS09110	flgM	flagellar biosynthesis anti-sigma factor FlgM	1910696	294	yes	reverse
G4551_RS09115	flgA	flagellar basal body P-ring formation chaperone FlgA	1911083	660	yes	reverse
G4551_RS09120	flgB	flagellar basal body rod protein FlgB	1911900	417	yes	forward
G4551_RS09125	flgC	flagellar basal body rod protein FlgC	1912320	405	yes	forward
G4551_RS09130	flgD	flagellar hook assembly protein FlgD	1912736	699	yes	forward
G4551_RS09140		flagellar basal body rod protein FlgF	1914693	756	yes	forward
G4551_RS09145	flgG	flagellar basal-body rod protein FlgG	1915462	783	yes	forward
G4551_RS09150	flgH	flagellar basal body L-ring protein FlgH	1916302	699	yes	forward
G4551_RS09155		flagellar basal body P-ring protein FlgI	1917034	1077	yes	forward
G4551_RS09160	flgJ	flagellar assembly peptidoglycan hydrolase FlgJ	1918110	951	yes	forward
G4551_RS09175		MFS transporter	1921829	1200	yes	reverse
G4551_RS09185	rne	ribonuclease E	1924116	3264	yes	reverse
G4551_RS09190	rluC	23S rRNA pseudouridine(955/2504/2580) synthase RluC	1928079	954	yes	forward
G4551_RS09195		nucleoside triphosphate pyrophosphatase	1929115	585	yes	reverse
G4551_RS09200	yceD	23S rRNA accumulation protein YceD	1929897	522	yes	forward
G4551_RS09205	rpmF	50S ribosomal protein L32	1930435	174	yes	forward
G4551_RS09210	plsX	phosphate acyltransferase PlsX	1930731	1080	yes	forward
G4551_RS09215	fabH	beta-ketoacyl-ACP synthase III	1931889	954	yes	forward
G4551_RS09220	fabD	ACP S-malonyltransferase	1932858	930	yes	forward
G4551_RS09225	fabG	3-oxoacyl-ACP reductase FabG	1933800	735	yes	forward
G4551_RS09230	acpP	acyl carrier protein	1934690	237	yes	forward
G4551_RS09235	fabF	beta-ketoacyl-ACP synthase II	1935012	1242	yes	forward
G4551_RS09240	pabC	aminodeoxychorismate lyase	1936389	810	yes	forward
G4551_RS09245	yceG	cell division protein YceG	1937201	1023	yes	forward
G4551_RS09255	holB	DNA polymerase III subunit delta'	1938851	1005	yes	forward
G4551_RS09260		metal-dependent hydrolase	1939866	798	yes	forward
G4551_RS09265	ptsG	PTS glucose transporter subunit IIBC	1940957	1434	yes	forward
G4551_RS09270		aminopeptidase P family protein	1942446	1779	yes	reverse
G4551_RS09275		AMP nucleosidase	1944241	1455	yes	reverse
G4551_RS09280	shiA	shikimate transporter	1945814	1317	yes	reverse
G4551_RS09290		hypothetical protein	1947676	222	yes	forward
G4551_RS09390	nac	nitrogen assimilation transcriptional regulator NAC	1968641	918	yes	forward
G4551_RS09395	cbl	HTH-type transcriptional regulator Cbl	1969660	951	yes	forward
G4551_RS09580	hinT	purine nucleoside phosphoramidase	2005998	360	yes	forward
G4551_RS09585		YcfL family protein	2006360	375	yes	forward
G4551_RS09595	thiK	thiamine kinase	2007370	825	yes	forward
G4551_RS09600	nagZ	beta-N-acetylhexosaminidase	2008205	1026	yes	forward
G4551_RS09605	ycfP	alpha/beta hydrolase YcfP	2009252	543	yes	forward
G4551_RS09610	ndh	NADH-quinone dehydrogenase	2010031	1305	yes	forward
G4551_RS09615		glycine zipper 2TM domain-containing protein	2011504	540	yes	forward
G4551_RS09620		TonB-dependent siderophore receptor	2012101	2181	yes	reverse
G4551_RS09625	comR	TetR family copper-responsive transcriptional repressor ComR	2014537	636	yes	reverse
G4551_RS09630	bhsA	multiple stress resistance protein BhsA	2015416	258	yes	forward
G4551_RS09635		L,D-transpeptidase family protein	2015760	966	yes	reverse
G4551_RS09640	mfd	transcription-repair coupling factor	2016875	3447	yes	reverse
G4551_RS09645		acyltransferase family protein	2020440	1065	yes	reverse
G4551_RS09650	lolC	lipoprotein-releasing ABC transporter permease subunit LolC	2021766	1200	yes	forward
G4551_RS09660	lolE	lipoprotein-releasing ABC transporter permease subunit LolE	2023659	1245	yes	forward
G4551_RS09665	nagK	N-acetylglucosamine kinase	2024993	912	yes	forward
G4551_RS09670	cobB	Sir2 family NAD+-dependent deacetylase	2025920	822	yes	forward
G4551_RS09675	potD	spermidine/putrescine ABC transporter substrate-binding protein PotD	2026841	1047	yes	reverse
G4551_RS09680	potC	spermidine/putrescine ABC transporter permease PotC	2027915	780	yes	reverse
G4551_RS09690	potA	spermidine/putrescine ABC transporter ATP-binding protein PotA	2029532	1137	yes	reverse
G4551_RS09695	pepT	peptidase T	2030919	1227	yes	forward
G4551_RS09700	roxA	[50S ribosomal protein L16]-arginine 3-hydroxylase	2032248	1122	yes	reverse
G4551_RS09705	phoQ	two-component system sensor histidine kinase PhoQ	2033462	1464	yes	reverse
G4551_RS09710	phoP	two-component system response regulator PhoP	2034925	672	yes	reverse
G4551_RS09755	purB	adenylosuccinate lyase	2042469	1371	yes	reverse
G4551_RS09760	hflD	high frequency lysogenization protein HflD	2043843	642	yes	reverse
G4551_RS09765	mnmA	tRNA 2-thiouridine(34) synthase MnmA	2044519	1107	yes	reverse
G4551_RS09770		NUDIX hydrolase	2045679	462	yes	reverse
G4551_RS09865		DedA family protein	2060926	510	yes	reverse
G4551_RS09920		ABC transporter substrate-binding protein	2070228	1623	yes	forward
G4551_RS09925		ABC transporter permease	2071850	975	yes	forward
G4551_RS09935		ATP-binding cassette domain-containing protein	2073620	795	yes	forward
G4551_RS09945	zinT	metal-binding protein ZinT	2075076	651	yes	forward
G4551_RS09950	leuE	leucine efflux protein LeuE	2075866	639	yes	forward
G4551_RS09955	yeaR	DUF1971 domain-containing protein YeaR	2076679	363	yes	forward
G4551_RS09960		DUF1869 domain-containing protein	2077045	183	yes	forward
G4551_RS09965		hypothetical protein	2077444	645	yes	forward
G4551_RS09970	fdhF	formate dehydrogenase subunit alpha	2078141	2148	yes	reverse
G4551_RS09975		GlsB/YeaQ/YmgE family stress response membrane protein	2080648	249	yes	forward
G4551_RS09980	yoaJ	protein YoaJ	2080946	75	yes	reverse
G4551_RS09985		YoaK family small membrane protein	2081023	99	yes	reverse
G4551_RS09990		sensor domain-containing diguanylate cyclase	2081169	1026	yes	reverse
G4551_RS09995		DUF333 domain-containing protein	2082381	249	yes	forward
G4551_RS10000		DUF488 domain-containing protein	2082637	348	yes	reverse
G4551_RS10005		CTP synthase	2083162	708	yes	forward
G4551_RS10010		CynX/NimT family MFS transporter	2083906	1188	yes	reverse
G4551_RS10020		DUF441 domain-containing protein	2085968	447	yes	reverse
G4551_RS10025		YbaK/prolyl-tRNA synthetase associated domain-containing protein	2086553	504	yes	reverse
G4551_RS10030	dgcJ	diguanylate cyclase DgcJ	2087100	1491	yes	reverse
G4551_RS10035		class I SAM-dependent methyltransferase	2088754	771	yes	forward
G4551_RS10040		YeaH/YhbH family protein	2089590	1284	yes	reverse
G4551_RS10045	yeaG	protein kinase YeaG	2090995	1935	yes	reverse
G4551_RS10050		MipA/OmpV family protein	2093363	747	yes	forward
G4551_RS10055		aldo/keto reductase	2094269	855	yes	forward
G4551_RS10060		D-hexose-6-phosphate mutarotase	2095229	885	yes	reverse
G4551_RS10065	gapA	glyceraldehyde-3-phosphate dehydrogenase	2096197	996	yes	reverse
G4551_RS10070	msrB	peptide-methionine (R)-S-oxide reductase MsrB	2097534	414	yes	forward
G4551_RS10075		YeaC family protein	2097990	276	yes	forward
G4551_RS10130	pncA	bifunctional nicotinamidase/pyrazinamidase	2109079	645	yes	reverse
G4551_RS10135	ansA	asparaginase	2109732	1017	yes	reverse
G4551_RS10140	sppA	signal peptide peptidase SppA	2110804	1857	yes	reverse
G4551_RS10145		NAD(P)H nitroreductase	2112836	552	yes	forward
G4551_RS10150	selD	selenide, water dikinase SelD	2113504	1044	yes	forward
G4551_RS10155		DNA topoisomerase III	2114552	1947	yes	forward
G4551_RS10160	gdhA	NADP-specific glutamate dehydrogenase	2116587	1344	yes	reverse
G4551_RS10170		pyrimidine (deoxy)nucleoside triphosphate diphosphatase	2118403	414	yes	reverse
G4551_RS10180		CDP-alcohol phosphatidyltransferase family protein	2119458	624	yes	forward
G4551_RS10185		sulfurtransferase	2120126	1308	yes	reverse
G4551_RS10190		ATP-binding cassette domain-containing protein	2121522	633	yes	reverse
G4551_RS10195		hypothetical protein	2122154	1536	yes	reverse
G4551_RS10205		TVP38/TMEM64 family protein	2124863	699	yes	reverse
G4551_RS10210		TVP38/TMEM64 family protein	2125558	657	yes	reverse
G4551_RS10215	xthA	exodeoxyribonuclease III	2126438	807	yes	reverse
G4551_RS10220		aspartate aminotransferase family protein	2127689	1221	yes	forward
G4551_RS10225	astA	arginine N-succinyltransferase	2128906	1035	yes	forward
G4551_RS10230	astD	succinylglutamate-semialdehyde dehydrogenase	2129937	1479	yes	forward
G4551_RS10235	astB	N-succinylarginine dihydrolase	2131412	1344	yes	forward
G4551_RS10245	spy	ATP-independent periplasmic protein-refolding chaperone Spy	2134063	486	yes	forward
G4551_RS10255	cho	excinuclease Cho	2135437	888	yes	reverse
G4551_RS10260	nadE	ammonia-dependent NAD(+) synthetase	2136456	831	yes	reverse
G4551_RS10265	osmE	osmotically-inducible lipoprotein OsmE	2137486	342	yes	forward
G4551_RS10270	chbB	PTS N,N'-diacetylchitobiose transporter subunit IIB	2138126	321	yes	forward
G4551_RS10275	chbC	PTS N,N'-diacetylchitobiose transporter subunit IIC	2138534	1359	yes	forward
G4551_RS10280	chbA	PTS N,N'-diacetylchitobiose transporter subunit IIA	2139947	348	yes	forward
G4551_RS10285	chbR	transcriptional regulator ChbR	2140305	843	yes	forward
G4551_RS10290		6-phospho-beta-glucosidase	2141272	1356	yes	forward
G4551_RS10295	chbG	chitin disaccharide deacetylase	2142640	759	yes	forward
G4551_RS10305	cedA	cell division activator CedA	2145907	243	yes	forward
G4551_RS10310	tcyP	cystine/sulfocysteine:cation symporter	2146213	1392	yes	reverse
G4551_RS10315		metal-dependent hydrolase	2147740	600	yes	reverse
G4551_RS10320	kduD	2-dehydro-3-deoxy-D-gluconate 5-dehydrogenase KduD	2148423	762	yes	reverse
G4551_RS10325	hxpB	hexitol phosphatase HxpB	2149332	669	yes	reverse
G4551_RS10330		YniB family protein	2150168	537	yes	forward
G4551_RS10335		fructosamine kinase family protein	2150769	861	yes	reverse
G4551_RS10340	pfkB	6-phosphofructokinase II	2151900	930	yes	reverse
G4551_RS10345		YdiY family protein	2153117	759	yes	forward
G4551_RS10375	thrS	threonine--tRNA ligase	2158202	1929	yes	forward
G4551_RS10380	infC	translation initiation factor IF-3	2160134	543	yes	forward
G4551_RS10385	rpmI	50S ribosomal protein L35	2160773	198	yes	forward
G4551_RS10390	rplT	50S ribosomal protein L20	2161026	357	yes	forward
G4551_RS10400	pheS	phenylalanine--tRNA ligase subunit alpha	2161752	984	yes	forward
G4551_RS10405	pheT	phenylalanine--tRNA ligase subunit beta	2162751	2388	yes	forward
G4551_RS10410	ihfA	integration host factor subunit alpha	2165143	300	yes	forward
G4551_RS10415	btuC	vitamin B12 ABC transporter permease BtuC	2165596	981	yes	forward
G4551_RS10420		glutathione peroxidase	2166637	552	yes	forward
G4551_RS10425	btuD	vitamin B12 ABC transporter ATP-binding protein BtuD	2167188	750	yes	forward
G4551_RS10430		NlpC/P60 family protein	2168015	465	yes	forward
G4551_RS10435		EAL domain-containing protein	2168796	714	yes	forward
G4551_RS10440	selO	protein adenylyltransferase SelO	2169571	1443	yes	forward
G4551_RS10450		iron ABC transporter permease	2171782	993	yes	reverse
G4551_RS10455		hemin ABC transporter substrate-binding protein	2172774	822	yes	reverse
G4551_RS10460	chuS	hematinate-forming heme oxygenase ChuS	2173592	1032	yes	reverse
G4551_RS10465		TonB-dependent hemoglobin/transferrin/lactoferrin family receptor	2174671	1983	yes	reverse
G4551_RS10470	hemP	hemin uptake protein HemP	2176728	189	yes	reverse
G4551_RS10475	aroH	3-deoxy-7-phosphoheptulonate synthase AroH	2177086	1047	yes	reverse
G4551_RS10480	ppsR	posphoenolpyruvate synthetase regulatory kinase/phosphorylase PpsR	2178259	834	yes	reverse
G4551_RS10485	ppsA	phosphoenolpyruvate synthase	2179420	2379	yes	forward
G4551_RS10560	ydiK	AI-2E family transporter YdiK	2196515	1110	yes	reverse
G4551_RS10565		FAD-binding and (Fe-S)-binding domain-containing protein	2197838	3057	yes	forward
G4551_RS10570	menI	1,4-dihydroxy-2-naphthoyl-CoA hydrolase	2200891	411	yes	forward
G4551_RS10575		YdiH family protein	2201379	189	yes	forward
G4551_RS10580		Vmh family MBL fold metallo-hydrolase	2201634	852	yes	reverse
G4551_RS10585		LysR family transcriptional regulator	2202608	879	yes	forward
G4551_RS10590	sufA	Fe-S cluster assembly scaffold SufA	2203977	369	yes	forward
G4551_RS10595	sufB	Fe-S cluster assembly protein SufB	2204354	1488	yes	forward
G4551_RS10605	sufD	Fe-S cluster assembly protein SufD	2206579	1272	yes	forward
G4551_RS10610	sufS	cysteine desulfurase SufS	2207847	1221	yes	forward
G4551_RS10615	sufE	cysteine desulfuration protein SufE	2209080	417	yes	forward
G4551_RS10620		L,D-transpeptidase family protein	2209620	1005	yes	forward
G4551_RS10625	lpp	murein lipoprotein Lpp	2210693	237	yes	reverse
G4551_RS10630	pykF	pyruvate kinase PykF	2211239	1413	yes	reverse
G4551_RS10655		methionine ABC transporter ATP-binding protein	2217856	1023	yes	forward
G4551_RS10665		MetQ/NlpA family ABC transporter substrate-binding protein	2219561	813	yes	forward
G4551_RS10680	ttrA	tetrathionate reductase subunit TtrA	2223273	3066	yes	reverse
G4551_RS10690	ttrB	tetrathionate reductase subunit TtrB	2227354	735	yes	reverse
G4551_RS10695	ttrS	tetrathionate respiration histidine kinase TtrS	2228316	1734	yes	forward
G4551_RS10705	fumD	fumarate hydratase FumD	2230701	210	yes	forward
G4551_RS10710		ferredoxin-like protein	2231392	627	yes	forward
G4551_RS10715		aldehyde ferredoxin oxidoreductase	2232139	2103	yes	forward
G4551_RS10720		YdhW family putative oxidoreductase system protein	2234252	666	yes	forward
G4551_RS10725		4Fe-4S dicluster domain-containing protein	2234981	669	yes	forward
G4551_RS10730	phsC	thiosulfate reductase cytochrome B subunit	2235646	786	yes	forward
G4551_RS10735	ydhT	protein YdhT	2236435	813	yes	forward
G4551_RS10745		amino acid ABC transporter permease	2237924	786	yes	reverse
G4551_RS10750		amino acid ABC transporter ATP-binding protein	2238709	819	yes	reverse
G4551_RS10755		ABC transporter substrate-binding protein	2239529	834	yes	reverse
G4551_RS10760		hypothetical protein	2240572	141	yes	reverse
G4551_RS10765		APC family permease	2241045	1482	yes	forward
G4551_RS10770		cache domain-containing protein	2242548	699	yes	reverse
G4551_RS10775		FadR/GntR family transcriptional regulator	2243271	726	yes	reverse
G4551_RS10780		gamma-aminobutyraldehyde dehydrogenase	2244312	1428	yes	forward
G4551_RS10785		ester cyclase	2245751	474	yes	forward
G4551_RS10790		FAD/NAD(P)-binding protein	2246314	1893	yes	forward
G4551_RS10795		cytochrome c	2248210	1209	yes	forward
G4551_RS10800		PLP-dependent aminotransferase family protein	2249462	1476	yes	reverse
G4551_RS10805	puuE	4-aminobutyrate transaminase	2251044	1263	yes	forward
G4551_RS10810		ABC transporter substrate-binding protein	2252487	1056	yes	forward
G4551_RS10820		ABC transporter ATP-binding protein	2254530	753	yes	forward
G4551_RS10895	trpS	tryptophan--tRNA ligase	2268155	1005	yes	reverse
G4551_RS10900		diguanylate cyclase	2269361	1785	yes	reverse
G4551_RS10905		AI-2E family transporter	2271265	1110	yes	reverse
G4551_RS10910		glutathione peroxidase	2272540	483	yes	reverse
G4551_RS10920		molybdopterin-dependent oxidoreductase	2275089	495	yes	reverse
G4551_RS10925		transcriptional regulator	2275993	642	yes	reverse
G4551_RS10930		threo-3-hydroxy-L-aspartate ammonia-lyase	2276762	969	yes	reverse
G4551_RS10935		RidA family protein	2277758	396	yes	reverse
G4551_RS10940		monooxygenase	2278376	309	yes	reverse
G4551_RS10945		PhzF family phenazine biosynthesis protein	2278721	792	yes	reverse
G4551_RS10950		RluA family pseudouridine synthase	2279642	699	yes	forward
G4551_RS10955	mdtK	multidrug efflux MATE transporter MdtK	2280380	1374	yes	reverse
G4551_RS10960		riboflavin synthase	2281971	648	yes	forward
G4551_RS10965	cfa	cyclopropane fatty acyl phospholipid synthase	2282660	1149	yes	reverse
G4551_RS10970	punC	purine nucleoside transporter PunC	2284099	1206	yes	reverse
G4551_RS10975	punR	DNA-binding transcriptional activator PunR	2285418	933	yes	forward
G4551_RS10980	purR	HTH-type transcriptional repressor PurR	2286347	1026	yes	reverse
G4551_RS10985	cydH	cytochrome bd-I accessory subunit CydH	2287670	90	yes	forward
G4551_RS10990		MFS transporter	2287935	1170	yes	forward
G4551_RS10995	sodB	superoxide dismutase [Fe]	2289144	582	yes	reverse
G4551_RS11000		C40 family peptidase	2289853	831	yes	reverse
G4551_RS11005	grxD	monothiol glutaredoxin 4	2291018	348	yes	forward
G4551_RS11010	rnt	ribonuclease T	2291419	648	yes	reverse
G4551_RS11015	gloA	lactoylglutathione lyase	2292161	408	yes	reverse
G4551_RS11020		alkene reductase	2292666	1098	yes	reverse
G4551_RS11025		TetR/AcrR family transcriptional regulator	2293818	600	yes	reverse
G4551_RS11030		DUF1289 domain-containing protein	2294519	240	yes	forward
G4551_RS11035		aldo/keto reductase family oxidoreductase	2294808	897	yes	forward
G4551_RS11040	sodC	superoxide dismutase [Cu-Zn] SodC	2295786	525	yes	forward
G4551_RS11050		HlyD family secretion protein	2298323	864	yes	reverse
G4551_RS11055		DUF1656 domain-containing protein	2299189	237	yes	reverse
G4551_RS11060	slyA	transcriptional regulator SlyA	2299618	441	yes	forward
G4551_RS11065	slyB	outer membrane lipoprotein SlyB	2300106	468	yes	reverse
G4551_RS11070	anmK	anhydro-N-acetylmuramic acid kinase	2300848	1122	yes	forward
G4551_RS11075	mliC	C-type lysozyme inhibitor	2302057	330	yes	forward
G4551_RS11080	pdxH	pyridoxamine 5'-phosphate oxidase	2302446	657	yes	forward
G4551_RS11085	tyrS	tyrosine--tRNA ligase	2303229	1275	yes	forward
G4551_RS11090	pdxY	pyridoxal kinase PdxY	2304568	861	yes	forward
G4551_RS11095	gstA	glutathione transferase GstA	2305512	606	yes	reverse
G4551_RS11100	dtpA	dipeptide/tripeptide permease DtpA	2306222	1506	yes	reverse
G4551_RS11105	nth	endonuclease III	2308341	636	yes	reverse
G4551_RS11110		electron transport complex subunit E	2308973	696	yes	reverse
G4551_RS11115	rsxG	electron transport complex subunit RsxG	2309672	621	yes	reverse
G4551_RS11120	rsxD	electron transport complex subunit RsxD	2310302	1053	yes	reverse
G4551_RS11135	rsxA	electron transport complex subunit RsxA	2314043	582	yes	reverse
G4551_RS11140		DUF2569 domain-containing protein	2314701	441	yes	reverse
G4551_RS11145	ydgT	transcription modulator YdgT	2315233	216	yes	reverse
G4551_RS11150	blr	division septum protein Blr	2315740	126	yes	reverse
G4551_RS11155		oxidoreductase	2316106	1041	yes	forward
G4551_RS11160	add	adenosine deaminase	2317248	1002	yes	reverse
G4551_RS11165		MalY/PatB family protein	2318350	1173	yes	reverse
G4551_RS11175		Mal regulon transcriptional regulator MalI	2321295	1029	yes	forward
G4551_RS11180		YdgA family protein	2322371	1509	yes	reverse
G4551_RS11185	manA	mannose-6-phosphate isomerase	2323986	1176	yes	reverse
G4551_RS11190	fumB	class I fumarate hydratase	2325424	1647	yes	forward
G4551_RS11195	fumC	class II fumarate hydratase	2327212	1404	yes	forward
G4551_RS11200	tus	DNA replication terminus site-binding protein	2328612	930	yes	reverse
G4551_RS11205	rstB	two-component system sensor histidine kinase RstB	2329615	1302	yes	reverse
G4551_RS23990		hypothetical protein	2331145	519	yes	reverse
G4551_RS11215		DUF1294 domain-containing protein	2331898	345	yes	forward
G4551_RS11220		MBL fold metallo-hydrolase	2332269	792	yes	reverse
G4551_RS11230		HoxN/HupN/NixA family nickel/cobalt transporter	2334208	1029	yes	forward
G4551_RS11235		L-cystine transporter	2335289	1341	yes	reverse
G4551_RS11240	rstA	two-component system response regulator RstA	2336876	744	yes	reverse
G4551_RS11245		GlpM family protein	2337738	336	yes	forward
G4551_RS11250	folM	dihydromonapterin reductase	2338070	723	yes	reverse
G4551_RS11255		amino acid permease	2338829	1383	yes	reverse
G4551_RS11260	ydgH	DUF1471 family protein YdgH	2340457	945	yes	reverse
G4551_RS11265	pntA	Re/Si-specific NAD(P)(+) transhydrogenase subunit alpha	2341927	1530	yes	forward
G4551_RS11270	pntB	Re/Si-specific NAD(P)(+) transhydrogenase subunit beta	2343467	1389	yes	forward
G4551_RS11275		AI-2E family transporter	2344902	1035	yes	reverse
G4551_RS11280	mdtJ	multidrug/spermidine efflux SMR transporter subunit MdtJ	2346353	366	yes	forward
G4551_RS11290		serine protease	2347069	822	yes	reverse
G4551_RS11295	asr	acid resistance repetitive basic protein Asr	2348161	396	yes	reverse
G4551_RS11305	msrQ	protein-methionine-sulfoxide reductase heme-binding subunit MsrQ	2350229	627	yes	reverse
G4551_RS11310	msrP	protein-methionine-sulfoxide reductase catalytic subunit MsrP	2350855	1005	yes	reverse
G4551_RS11315		response regulator transcription factor	2352049	723	yes	forward
G4551_RS11320		ATP-binding protein	2352768	1491	yes	forward
G4551_RS11325		CPBP family intramembrane glutamic endopeptidase	2354402	690	yes	forward
G4551_RS11330		MFS transporter	2355122	1254	yes	reverse
G4551_RS11335		LysR family transcriptional regulator	2356483	909	yes	forward
G4551_RS11340	mlc	sugar metabolism global transcriptional regulator Mlc	2357510	1221	yes	forward
G4551_RS11350	clcB	voltage-gated ClC-type chloride channel ClcB	2359507	1290	yes	reverse
G4551_RS11355	dmsD	Tat proofreading chaperone DmsD	2360916	615	yes	reverse
G4551_RS11360		dimethyl sulfoxide reductase anchor subunit family protein	2361573	855	yes	reverse
G4551_RS11375		DUF1161 domain-containing protein	2365644	309	yes	reverse
G4551_RS11380		YnfC family lipoprotein	2366055	711	yes	forward
G4551_RS11385	speG	spermidine N1-acetyltransferase	2366773	561	yes	reverse
G4551_RS11390		DUF1283 family protein	2367369	342	yes	reverse
G4551_RS11395		YnfA family protein	2367864	327	yes	forward
G4551_RS11400	rspA	starvation-sensing protein RspA	2368298	1215	yes	forward
G4551_RS11410		mannitol dehydrogenase family protein	2371071	1467	yes	forward
G4551_RS11415	ydfZ	putative selenium delivery protein YdfZ	2372613	204	yes	reverse
G4551_RS11420		GntR family transcriptional regulator	2373008	687	yes	reverse
G4551_RS11425	ydfG	bifunctional NADP-dependent 3-hydroxy acid dehydrogenase/3-hydroxypropionate dehydrogenase YdfG	2373781	747	yes	reverse
G4551_RS11445	mgtS	protein MgtS	2378625	96	yes	reverse
G4551_RS11450	urtA	urea ABC transporter substrate-binding protein	2379207	1272	yes	forward
G4551_RS11455	urtB	urea ABC transporter permease subunit UrtB	2380522	1575	yes	forward
G4551_RS11460	urtC	urea ABC transporter permease subunit UrtC	2382096	1074	yes	forward
G4551_RS11465	urtD	urea ABC transporter ATP-binding protein UrtD	2383169	798	yes	forward
G4551_RS11470	urtE	urea ABC transporter ATP-binding subunit UrtE	2383976	699	yes	forward
G4551_RS11475	ydeE	efflux MFS transporter YdeE	2384718	1188	yes	reverse
G4551_RS11480	eamA	O-acetylserine/cysteine exporter	2386104	900	yes	forward
G4551_RS11485	marB	multiple antibiotic resistance protein MarB	2387034	219	yes	reverse
G4551_RS11490	marA	MDR efflux pump AcrAB transcriptional activator MarA	2387283	384	yes	reverse
G4551_RS11495	marR	multiple antibiotic resistance transcriptional regulator MarR	2387685	435	yes	reverse
G4551_RS11500		MarC family NAAT transporter	2388377	666	yes	forward
G4551_RS11505		sugar transporter	2389079	1197	yes	reverse
G4551_RS11510		LysR family transcriptional regulator	2390498	876	yes	reverse
G4551_RS11515	sad	succinate-semialdehyde dehydrogenase	2391477	1389	yes	forward
G4551_RS11520		methyl-accepting chemotaxis protein	2392969	1578	yes	forward
G4551_RS11525	glsB	glutaminase B	2394609	927	yes	forward
G4551_RS11530		DUF4186 domain-containing protein	2395535	360	yes	forward
G4551_RS11535		N-acetyltransferase	2395975	528	yes	forward
G4551_RS11540		tagaturonate reductase	2396609	1452	yes	forward
G4551_RS11550		GFA family protein	2399187	378	yes	reverse
G4551_RS11555	tam	trans-aconitate 2-methyltransferase	2399697	759	yes	reverse
G4551_RS11610		fimbrial protein	2410998	555	yes	reverse
G4551_RS11620		type I secretion system permease/ATPase	2417897	1740	yes	forward
G4551_RS11625		HlyD family type I secretion periplasmic adaptor subunit	2419636	1329	yes	forward
G4551_RS11630		VF530 family DNA-binding protein	2421099	288	yes	forward
G4551_RS11635		glycoside hydrolase family 10 protein	2421399	1368	yes	forward
G4551_RS11645		type II toxin-antitoxin system HipA family toxin	2423336	1272	yes	reverse
G4551_RS11660	hdeB	acid-activated periplasmic chaperone HdeB	2427193	330	yes	reverse
G4551_RS11665		MurR/RpiR family transcriptional regulator	2427924	867	yes	forward
G4551_RS11670	ddpX	D-alanyl-D-alanine dipeptidase	2428805	588	yes	forward
G4551_RS11675		ABC transporter substrate-binding protein	2429408	1563	yes	forward
G4551_RS11680		ABC transporter permease	2431015	1023	yes	forward
G4551_RS11685	ddpC	D,D-dipeptide ABC transporter permease	2432034	897	yes	forward
G4551_RS11690		ABC transporter ATP-binding protein	2432927	987	yes	forward
G4551_RS11700		LysR family transcriptional regulator	2434861	891	yes	reverse
G4551_RS11705		CoA transferase subunit A	2435894	708	yes	forward
G4551_RS11710		CoA transferase subunit B	2436604	657	yes	forward
G4551_RS11715		acetyl-CoA C-acetyltransferase	2437271	1206	yes	forward
G4551_RS11725		GntP family permease	2439427	1395	yes	forward
G4551_RS11730		3-hydroxybutyrate dehydrogenase	2440833	771	yes	forward
G4551_RS11735	osmC	peroxiredoxin OsmC	2441651	432	yes	reverse
G4551_RS11740	sra	stationary-phase-induced ribosome-associated protein	2442310	141	yes	forward
G4551_RS11745	maeA	malate dehydrogenase	2442630	1698	yes	forward
G4551_RS11750		ABC-F family ATP-binding cassette domain-containing protein	2444637	1716	yes	forward
G4551_RS11765		inorganic diphosphatase	2447179	603	yes	reverse
G4551_RS11775	fdnH	formate dehydrogenase N subunit beta	2448560	885	yes	reverse
G4551_RS11785	yddG	aromatic amino acid efflux DMT transporter YddG	2452793	882	yes	forward
G4551_RS11795		GFA family protein	2455360	381	yes	forward
G4551_RS11800		MFS transporter	2455744	1485	yes	reverse
G4551_RS11805		TetR family transcriptional regulator	2457345	579	yes	forward
G4551_RS11810		NarK family nitrate/nitrite MFS transporter	2458135	1386	yes	forward
G4551_RS11815		nitrate reductase subunit alpha	2459570	3741	yes	forward
G4551_RS11820	narH	nitrate reductase subunit beta	2463307	1545	yes	forward
G4551_RS11825	narW	nitrate reductase molybdenum cofactor assembly chaperone	2464851	696	yes	forward
G4551_RS11830	narI	respiratory nitrate reductase subunit gamma	2465543	681	yes	forward
G4551_RS11835		PhzF family isomerase	2466322	894	yes	forward
G4551_RS11845	nhoA	N-hydroxyarylamine O-acetyltransferase	2470118	846	yes	reverse
G4551_RS11850		flavin reductase family protein	2471121	573	yes	forward
G4551_RS11855	pptA	tautomerase PptA	2471722	228	yes	reverse
G4551_RS11870		glutathione S-transferase family protein	2472439	618	yes	reverse
G4551_RS11875		LysR family transcriptional regulator	2473169	921	yes	forward
G4551_RS11880		zinc-dependent alcohol dehydrogenase family protein	2474188	990	yes	forward
G4551_RS11890		amino acid ABC transporter permease	2475971	927	yes	reverse
G4551_RS11895		GNAT family N-acetyltransferase	2476907	510	yes	reverse
G4551_RS11905		amidohydrolase	2479711	1122	yes	reverse
G4551_RS11910		MsnO8 family LLM class oxidoreductase	2480832	999	yes	reverse
G4551_RS11915		PAS domain-containing methyl-accepting chemotaxis protein	2482338	1542	yes	forward
G4551_RS11920	ansP	L-asparagine permease	2484159	1443	yes	forward
G4551_RS11925		YgdI/YgdR family lipoprotein	2485643	222	yes	reverse
G4551_RS11930		YncE family protein	2486002	1062	yes	reverse
G4551_RS11935		NADP-dependent oxidoreductase	2487328	1035	yes	reverse
G4551_RS11940		XRE family transcriptional regulator	2488421	576	yes	reverse
G4551_RS11945	mddA	L-methionine sulfoximine/L-methionine sulfone acetyltransferase	2489034	519	yes	forward
G4551_RS11950		DMT family transporter	2489549	450	yes	forward
G4551_RS11955		YdcY family protein	2490059	234	yes	reverse
G4551_RS11960		ABC transporter substrate-binding protein	2490310	1599	yes	reverse
G4551_RS11965		SrfA family protein	2492191	1314	yes	forward
G4551_RS11970		virulence factor SrfB	2493509	2982	yes	forward
G4551_RS11975		virulence factor SrfC family protein	2496487	2163	yes	forward
G4551_RS11980		GhoT/OrtT family toxin	2498669	174	yes	reverse
G4551_RS11985	yncL	stress response membrane protein YncL	2499035	96	yes	forward
G4551_RS12000	patD	aminobutyraldehyde dehydrogenase	2501453	1428	yes	reverse
G4551_RS12010		ABC transporter permease	2503698	945	yes	reverse
G4551_RS12015		ABC transporter ATP-binding protein	2504643	1017	yes	reverse
G4551_RS12020	ydcS	putative ABC transporter substrate-binding protein YdcS	2505676	1146	yes	reverse
G4551_RS12025		PLP-dependent aminotransferase family protein	2507150	1410	yes	reverse
G4551_RS12035		cytochrome ubiquinol oxidase subunit I	2509078	1404	yes	forward
G4551_RS12040	cydB	cytochrome d ubiquinol oxidase subunit II	2510481	1011	yes	forward
G4551_RS12045		DUF2474 domain-containing protein	2511491	126	yes	forward
G4551_RS12050		DUF2554 family protein	2511806	231	yes	forward
G4551_RS12060		helix-turn-helix domain-containing protein	2514080	537	yes	reverse
G4551_RS12065		benzoate/H(+) symporter BenE family transporter	2514721	1167	yes	forward
G4551_RS12075		DMT family transporter	2516925	909	yes	forward
G4551_RS12085	tehB	tellurite resistance methyltransferase TehB	2518711	597	yes	reverse
G4551_RS12090	tehA	dicarboxylate transporter/tellurite-resistance protein TehA	2519307	1002	yes	reverse
G4551_RS12095	ydcK	YdcK family protein	2520422	981	yes	forward
G4551_RS12105	alr	alanine racemase	2522158	1227	yes	forward
G4551_RS12110		YdcH family protein	2523451	225	yes	reverse
G4551_RS12115		glucan biosynthesis protein D	2523843	1656	yes	reverse
G4551_RS12120		VOC family protein	2525692	1344	yes	reverse
G4551_RS12125		manganese-dependent inorganic pyrophosphatase	2527156	903	yes	reverse
G4551_RS12170		S-(hydroxymethyl)glutathione dehydrogenase/class III alcohol dehydrogenase	2537717	1119	yes	reverse
G4551_RS12175		metal/formaldehyde-sensitive transcriptional repressor	2538868	276	yes	reverse
G4551_RS12200	fdxH	formate dehydrogenase subunit beta	2543948	888	yes	forward
G4551_RS12240		translesion error-prone DNA polymerase V autoproteolytic subunit	2551134	420	yes	reverse
G4551_RS12245	cybB	cytochrome b561	2551726	531	yes	reverse
G4551_RS12250	gap	type I glyceraldehyde-3-phosphate dehydrogenase	2552446	1002	yes	forward
G4551_RS12255		alpha/beta hydrolase	2553574	927	yes	forward
G4551_RS12260	aldA	aldehyde dehydrogenase	2554542	1440	yes	reverse
G4551_RS12265		YdcF family protein	2556181	798	yes	reverse
G4551_RS12270	hrpA	ATP-dependent RNA helicase HrpA	2557059	3903	yes	reverse
G4551_RS12275	azoR	FMN-dependent NADH-azoreductase	2561163	606	yes	forward
G4551_RS12280		hypothetical protein	2561812	192	yes	reverse
G4551_RS12285		YdbL family protein	2562126	327	yes	reverse
G4551_RS12290		YnbE family lipoprotein	2562460	192	yes	reverse
G4551_RS12305		2-hydroxyacid dehydrogenase	2565903	990	yes	forward
G4551_RS12310	hslJ	heat shock protein HslJ	2567005	420	yes	forward
G4551_RS12315		DUF333 domain-containing protein	2567438	267	yes	reverse
G4551_RS12320	nifJ	pyruvate:ferredoxin (flavodoxin) oxidoreductase	2567979	3525	yes	forward
G4551_RS12330		KTSC domain-containing protein	2573141	213	yes	forward
G4551_RS12335	uspF	universal stress protein UspF	2573435	435	yes	forward
G4551_RS12340	ttcA	tRNA 2-thiocytidine(32) synthetase TtcA	2574068	936	yes	forward
G4551_RS12345	dbpA	ATP-dependent RNA helicase DbpA	2575097	1374	yes	reverse
G4551_RS23945		hypothetical protein	2576499	168	yes	reverse
G4551_RS12350	zntB	zinc transporter ZntB	2576942	984	yes	reverse
G4551_RS12365		sensor domain-containing diguanylate cyclase	2581783	1233	yes	forward
G4551_RS12375	ogt	methylated-DNA--[protein]-cysteine S-methyltransferase	2583817	516	yes	forward
G4551_RS12380	fnr	fumarate/nitrate reduction transcriptional regulator Fnr	2584527	753	yes	forward
G4551_RS12385	uspE	universal stress protein UspE	2585431	951	yes	forward
G4551_RS12390		DUF2534 family protein	2586430	261	yes	reverse
G4551_RS12395		mechanosensitive ion channel family protein	2586935	1032	yes	forward
G4551_RS12405		VOC family protein	2588685	384	yes	reverse
G4551_RS12410		DeoR/GlpR family DNA-binding transcription regulator	2589189	771	yes	forward
G4551_RS12425		MarR family winged helix-turn-helix transcriptional regulator	2590653	564	yes	forward
G4551_RS12440	ycjG	L-Ala-D/L-Glu epimerase	2593755	966	yes	reverse
G4551_RS12445	tpx	thiol peroxidase	2594836	507	yes	forward
G4551_RS12450	tyrR	transcriptional regulator TyrR	2595396	1545	yes	reverse
G4551_RS12455		YcjF family protein	2597088	1062	yes	reverse
G4551_RS12460		YcjX family protein	2598146	1398	yes	reverse
G4551_RS12465	pspE	thiosulfate sulfurtransferase PspE	2599686	318	yes	reverse
G4551_RS12470		LacI family DNA-binding transcriptional regulator	2600232	1011	yes	forward
G4551_RS12530	pspD	phage shock protein PspD	2614141	231	yes	reverse
G4551_RS12540	pspB	envelope stress response membrane protein PspB	2614739	225	yes	reverse
G4551_RS12550	pspF	phage shock protein operon transcriptional activator	2615842	990	yes	forward
G4551_RS12565	sapA	ABC transporter substrate-binding protein SapA	2617807	1644	yes	forward
G4551_RS12580	sapD	peptide ABC transporter ATP-binding protein SapD	2621289	993	yes	forward
G4551_RS12585	sapF	peptide ABC transporter ATP-binding protein SapF	2622283	807	yes	forward
G4551_RS12590		EAL domain-containing protein	2623127	690	yes	reverse
G4551_RS12595	fabI	enoyl-ACP reductase FabI	2624259	789	yes	forward
G4551_RS12600		carboxymuconolactone decarboxylase family protein	2625245	1146	yes	forward
G4551_RS12605		exoribonuclease II	2626480	1935	yes	forward
G4551_RS12615		hypothetical protein	2630854	183	yes	forward
G4551_RS12620		DNA-binding transcriptional regulator YciT	2631132	753	yes	forward
G4551_RS12625	osmB	osmotically-inducible lipoprotein OsmB	2632153	219	yes	forward
G4551_RS12630	yciH	stress response translation initiation inhibitor YciH	2632463	327	yes	reverse
G4551_RS12635	pyrF	orotidine-5'-phosphate decarboxylase	2632790	738	yes	reverse
G4551_RS12640	lapB	lipopolysaccharide assembly protein LapB	2633717	1170	yes	reverse
G4551_RS12645		LapA family protein	2634893	309	yes	reverse
G4551_RS12650	pgpB	phosphatidylglycerophosphatase B	2635351	765	yes	reverse
G4551_RS12655	ribA	GTP cyclohydrolase II	2636318	591	yes	forward
G4551_RS12660	acnA	aconitate hydratase AcnA	2636958	2676	yes	reverse
G4551_RS12665		hypothetical protein	2639942	171	yes	reverse
G4551_RS12670		YmiA family putative membrane protein	2640115	141	yes	reverse
G4551_RS12675	cysB	HTH-type transcriptional regulator CysB	2640570	975	yes	reverse
G4551_RS12680	topA	type I DNA topoisomerase	2641753	2598	yes	reverse
G4551_RS12685		YciN family protein	2644749	252	yes	forward
G4551_RS12690	sohB	protease SohB	2645111	1047	yes	reverse
G4551_RS12695		YciK family oxidoreductase	2646379	762	yes	forward
G4551_RS12700	cobO	cob(I)yrinic acid a,c-diamide adenosyltransferase	2647137	591	yes	forward
G4551_RS12705	rluB	23S rRNA pseudouridine(2605) synthase RluB	2647811	876	yes	reverse
G4551_RS12735		L-threonylcarbamoyladenylate synthase	2654295	621	yes	reverse
G4551_RS12740	rnm	RNase AM	2654912	879	yes	reverse
G4551_RS12750		anthranilate synthase component 1	2656065	1563	yes	forward
G4551_RS12755	trpD	bifunctional anthranilate synthase glutamate amidotransferase component TrpG/anthranilate phosphoribosyltransferase TrpD	2657627	1596	yes	forward
G4551_RS12760	trpCF	bifunctional indole-3-glycerol-phosphate synthase TrpC/phosphoribosylanthranilate isomerase TrpF	2659226	1359	yes	forward
G4551_RS12765	trpB	tryptophan synthase subunit beta	2660595	1194	yes	forward
G4551_RS12770	trpA	tryptophan synthase subunit alpha	2661788	807	yes	forward
G4551_RS12780		hypothetical protein	2664286	276	yes	reverse
G4551_RS12785		hypothetical protein	2664822	438	yes	forward
G4551_RS12790		YebC/PmpR family DNA-binding transcriptional regulator	2665332	717	yes	reverse
G4551_RS12800		YciC family protein	2667655	744	yes	forward
G4551_RS12805		septation protein A	2668453	540	yes	forward
G4551_RS12810	yciA	acyl-CoA thioester hydrolase YciA	2669158	402	yes	forward
G4551_RS12815	tonB	TonB system transport protein TonB	2669624	729	yes	reverse
G4551_RS12820		YciI family protein	2670568	297	yes	forward
G4551_RS12825		YciY family protein	2670915	174	yes	reverse
G4551_RS12830	cls	cardiolipin synthase	2671231	1461	yes	forward
G4551_RS12835		HI1450 family dsDNA-mimic protein	2672726	330	yes	forward
G4551_RS12840		ion transporter	2673093	837	yes	reverse
G4551_RS12845	oppF	murein tripeptide/oligopeptide ABC transporter ATP-binding protein OppF	2673975	1005	yes	reverse
G4551_RS12850	oppD	murein tripeptide/oligopeptide ABC transporter ATP-binding protein OppD	2674976	1014	yes	reverse
G4551_RS12855	oppC	oligopeptide ABC transporter permease OppC	2676001	909	yes	reverse
G4551_RS12860	oppB	oligopeptide ABC transporter permease OppB	2676924	921	yes	reverse
G4551_RS12865	oppA	oligopeptide ABC transporter substrate-binding protein OppA	2677967	1632	yes	reverse
G4551_RS12870	ychE	NAAT family transporter YchE	2680370	648	yes	reverse
G4551_RS12875	adhE	bifunctional acetaldehyde-CoA/alcohol dehydrogenase	2681505	2679	yes	forward
G4551_RS12880	tdk	thymidine kinase	2684420	618	yes	reverse
G4551_RS12885	hns	histone-like nucleoid-structuring protein H-NS	2685648	414	yes	forward
G4551_RS12890	galU	UTP--glucose-1-phosphate uridylyltransferase GalU	2686198	909	yes	reverse
G4551_RS12895	rssB	two-component system response regulator RssB	2687311	1014	yes	reverse
G4551_RS12900	rssA	patatin-like phospholipase RssA	2688415	912	yes	reverse
G4551_RS12905		YchJ family protein	2689438	456	yes	forward
G4551_RS12910	purU	formyltetrahydrofolate deformylase	2689949	843	yes	forward
G4551_RS12935	narI	respiratory nitrate reductase subunit gamma	2691742	678	yes	reverse
G4551_RS12940	narJ	nitrate reductase molybdenum cofactor assembly chaperone	2692419	711	yes	reverse
G4551_RS12945	narH	nitrate reductase subunit beta	2693126	1539	yes	reverse
G4551_RS12950		nitrate reductase subunit alpha	2694661	3744	yes	reverse
G4551_RS12955		NarK family nitrate/nitrite MFS transporter	2698919	1392	yes	reverse
G4551_RS12960	narX	nitrate/nitrite two-component system sensor histidine kinase NarX	2700651	1797	yes	forward
G4551_RS12970		YchO/YchP family invasin	2703112	1386	yes	reverse
G4551_RS12975		DsrE/DsrF/TusD sulfur relay family protein	2704673	354	yes	forward
G4551_RS12980		DUF1883 domain-containing protein	2705289	246	yes	forward
G4551_RS12985		gamma-glutamylcyclotransferase	2705589	696	yes	reverse
G4551_RS12990	chaA	sodium-potassium/proton antiporter ChaA	2706688	1101	yes	forward
G4551_RS12995	kdsA	3-deoxy-8-phosphooctulonate synthase	2707887	855	yes	reverse
G4551_RS13000	sirB1	invasion regulator SirB1	2708777	810	yes	reverse
G4551_RS13005	sirB2	invasion regulator SirB2	2709589	393	yes	reverse
G4551_RS13010	prmC	peptide chain release factor N(5)-glutamine methyltransferase	2709978	834	yes	reverse
G4551_RS13015	prfA	peptide chain release factor 1	2710811	1083	yes	reverse
G4551_RS13020	hemA	glutamyl-tRNA reductase	2711935	1257	yes	reverse
G4551_RS13025	lolB	lipoprotein insertase outer membrane protein LolB	2713403	624	yes	forward
G4551_RS13030	ispE	4-(cytidine 5'-diphospho)-2-C-methyl-D-erythritol kinase	2714023	852	yes	forward
G4551_RS13035	prs	ribose-phosphate diphosphokinase	2715141	948	yes	forward
G4551_RS13040	dauA	C4-dicarboxylic acid transporter DauA	2716240	1656	yes	forward
G4551_RS13045		aspartate aminotransferase family protein	2718016	1464	yes	reverse
G4551_RS13050		diaminobutyrate--2-oxoglutarate transaminase	2719495	1386	yes	reverse
G4551_RS13055	lysC	lysine-sensitive aspartokinase 3	2721489	1362	yes	forward
G4551_RS13060	ychH	stress-induced protein YchH	2722965	282	yes	reverse
G4551_RS13065	pth	aminoacyl-tRNA hydrolase	2723521	585	yes	forward
G4551_RS13070	ychF	redox-regulated ATPase YchF	2724221	1095	yes	forward
G4551_RS13075		LacI family DNA-binding transcriptional regulator	2725516	996	yes	reverse
G4551_RS13080		glycoside hydrolase family 32 protein	2726686	1437	yes	forward
G4551_RS13085		aminoimidazole riboside kinase	2728153	948	yes	forward
G4551_RS13090		MFS transporter	2729166	1260	yes	forward
G4551_RS13120		MerR family transcriptional regulator	2733790	732	yes	forward
G4551_RS13130		molecular chaperone	2735376	723	yes	forward
G4551_RS13140		spore coat protein U domain-containing protein	2738453	969	yes	forward
G4551_RS13145		Glu/Leu/Phe/Val dehydrogenase	2739743	1275	yes	forward
G4551_RS13150	dhaK	dihydroxyacetone kinase subunit DhaK	2741343	1071	yes	forward
G4551_RS13155	dhaL	dihydroxyacetone kinase subunit DhaL	2742425	633	yes	forward
G4551_RS13160	dhaM	dihydroxyacetone kinase phosphoryl donor subunit DhaM	2743068	1431	yes	forward
G4551_RS13165		alpha,alpha-trehalase	2744669	1713	yes	forward
G4551_RS13170		ABC transporter substrate-binding protein	2746589	1023	yes	forward
G4551_RS13175		iron ABC transporter permease	2747611	987	yes	forward
G4551_RS13180		ABC transporter ATP-binding protein	2748594	762	yes	forward
G4551_RS13185		class I SAM-dependent methyltransferase	2749365	813	yes	forward
G4551_RS13190	modD	ModD protein	2750174	858	yes	forward
G4551_RS13195		TonB-dependent siderophore receptor	2751055	1971	yes	forward
G4551_RS13200		GlsB/YeaQ/YmgE family stress response membrane protein	2753067	255	yes	reverse
G4551_RS13205		flagellar brake protein	2753523	735	yes	forward
G4551_RS13210	emtA	membrane-bound lytic murein transglycosylase EmtA	2754269	612	yes	reverse
G4551_RS13215	ldcA	muramoyltetrapeptide carboxypeptidase	2754979	915	yes	forward
G4551_RS13225	dadX	catabolic alanine racemase DadX	2757614	1071	yes	reverse
G4551_RS13230		D-amino acid dehydrogenase	2758697	1299	yes	reverse
G4551_RS13235		SpoVR family protein	2760318	1533	yes	forward
G4551_RS13240	fadR	fatty acid metabolism transcriptional regulator FadR	2761953	720	yes	reverse
G4551_RS13245	nhaB	Na(+)/H(+) antiporter NhaB	2762909	1545	yes	forward
G4551_RS13250	dsbB	disulfide bond formation protein DsbB	2764595	531	yes	forward
G4551_RS13255		DUF1971 domain-containing protein	2765236	342	yes	forward
G4551_RS13260		YcgN family cysteine cluster protein	2765607	447	yes	reverse
G4551_RS13265		fumarylacetoacetate hydrolase family protein	2766146	660	yes	reverse
G4551_RS13270		YcgL domain-containing protein	2766875	294	yes	reverse
G4551_RS13275	minC	septum site-determining protein MinC	2767295	708	yes	forward
G4551_RS13280	minD	septum site-determining protein MinD	2768026	813	yes	forward
G4551_RS13285	minE	cell division topological specificity factor MinE	2768842	267	yes	forward
G4551_RS13290		LysR family transcriptional regulator	2769195	918	yes	reverse
G4551_RS13295		tartrate dehydrogenase	2770216	1086	yes	forward
G4551_RS13300	rnd	ribonuclease D	2771352	1116	yes	reverse
G4551_RS13305	fadD	long-chain-fatty-acid--CoA ligase FadD	2772552	1686	yes	reverse
G4551_RS13310		Slp family lipoprotein	2774442	585	yes	reverse
G4551_RS13315	tsaB	tRNA (adenosine(37)-N6)-threonylcarbamoyltransferase complex dimerization subunit type 1 TsaB	2775121	696	yes	reverse
G4551_RS13320		ATP-dependent DNA helicase	2775875	1911	yes	reverse
G4551_RS13325		RidA family protein	2777926	345	yes	forward
G4551_RS13330		YoaH family protein	2778277	180	yes	reverse
G4551_RS13335	pabB	aminodeoxychorismate synthase component 1	2778540	1362	yes	forward
G4551_RS13340		CoA pyrophosphatase	2779905	579	yes	forward
G4551_RS13345	sdaA	L-serine ammonia-lyase	2780667	1365	yes	forward
G4551_RS13355	yoaE	CNNM family cation transport protein YoaE	2783770	1560	yes	reverse
G4551_RS13360	manX	PTS mannose transporter subunit IIAB	2785789	963	yes	forward
G4551_RS13365		PTS mannose/fructose/sorbose transporter subunit IIC	2786810	801	yes	forward
G4551_RS13370		PTS mannose transporter subunit IID	2787623	852	yes	forward
G4551_RS13375		DUF986 family protein	2788535	459	yes	forward
G4551_RS13380	mntP	manganese efflux pump MntP	2789426	567	yes	forward
G4551_RS13390	ftsI	peptidoglycan glycosyltransferase FtsI	2790862	1746	yes	reverse
G4551_RS13395	cspE	transcription antiterminator/RNA stability regulator CspE	2792827	210	yes	reverse
G4551_RS13405		YebO family protein	2794965	285	yes	reverse
G4551_RS13410	mgrB	PhoP/PhoQ regulator MgrB	2795324	144	yes	reverse
G4551_RS13415		YobH family protein	2795632	240	yes	forward
G4551_RS13420	kdgR	DNA-binding transcriptional regulator KdgR	2795986	792	yes	reverse
G4551_RS13430	htpX	protease HtpX	2798372	882	yes	reverse
G4551_RS13435	prc	carboxy terminal-processing peptidase	2799446	2049	yes	reverse
G4551_RS13440	proQ	RNA chaperone ProQ	2801514	687	yes	reverse
G4551_RS13445		GAF domain-containing protein	2802297	498	yes	reverse
G4551_RS13455		PqiB family protein	2804175	2634	yes	forward
G4551_RS13460	rsmF	16S rRNA (cytosine(1407)-C(5))-methyltransferase RsmF	2806921	1389	yes	forward
G4551_RS13465		YebV family protein	2808410	237	yes	forward
G4551_RS13470		YebW family protein	2808749	192	yes	forward
G4551_RS13475	pphA	protein-serine/threonine phosphatase	2808941	642	yes	reverse
G4551_RS13695		YebY family protein	2837258	339	yes	reverse
G4551_RS13700	copD	copper homeostasis membrane protein CopD	2837617	873	yes	reverse
G4551_RS13705	yobA	CopC domain-containing protein YobA	2838493	375	yes	reverse
G4551_RS13710		DNA polymerase III subunit theta	2839011	231	yes	forward
G4551_RS13715		carbon-nitrogen hydrolase family protein	2839348	657	yes	forward
G4551_RS13725	ptrB	oligopeptidase B	2840681	2055	yes	reverse
G4551_RS13730		tellurite resistance TerB family protein	2842822	660	yes	reverse
G4551_RS13735	yebF	protein YebF	2843576	363	yes	reverse
G4551_RS13740	yebG	DNA damage-inducible protein YebG	2844060	291	yes	reverse
G4551_RS13745	purT	formate-dependent phosphoribosylglycinamide formyltransferase	2844482	1179	yes	forward
G4551_RS13750	kdgA	bifunctional 4-hydroxy-2-oxoglutarate aldolase/2-dehydro-3-deoxy-phosphogluconate aldolase	2845727	642	yes	reverse
G4551_RS13755	edd	phosphogluconate dehydratase	2846403	1812	yes	reverse
G4551_RS13760	zwf	glucose-6-phosphate dehydrogenase	2848448	1476	yes	reverse
G4551_RS13765		MurR/RpiR family transcriptional regulator	2850291	870	yes	forward
G4551_RS13770	pyk	pyruvate kinase	2851279	1443	yes	forward
G4551_RS13775	lpxM	lauroyl-Kdo(2)-lipid IV(A) myristoyltransferase	2852764	972	yes	reverse
G4551_RS13780	mepM	murein DD-endopeptidase MepM	2853855	1320	yes	reverse
G4551_RS13785	znuA	zinc ABC transporter substrate-binding protein ZnuA	2855190	945	yes	reverse
G4551_RS13790	znuC	zinc ABC transporter ATP-binding protein ZnuC	2856213	756	yes	forward
G4551_RS13795	znuB	zinc ABC transporter permease subunit ZnuB	2856965	786	yes	forward
G4551_RS13800	ruvB	Holliday junction branch migration DNA helicase RuvB	2857829	1011	yes	reverse
G4551_RS13805	ruvA	Holliday junction branch migration protein RuvA	2858848	612	yes	reverse
G4551_RS13810	ruvC	crossover junction endodeoxyribonuclease RuvC	2859540	522	yes	reverse
G4551_RS13815		YebC/PmpR family DNA-binding transcriptional regulator	2860096	744	yes	reverse
G4551_RS13820	nudB	dihydroneopterin triphosphate diphosphatase	2860868	444	yes	reverse
G4551_RS13825	aspS	aspartate--tRNA ligase	2861313	1773	yes	reverse
G4551_RS13830		hydrolase	2863352	567	yes	forward
G4551_RS14135		MAPEG family protein	2905276	396	yes	forward
G4551_RS14140	cmoA	carboxy-S-adenosyl-L-methionine synthase CmoA	2905712	744	yes	forward
G4551_RS14145	cmoB	tRNA 5-methoxyuridine(34)/uridine 5-oxyacetic acid(34) synthase CmoB	2906452	969	yes	forward
G4551_RS14150	cutC	copper homeostasis protein CutC	2907664	747	yes	reverse
G4551_RS14155		VOC family protein	2908413	567	yes	reverse
G4551_RS14160	argS	arginine--tRNA ligase	2909218	1734	yes	forward
G4551_RS14165	mrdA	penicillin-binding protein 2	2911179	1938	yes	forward
G4551_RS14175	flhe	flagellar protein FlhE	2914536	393	yes	reverse
G4551_RS14190	cheZ	protein phosphatase CheZ	2918309	645	yes	reverse
G4551_RS14195	cheY	chemotaxis response regulator CheY	2918964	390	yes	reverse
G4551_RS14200		chemotaxis response regulator protein-glutamate methylesterase	2919371	1050	yes	reverse
G4551_RS14205	cheR	protein-glutamate O-methyltransferase CheR	2920417	873	yes	reverse
G4551_RS14210	tap	methyl-accepting chemotaxis protein IV	2921309	1602	yes	reverse
G4551_RS14215	tar	methyl-accepting chemotaxis protein II	2922954	1656	yes	reverse
G4551_RS14230	cheW	chemotaxis protein CheW	2930311	504	yes	reverse
G4551_RS14240	motB	flagellar motor protein MotB	2932876	930	yes	reverse
G4551_RS14245	motA	flagellar motor stator protein MotA	2933802	888	yes	reverse
G4551_RS14250	flhC	flagellar transcriptional regulator FlhC	2934814	585	yes	reverse
G4551_RS14255	flhD	flagellar transcriptional regulator FlhD	2935395	342	yes	reverse
G4551_RS14260	uspC	universal stress protein UspC	2936530	429	yes	forward
G4551_RS14265	otsA	alpha,alpha-trehalose-phosphate synthase	2936976	1422	yes	reverse
G4551_RS14275	araH	L-arabinose ABC transporter permease AraH	2939351	987	yes	reverse
G4551_RS14280	araG	arabinose ABC transporter ATP-binding protein AraG	2940352	1515	yes	reverse
G4551_RS14285		arabinose ABC transporter substrate-binding protein	2941982	990	yes	reverse
G4551_RS14290		DJ-1/PfpI family protein	2943287	558	yes	reverse
G4551_RS14295		non-heme ferritin-like protein	2944397	504	yes	forward
G4551_RS14300		DUF2766 family protein	2945040	252	yes	reverse
G4551_RS14305		MFS transporter	2945422	1422	yes	forward
G4551_RS14310		RpiB/LacA/LacB family sugar-phosphate isomerase	2946877	639	yes	reverse
G4551_RS14315	yecR	YecR family lipoprotein	2947783	336	yes	forward
G4551_RS14320	ftnA	non-heme ferritin	2948313	498	yes	forward
G4551_RS14325		YecH family metal-binding protein	2948856	240	yes	reverse
G4551_RS14330	tyrP	tyrosine transporter TyrP	2949322	1212	yes	forward
G4551_RS14335		YecA family protein	2950560	666	yes	reverse
G4551_RS14340		heavy-metal-associated domain-containing protein	2951423	282	yes	reverse
G4551_RS14350		transglutaminase-like domain-containing protein	2952019	1143	yes	reverse
G4551_RS14360		SRPBCC family protein	2954538	471	yes	reverse
G4551_RS14365		hypothetical protein	2955022	690	yes	reverse
G4551_RS14370		hypothetical protein	2955916	345	yes	forward
G4551_RS14390	pgsA	CDP-diacylglycerol--glycerol-3-phosphate 3-phosphatidyltransferase	2956821	549	yes	reverse
G4551_RS14395	uvrC	excinuclease ABC subunit UvrC	2957425	1833	yes	reverse
G4551_RS14400	uvrY	UvrY/SirA/GacA family response regulator transcription factor	2959254	657	yes	reverse
G4551_RS14405		DUF2594 family protein	2960370	225	yes	forward
G4551_RS14410	sdiA	transcriptional regulator SdiA	2960661	723	yes	reverse
G4551_RS14415	tcyN	L-cystine ABC transporter ATP-binding protein TcyN	2961614	753	yes	reverse
G4551_RS14420	tcyL	cystine ABC transporter permease	2962363	669	yes	reverse
G4551_RS14425	dcyD	D-cysteine desulfhydrase	2963053	987	yes	reverse
G4551_RS14430	tcyJ	cystine ABC transporter substrate-binding protein	2964148	801	yes	reverse
G4551_RS14435	fliZ	flagella biosynthesis regulatory protein FliZ	2965049	552	yes	reverse
G4551_RS14440		RNA polymerase sigma factor FliA	2965658	720	yes	reverse
G4551_RS14460	fliT	flagella biosynthesis regulatory protein FliT	2970094	372	yes	forward
G4551_RS14465	amyA	alpha-amylase	2970534	1488	yes	forward
G4551_RS14470	yedD	lipoprotein YedD	2972062	414	yes	reverse
G4551_RS14475	yedE	selenium metabolism membrane protein YedE/FdhT	2972640	1227	yes	forward
G4551_RS14480	yedF	sulfurtransferase-like selenium metabolism protein YedF	2973863	234	yes	forward
G4551_RS14485	fliE	flagellar hook-basal body complex protein FliE	2974152	315	yes	reverse
G4551_RS14490	fliF	flagellar basal-body MS-ring/collar protein FliF	2974683	1674	yes	forward
G4551_RS14500	fliH	flagellar assembly protein FliH	2977340	708	yes	forward
G4551_RS14505	fliI	flagellar protein export ATPase FliI	2978047	1371	yes	forward
G4551_RS14510	fliJ	flagellar export protein FliJ	2979439	444	yes	forward
G4551_RS14515	fliK	flagellar hook length control protein FliK	2979879	1215	yes	forward
G4551_RS14520	fliL	flagellar basal body-associated protein FliL	2981198	468	yes	forward
G4551_RS14525	fliM	flagellar motor switch protein FliM	2981670	1005	yes	forward
G4551_RS14530	fliN	flagellar motor switch protein FliN	2982671	414	yes	forward
G4551_RS14535	fliO	flagellar biosynthetic protein FliO	2983084	378	yes	forward
G4551_RS14540	fliP	flagellar type III secretion system pore protein FliP	2983461	738	yes	forward
G4551_RS14545	fliQ	flagellar biosynthesis protein FliQ	2984208	270	yes	forward
G4551_RS14550	fliR	flagellar biosynthetic protein FliR	2984486	786	yes	forward
G4551_RS14555	rcsA	transcriptional regulator RcsA	2985560	624	yes	forward
G4551_RS14560	dsrB	protein DsrB	2986238	189	yes	reverse
G4551_RS14565	yodD	YodD family peroxide/acid resistance protein	2986590	228	yes	forward
G4551_RS14570		YodC family protein	2987024	186	yes	reverse
G4551_RS14575		DUF808 domain-containing protein	2987287	915	yes	reverse
G4551_RS14580	yedA	drug/metabolite exporter YedA	2988377	921	yes	forward
G4551_RS14590		DNA cytosine methyltransferase	2989737	1431	yes	reverse
G4551_RS14595		phosphohydrolase	2991244	693	yes	reverse
G4551_RS14615	mtfA	DgsA anti-repressor MtfA	2994669	765	yes	forward
G4551_RS14630		iron ABC transporter permease	2996921	1689	yes	forward
G4551_RS14635		ABC transporter ATP-binding protein	2998620	684	yes	forward
G4551_RS14640	ldtA	L,D-transpeptidase	2999328	930	yes	reverse
G4551_RS14645	cobT	nicotinate-nucleotide--dimethylbenzimidazole phosphoribosyltransferase	3000385	1065	yes	reverse
G4551_RS14650	cobS	adenosylcobinamide-GDP ribazoletransferase	3001474	744	yes	reverse
G4551_RS14655	cobU	bifunctional adenosylcobinamide kinase/adenosylcobinamide-phosphate guanylyltransferase	3002214	546	yes	reverse
G4551_RS14660		cobyric acid synthase	3002756	1521	yes	reverse
G4551_RS14665		energy-coupling factor ABC transporter ATP-binding protein	3004273	816	yes	reverse
G4551_RS14670		energy-coupling factor ABC transporter transmembrane protein	3005097	678	yes	reverse
G4551_RS14680	cbiM	cobalt ECF transporter S component CbiM	3006045	738	yes	reverse
G4551_RS14685		cobalt-factor II C(20)-methyltransferase	3006779	714	yes	reverse
G4551_RS14690		sirohydrochlorin cobaltochelatase	3007489	795	yes	reverse
G4551_RS14695		cobalt-precorrin-6A reductase	3008294	786	yes	reverse
G4551_RS14700		precorrin-3B C(17)-methyltransferase	3009076	726	yes	reverse
G4551_RS14705	cbiG	cobalt-precorrin 5A hydrolase	3009801	1056	yes	reverse
G4551_RS14725	cbiD	cobalt-precorrin-5B (C(1))-methyltransferase CbiD	3012761	1137	yes	reverse
G4551_RS14730		cobalt-precorrin-8 methylmutase	3013894	633	yes	reverse
G4551_RS14735	cbiB	adenosylcobinamide-phosphate synthase CbiB	3014537	960	yes	reverse
G4551_RS14740		cobyrinate a,c-diamide synthase	3015493	1380	yes	reverse
G4551_RS14745	pocR	regulatory protein PocR	3017468	912	yes	reverse
G4551_RS14750	pduF	propanediol diffusion facilitator PduF	3018583	810	yes	reverse
G4551_RS14755	pduA	propanediol utilization microcompartment protein PduA	3019918	282	yes	forward
G4551_RS14760	pduB	propanediol utilization microcompartment protein PduB	3020199	813	yes	forward
G4551_RS14765	pduC	propanediol dehydratase large subunit PduC	3021030	1665	yes	forward
G4551_RS14770	pduD	propanediol dehydratase medium subunit PduD	3022705	675	yes	forward
G4551_RS14775	pduE	propanediol dehydratase small subunit PduE	3023394	519	yes	forward
G4551_RS14780		diol dehydratase reactivase subunit alpha	3023928	1833	yes	forward
G4551_RS14790	pduJ	propanediol utilization microcompartment protein PduJ	3026120	276	yes	forward
G4551_RS14795		BMC domain-containing protein	3026420	465	yes	forward
G4551_RS14800		phosphate propanoyltransferase	3026884	633	yes	forward
G4551_RS14805	pduM	microcompartment protein PduM	3027513	492	yes	forward
G4551_RS14810		EutN/CcmL family microcompartment protein	3028008	276	yes	forward
G4551_RS14815	pduO	two-domain cob(I)yrinic acid a,c-diamide adenosyltransferase PduO	3028292	1008	yes	forward
G4551_RS14820	pduP	CoA-acylating propionaldehyde dehydrogenase PduP	3029296	1386	yes	forward
G4551_RS14825		1-propanol dehydrogenase PduQ	3030692	1113	yes	forward
G4551_RS14830	pduS	cobalamin reductase PduS	3031801	1356	yes	forward
G4551_RS14835	pduT	propanediol utilization microcompartment protein PduT	3033159	555	yes	forward
G4551_RS14840	pduU	propanediol utilization microcompartment protein PduU	3033713	351	yes	forward
G4551_RS14850		acetate/propionate family kinase	3034505	1215	yes	forward
G4551_RS14855		L-threonine kinase	3035812	867	yes	forward
[truncated: 1,253 more rows]

## Sheet: C. freundii scheme accessory  
cgMLST targets of the C. freundii accessory cgMLST scheme
number: 1,276
Target	Gene	Product	Abs. Offset	Ref.-seq. len.	Translated	Orientation
G4551_RS00030	cbrA	colicin M resistance lipid reductase CbrA	7066	1101	yes	reverse
G4551_RS00060		GntR family transcriptional regulator	12855	717	yes	reverse
G4551_RS00065		alpha-glucoside-specific PTS transporter subunit IIBC	13796	1620	yes	forward
G4551_RS00070		6-phospho-alpha-glucosidase	15412	1323	yes	forward
G4551_RS00075		AraC family transcriptional regulator	16731	894	yes	reverse
G4551_RS00080		solute:sodium symporter family transporter	17792	1716	yes	forward
G4551_RS00085		sulfatase-like hydrolase/transferase	19504	1494	yes	forward
G4551_RS00090		YidH family protein	21096	348	yes	forward
G4551_RS00100		anaerobic sulfatase maturase	21792	1113	yes	forward
G4551_RS00120		cellulase family glycosylhydrolase	26819	1083	yes	forward
G4551_RS00185		helix-turn-helix domain-containing protein	39111	300	yes	forward
G4551_RS00190	nepI	purine ribonucleoside efflux pump NepI	39529	1194	yes	forward
G4551_RS00240		2-dehydro-3-deoxy-phosphogluconate aldolase	49843	744	yes	forward
G4551_RS00245		Rpn family recombination-promoting nuclease/putative transposase	50798	915	yes	forward
G4551_RS00270		LysR family transcriptional regulator	55124	903	yes	forward
G4551_RS00290		helix-turn-helix transcriptional regulator	59713	618	yes	forward
G4551_RS00295	misL	intestinal colonization autotransporter adhesin MisL	60405	2826	yes	forward
G4551_RS00300		Rap1a/Tai family immunity protein	63346	375	yes	reverse
G4551_RS00305		hypothetical protein	64126	177	yes	reverse
G4551_RS00310		SymE family type I addiction module toxin	64420	291	yes	reverse
G4551_RS00315		YlcI/YnfO family protein	64839	171	yes	forward
G4551_RS00320		nucleotidyltransferase domain-containing protein	65015	687	yes	reverse
G4551_RS00325		pentapeptide repeat-containing protein	65698	1179	yes	reverse
G4551_RS00365		PTS fructose transporter subunit IIB	74687	270	yes	forward
G4551_RS00460	dut	dUTP diphosphatase	95240	459	yes	reverse
G4551_RS00500		glycosyltransferase family 4 protein	101513	1125	yes	forward
G4551_RS00505	rfaP	lipopolysaccharide core heptose(I) kinase RfaP	102630	798	yes	forward
G4551_RS00510		glycosyltransferase	103458	1020	yes	forward
G4551_RS00515		glycosyltransferase	104525	990	yes	forward
G4551_RS00520		glycosyltransferase family 8 protein	105545	945	yes	reverse
G4551_RS00525	rfaQ	lipopolysaccharide core heptosyltransferase RfaQ	106490	1056	yes	reverse
G4551_RS00530		glycosyltransferase family 2 protein	107547	1014	yes	reverse
G4551_RS00535		O-antigen ligase	108553	1284	yes	reverse
G4551_RS00540	rfaC	lipopolysaccharide heptosyltransferase RfaC	109853	969	yes	reverse
G4551_RS00655	mtlA	PTS mannitol transporter subunit IICBA	132540	1917	yes	reverse
G4551_RS00700		HlyD family secretion protein	143986	1137	yes	forward
G4551_RS00730	araD	L-ribulose-5-phosphate 4-epimerase	151493	696	yes	reverse
G4551_RS00740	ulaD	3-keto-L-gulonate-6-phosphate decarboxylase UlaD	153035	663	yes	reverse
G4551_RS00810	yiaB	inner membrane protein YiaB	169926	354	yes	forward
G4551_RS00860		MFS transporter	178608	1281	yes	reverse
G4551_RS00890		N-acetyltransferase	186032	441	yes	reverse
G4551_RS00925		hypothetical protein	192179	237	yes	forward
G4551_RS01010	yhjD	inner membrane protein YhjD	213918	1026	yes	reverse
G4551_RS01015		LysR family transcriptional regulator	214991	900	yes	reverse
G4551_RS01030		EAL domain-containing protein	217931	849	yes	forward
G4551_RS23935		hypothetical protein	226218	132	yes	reverse
G4551_RS01065	dinQ	damage-inducible type I toxin DinQ	226377	84	yes	forward
G4551_RS01120		NAD(P)/FAD-dependent oxidoreductase	238756	1194	yes	forward
G4551_RS01145		type II toxin-antitoxin system HicA family toxin	246655	276	yes	forward
G4551_RS01150		type II toxin-antitoxin system HicB family antitoxin	246927	360	yes	forward
G4551_RS01205		Hcp family type VI secretion system effector	256335	480	yes	forward
G4551_RS01210		hypothetical protein	256821	885	yes	forward
G4551_RS01215		DUF1240 domain-containing protein	257707	510	yes	forward
G4551_RS01220		DUF1145 family protein	258269	276	yes	reverse
G4551_RS01230	ftsY	signal recognition particle-docking protein FtsY	259407	1527	yes	forward
G4551_RS01235	ftsE	cell division ATP-binding protein FtsE	260936	669	yes	forward
G4551_RS01290		hypothetical protein	271109	282	yes	forward
G4551_RS01330		phosphotriesterase	278942	1035	yes	reverse
G4551_RS01335		DMT family transporter	279973	972	yes	reverse
G4551_RS01340		glutamine amidotransferase	280998	762	yes	reverse
G4551_RS01345		PfkB family carbohydrate kinase	281775	1215	yes	reverse
G4551_RS01430		hypothetical protein	303987	783	yes	forward
G4551_RS01435		hypothetical protein	304747	549	yes	forward
G4551_RS01475	gntT	gluconate transporter	317168	1317	yes	reverse
G4551_RS01515		Tex family protein	325105	2334	yes	reverse
G4551_RS01535	nadS	NadS family protein	330361	297	yes	reverse
G4551_RS01540		hypothetical protein	330710	318	yes	reverse
G4551_RS01595		hypothetical protein	344139	456	yes	forward
G4551_RS01600		HofP DNA utilization family protein	344584	414	yes	forward
G4551_RS01630	rpe	ribulose-phosphate 3-epimerase	350589	678	yes	forward
G4551_RS01635	gph	phosphoglycolate phosphatase	351259	759	yes	forward
G4551_RS01680		aminotransferase class I/II-fold pyridoxal phosphate-dependent enzyme	359505	1089	yes	forward
G4551_RS01720		YhfG family protein	368786	168	yes	forward
G4551_RS02070	smg	DUF494 family protein Smg	417826	474	yes	forward
G4551_RS02090		DUF1488 domain-containing protein	420265	258	yes	forward
G4551_RS02145	cutA	divalent cation tolerance protein CutA	433599	348	yes	reverse
G4551_RS02185	yjeJ	YjeJ family protein	441985	864	yes	reverse
G4551_RS02245	frdB	fumarate reductase iron-sulfur protein	449910	735	yes	reverse
G4551_RS02260	yjeM	glutamate/gamma-aminobutyrate family transporter YjeM	453944	1503	yes	forward
G4551_RS02310	tsaE	tRNA (adenosine(37)-N6)-threonylcarbamoyltransferase complex ATPase subunit type 1 TsaE	465211	462	yes	forward
G4551_RS02325	miaA	tRNA (adenosine(37)-N6)-dimethylallyltransferase MiaA	468882	951	yes	forward
G4551_RS02525		YtfJ family protein	506205	558	yes	reverse
G4551_RS02540		beta-1,4-xylanase	508985	1071	yes	reverse
G4551_RS02545		MFS transporter	510066	1545	yes	reverse
G4551_RS02550		Gfo/Idh/MocA family protein	511692	1023	yes	reverse
G4551_RS02555		Gfo/Idh/MocA family protein	512726	1068	yes	reverse
G4551_RS02560		Gfo/Idh/MocA family protein	513790	1185	yes	reverse
G4551_RS02565		Gfo/Idh/MocA family protein	514991	1155	yes	reverse
G4551_RS02570		LacI family DNA-binding transcriptional regulator	516336	1056	yes	forward
G4551_RS02595	tssD	type VI secretion system tube protein TssD	524554	1212	yes	forward
G4551_RS02600		hypothetical protein	525766	282	yes	forward
G4551_RS02625	yjfF	galactofuranose ABC transporter, permease protein YjfF	530539	1002	yes	forward
G4551_RS02690		DgaE family pyridoxal phosphate-dependent ammonia lyase	541910	1119	yes	forward
G4551_RS02705		type II toxin-antitoxin system RelB/DinJ family antitoxin	545778	243	yes	forward
G4551_RS02710		type II toxin-antitoxin system RelE/ParE family toxin	546010	285	yes	forward
G4551_RS02725		fructose PTS transporter subunit IIA	549463	585	yes	reverse
G4551_RS02730		sugar phosphorylase	550051	1710	yes	reverse
G4551_RS02740		PTS fructose transporter subunit IIC	554368	1410	yes	reverse
G4551_RS02745		MurR/RpiR family transcriptional regulator	555958	660	yes	forward
G4551_RS02750		oligogalacturonate-specific porin KdgM family protein	556622	744	yes	reverse
G4551_RS02775		TRAP transporter substrate-binding protein	565228	978	yes	forward
G4551_RS02780		TRAP transporter small permease	566268	510	yes	forward
G4551_RS02785		TRAP transporter large permease	566808	1287	yes	forward
G4551_RS02810		hypothetical protein	570176	150	yes	reverse
G4551_RS02870		GNAT family N-acetyltransferase	580383	504	yes	reverse
G4551_RS02915		integrase arm-type DNA-binding domain-containing protein	591749	1251	yes	forward
G4551_RS02920		DUF6387 family protein	593111	810	yes	forward
G4551_RS02925		AlpA family transcriptional regulator	594087	207	yes	forward
G4551_RS02930		hypothetical protein	594314	315	yes	forward
G4551_RS02935		tyrosine-type recombinase/integrase	594911	1203	yes	forward
G4551_RS02940		tyrosine-type recombinase/integrase	596106	1311	yes	forward
G4551_RS02945		hypothetical protein	597413	1875	yes	forward
G4551_RS02950		hypothetical protein	599302	387	yes	forward
G4551_RS02955		hypothetical protein	599785	426	yes	forward
G4551_RS02960		hypothetical protein	600263	315	yes	reverse
G4551_RS02965		hypothetical protein	600601	279	yes	reverse
G4551_RS02970		relaxase/mobilization nuclease domain-containing protein	601103	1182	yes	reverse
G4551_RS02975		hypothetical protein	602294	396	yes	reverse
G4551_RS02980		hypothetical protein	602826	675	yes	reverse
G4551_RS02985		hypothetical protein	603989	570	yes	reverse
G4551_RS02990		SIR2 family protein	604574	1500	yes	reverse
G4551_RS02995		DUF3223 domain-containing protein	606251	309	yes	reverse
G4551_RS03000		sce7726 family protein	607146	801	yes	forward
G4551_RS03005		sce7725 family protein	607953	933	yes	forward
G4551_RS03010		RES domain-containing protein	608887	1026	yes	forward
G4551_RS03020		plasmid partitioning protein RepB C-terminal domain-containing protein	610382	897	yes	reverse
G4551_RS03025		ParB/RepB/Spo0J family partition protein	611275	897	yes	reverse
G4551_RS03030		recombinase family protein	612161	1557	yes	reverse
G4551_RS03040		hypothetical protein	614461	564	yes	reverse
G4551_RS03045		phosphorothioated DNA-binding restriction endonuclease	615367	873	yes	reverse
G4551_RS03050		HNH endonuclease	616380	636	yes	forward
G4551_RS03055	symE	endoribonuclease SymE	617062	363	yes	reverse
G4551_RS03090		lactate utilization protein C	626678	696	yes	forward
G4551_RS03125		hypothetical protein	634668	219	yes	reverse
G4551_RS03135		GNAT family N-acetyltransferase	636362	465	yes	reverse
G4551_RS03200		DUF2955 domain-containing protein	649012	1065	yes	forward
G4551_RS03205	symE	endoribonuclease SymE	650163	345	yes	reverse
G4551_RS03210		restriction endonuclease subunit S	650723	1737	yes	reverse
G4551_RS03215		type I restriction-modification system subunit M	652459	1470	yes	reverse
G4551_RS03220		EcoAI/FtnUII family type I restriction enzme subunit R	654003	2430	yes	reverse
G4551_RS03225		restriction endonuclease	656528	1167	yes	reverse
G4551_RS03230		BrnT family toxin	657929	288	yes	forward
G4551_RS03235		BrnA antitoxin family protein	658203	303	yes	forward
G4551_RS03260		GNAT family N-acetyltransferase	664106	516	yes	reverse
G4551_RS03305		threonine/serine exporter	674313	474	yes	reverse
G4551_RS03320	bglJ	DNA-binding transcriptional activator BglJ	676702	678	yes	forward
G4551_RS03370	holD	DNA polymerase III subunit psi	683816	414	yes	forward
G4551_RS03410		YjjW family glycine radical enzyme activase	690241	864	yes	reverse
G4551_RS03570		MFS transporter	725217	1308	yes	forward
G4551_RS03600		outer membrane protein OmpK	732303	765	yes	forward
G4551_RS03605		sulfatase	733088	1494	yes	forward
G4551_RS03610		anaerobic sulfatase maturase	734684	1191	yes	forward
G4551_RS03615		hypothetical protein	735899	1263	yes	forward
G4551_RS03635		MFS transporter	741537	1374	yes	reverse
G4551_RS03640		hypothetical protein	743069	294	yes	reverse
G4551_RS03685		glucose-6-phosphate isomerase family protein	750862	564	yes	forward
G4551_RS03690		glucose-6-phosphate isomerase family protein	751418	783	yes	forward
G4551_RS03695		PTS system mannose/fructose/sorbose family transporter subunit IID	752241	819	yes	reverse
G4551_RS03700		PTS sugar transporter subunit IIC	753059	798	yes	reverse
G4551_RS03705		PTS sugar transporter subunit IIB	753867	495	yes	reverse
G4551_RS03710		PTS sugar transporter subunit IIA	754373	429	yes	reverse
G4551_RS03715		class I mannose-6-phosphate isomerase	754806	1746	yes	reverse
G4551_RS03720		LacI family DNA-binding transcriptional regulator	756741	1008	yes	forward
G4551_RS03805	kefF	glutathione-regulated potassium-efflux system oxidoreductase KefF	777120	531	yes	forward
G4551_RS03830	rsmA	16S rRNA (adenine(1518)-N(6)/adenine(1519)-N(6))- dimethyltransferase RsmA	781519	822	yes	reverse
G4551_RS03870		DUF4751 family protein	794846	384	yes	forward
G4551_RS03900	thiQ	thiamine ABC transporter ATP-binding protein ThiQ	801402	699	yes	reverse
G4551_RS03910	thiB	thiamine ABC transporter substrate binding subunit	803670	984	yes	reverse
G4551_RS04010	murE	UDP-N-acetylmuramoyl-L-alanyl-D-glutamate--2, 6-diaminopimelate ligase	826110	1488	yes	forward
G4551_RS04020	mraY	phospho-N-acetylmuramoyl-pentapeptide- transferase	828946	1083	yes	forward
G4551_RS04045		D-alanine--D-alanine ligase	835175	921	yes	forward
G4551_RS04105	hofC	protein transport protein HofC	847403	1203	yes	reverse
G4551_RS04180		DUF3300 domain-containing protein	866498	1578	yes	reverse
G4551_RS04200	cueO	multicopper oxidase CueO	872193	1620	yes	forward
G4551_RS04215	can	carbonate dehydratase	876534	663	yes	reverse
G4551_RS04255	folK	2-amino-4-hydroxy-6- hydroxymethyldihydropteridine diphosphokinase	883204	480	yes	reverse
G4551_RS04300		molecular chaperone	894273	714	yes	forward
G4551_RS04305		fimbria/pilus outer membrane usher protein	895019	2484	yes	forward
G4551_RS04315	fhuA	ferrichrome porin FhuA	898750	2190	yes	forward
G4551_RS04360	mtnN	5'-methylthioadenosine/S-adenosylhomocysteine nucleosidase	909637	699	yes	reverse
G4551_RS04505		YaeP family protein	943936	201	yes	reverse
G4551_RS04545		methionine ABC transporter permease MetI	949980	654	yes	reverse
G4551_RS04590	yafC	DNA-binding transcriptional regulator YafC	958941	915	yes	reverse
G4551_RS04640		hypothetical protein	967531	519	yes	reverse
G4551_RS04645		winged helix-turn-helix domain-containing protein	968051	684	yes	reverse
G4551_RS04650		fimbrial protein	969485	549	yes	forward
G4551_RS04655		fimbrial protein	970103	549	yes	forward
G4551_RS04660		fimbria/pilus outer membrane usher protein	970693	2472	yes	forward
G4551_RS04665		molecular chaperone	973191	777	yes	forward
G4551_RS04670		fimbrial protein	973980	606	yes	forward
G4551_RS04675		fimbrial protein	974582	1065	yes	forward
G4551_RS04680		fimbrial protein	975656	543	yes	forward
G4551_RS04685		O-antigen ligase	976200	1668	yes	forward
G4551_RS04690		EAL domain-containing protein	977869	720	yes	forward
G4551_RS04720	dpaA	peptidoglycan meso-diaminopimelic acid protein amidase	984187	741	yes	reverse
G4551_RS04730	flhA	flagellar biosynthesis protein FlhA	986076	2094	yes	reverse
G4551_RS04735	flhB	flagellar biosynthesis protein FlhB	988153	1140	yes	reverse
G4551_RS04740	fliR	flagellar biosynthetic protein FliR	989282	783	yes	reverse
G4551_RS04745		flagellar biosynthetic protein FliQ	990066	273	yes	reverse
G4551_RS04750	fliP	flagellar type III secretion system pore protein FliP	990351	759	yes	reverse
G4551_RS04755		FliM/FliN family flagellar motor switch protein	991106	372	yes	reverse
G4551_RS04760		FliM/FliN family flagellar motor switch protein	991470	864	yes	reverse
G4551_RS04765		sigma-54-dependent Fis family transcriptional regulator	992928	987	yes	forward
G4551_RS04770		flagellar hook-basal body complex protein FliE	993962	363	yes	forward
G4551_RS04775	fliF	flagellar basal-body MS-ring/collar protein FliF	994329	1680	yes	forward
G4551_RS04780		flagellar motor switch protein FliG	995986	1017	yes	forward
G4551_RS04785	fliH	flagellar assembly protein FliH	997006	711	yes	forward
G4551_RS04790	fliI	flagellar protein export ATPase FliI	997709	1341	yes	forward
G4551_RS04795	fliJ	flagellar export protein FliJ	999052	444	yes	forward
G4551_RS04800		adenylyltransferase/cytidyltransferase family protein	999492	405	yes	forward
G4551_RS04805		glycosyltransferase family 9 protein	999903	2091	yes	forward
G4551_RS23745		class I SAM-dependent methyltransferase	1002026	1257	yes	forward
G4551_RS04815		glycosyltransferase	1003336	2562	yes	reverse
G4551_RS04820		hypothetical protein	1005954	945	yes	reverse
G4551_RS04825		flagellar protein FlgN	1007032	429	yes	reverse
G4551_RS04830	flgM	flagellar biosynthesis anti-sigma factor FlgM	1007473	288	yes	reverse
G4551_RS04835	flgA	flagellar basal body P-ring formation chaperone FlgA	1007857	717	yes	reverse
G4551_RS04840	flgB	flagellar basal body rod protein FlgB	1008710	348	yes	forward
G4551_RS04845	flgC	flagellar basal body rod protein FlgC	1009060	432	yes	forward
G4551_RS04850		flagellar hook capping FlgD N-terminal domain-containing protein	1009491	867	yes	forward
G4551_RS04855	flgE	flagellar hook protein FlgE	1010384	1203	yes	forward
G4551_RS04860		flagellar basal body rod protein FlgF	1011596	738	yes	forward
G4551_RS04865	flgG	flagellar basal-body rod protein FlgG	1012364	786	yes	forward
G4551_RS04870	flgH	flagellar basal body L-ring protein FlgH	1013206	666	yes	forward
G4551_RS04875		flagellar basal body P-ring protein FlgI	1013886	1122	yes	forward
G4551_RS04880		rod-binding protein	1015016	303	yes	forward
G4551_RS04885	flgK	flagellar hook-associated protein FlgK	1015417	1377	yes	forward
G4551_RS04890	flgL	flagellar hook-associated protein FlgL	1016811	930	yes	forward
G4551_RS04895		hypothetical protein	1017766	1002	yes	forward
G4551_RS04900		hypothetical protein	1018770	480	yes	reverse
G4551_RS04905		transcriptional regulator	1019227	951	yes	reverse
G4551_RS04910	lafA	lateral flagellin LafA	1020749	903	yes	forward
G4551_RS04920	lafU	putative lateral flagellar export/assembly protein LafU	1022637	999	yes	forward
G4551_RS04925		hypothetical protein	1023692	642	yes	forward
G4551_RS04970		Crp/Fnr family transcriptional regulator	1033578	720	yes	forward
G4551_RS04975		common pilus major fimbrillin subunit EcpA	1034893	588	yes	forward
G4551_RS04980		hypothetical protein	1035533	678	yes	forward
G4551_RS04985		CS1-pili formation C-terminal domain-containing protein	1036269	2493	yes	forward
G4551_RS04990		hypothetical protein	1038766	1617	yes	forward
G4551_RS04995		fimbria/pilus periplasmic chaperone	1040379	696	yes	forward
G4551_RS05000		winged helix-turn-helix domain-containing protein	1041219	732	yes	forward
G4551_RS05005		hypothetical protein	1041925	474	yes	forward
G4551_RS05010		EAL domain-containing protein	1042740	1449	yes	forward
G4551_RS05015		isoprenylcysteine carboxylmethyltransferase family protein	1044541	309	yes	forward
G4551_RS05025		integrase arm-type DNA-binding domain-containing protein	1045254	1182	yes	forward
G4551_RS05030		hypothetical protein	1046439	789	yes	forward
G4551_RS05035		AlpA family transcriptional regulator	1047335	201	yes	forward
G4551_RS05040		hypothetical protein	1047572	873	yes	forward
G4551_RS05045		P2 family phage major capsid protein	1048467	1005	yes	forward
G4551_RS05050		host cell division inhibitor Icd-like protein	1049560	573	yes	forward
G4551_RS05055		hypothetical protein	1050129	237	yes	forward
G4551_RS05060		hypothetical protein	1050358	411	yes	forward
G4551_RS05065		DUF927 domain-containing protein	1050765	2688	yes	forward
G4551_RS05070		ogr/Delta-like zinc finger family protein	1053735	273	yes	forward
G4551_RS05075		hypothetical protein	1054509	1119	yes	forward
G4551_RS05080		hypothetical protein	1055627	537	yes	forward
G4551_RS05085		hypothetical protein	1056675	1479	yes	forward
G4551_RS05090		MalY/PatB family protein	1058319	1182	yes	reverse
G4551_RS05095	nhaC	Na+/H+ antiporter NhaC	1059513	1452	yes	reverse
G4551_RS05100		LacI family DNA-binding transcriptional regulator	1061118	1005	yes	reverse
G4551_RS05105		GNAT family N-acetyltransferase	1062290	450	yes	reverse
G4551_RS05110		PLP-dependent aminotransferase family protein	1062863	1470	yes	forward
G4551_RS05115		GNAT family N-acetyltransferase	1064525	714	yes	forward
G4551_RS05120	cbdX	cytochrome bd-II oxidase subunit CbdX	1065291	90	yes	reverse
G4551_RS05125	appB	cytochrome d ubiquinol oxidase subunit II	1065394	1137	yes	reverse
G4551_RS05130	appC	cytochrome bd-II oxidase subunit 1	1066542	1545	yes	reverse
G4551_RS05135		hydrogenase expression/formation protein	1068175	858	yes	reverse
G4551_RS05140	hyaE	hydrogenase-1 operon protein HyaE	1069029	405	yes	reverse
G4551_RS05145	hyaD	hydrogenase 1 maturation protease	1069439	582	yes	reverse
G4551_RS05150	hyaC	Ni/Fe-hydrogenase b-type cytochrome subunit	1070017	735	yes	reverse
G4551_RS05155	hyaB	Ni/Fe-hydrogenase large subunit	1070770	1794	yes	reverse
G4551_RS05160	hyaA	hydrogenase 1 small subunit	1072560	1128	yes	reverse
G4551_RS05165		FAD-binding oxidoreductase	1073896	1281	yes	reverse
G4551_RS05170	puuC	aldehyde dehydrogenase PuuC	1075179	1488	yes	reverse
G4551_RS05175	puuR	HTH-type transcriptional regulator PuuR	1076805	558	yes	reverse
G4551_RS05180	puuD	gamma-glutamyl-gamma-aminobutyrate hydrolase	1077388	765	yes	reverse
G4551_RS05185		glutamine synthetase family protein	1078365	1419	yes	forward
G4551_RS05190		APC family permease	1080127	1389	yes	forward
G4551_RS05195		AAA family ATPase	1081675	4329	yes	reverse
G4551_RS05200		hypothetical protein	1086010	1557	yes	reverse
G4551_RS05205		EAL domain-containing protein	1088106	2223	yes	reverse
G4551_RS05210		agmatine/peptidylarginine deiminase	1090833	1113	yes	reverse
G4551_RS05215		DJ-1/PfpI family protein	1092349	564	yes	forward
G4551_RS05220		cyclopropane-fatty-acyl-phospholipid synthase family protein	1092969	747	yes	reverse
G4551_RS05225		YjhX family toxin	1093726	258	yes	reverse
G4551_RS05230	pepT	peptidase T	1095300	1257	yes	forward
G4551_RS05235	dcuC	C4-dicarboxylate transporter DcuC	1096553	1362	yes	forward
G4551_RS05240		DUF2913 family protein	1098237	630	yes	forward
G4551_RS05245		hypothetical protein	1098963	237	yes	forward
G4551_RS05250		LysE family translocator	1099301	630	yes	reverse
G4551_RS05255		LysR substrate-binding domain-containing protein	1100040	906	yes	forward
G4551_RS05265	foxA	ferrioxamine B receptor FoxA	1102175	2109	yes	forward
G4551_RS05320		YceK/YidQ family lipoprotein	1116655	273	yes	reverse
G4551_RS05325		MFS transporter	1117082	1254	yes	reverse
G4551_RS05365		hypothetical protein	1126613	432	yes	forward
G4551_RS05370		hypothetical protein	1127127	522	yes	reverse
G4551_RS05375		putative quinol monooxygenase	1127668	306	yes	reverse
G4551_RS05425	mmuM	homocysteine S-methyltransferase	1138342	936	yes	forward
G4551_RS05495		autotransporter outer membrane beta-barrel domain-containing protein	1154978	1626	yes	forward
G4551_RS05510	sbmA	peptide antibiotic transporter SbmA	1158860	1221	yes	forward
G4551_RS05520		DUF2755 family protein	1161185	324	yes	reverse
G4551_RS05640		LysR family transcriptional regulator	1186971	903	yes	reverse
G4551_RS05740	pgpA	phosphatidylglycerophosphatase A	1205167	519	yes	forward
G4551_RS05775	yajL	protein deglycase YajL	1212675	591	yes	reverse
G4551_RS05805		cytochrome o ubiquinol oxidase subunit III	1217703	615	yes	reverse
G4551_RS05900		SmdA family multidrug ABC transporter permease/ATP-binding protein	1239768	1773	yes	forward
G4551_RS05965		EAL domain-containing protein	1250859	1554	yes	reverse
G4551_RS06110		hypothetical protein	1285152	702	yes	forward
G4551_RS06115		ogr/Delta-like zinc finger family protein	1285890	252	yes	reverse
G4551_RS06120		phage late control D family protein	1286187	1131	yes	reverse
G4551_RS06125		phage tail sheath family protein	1287470	1188	yes	forward
G4551_RS06130		phage major tail tube protein	1288658	513	yes	forward
G4551_RS06135		hypothetical protein	1289220	336	yes	forward
G4551_RS06140		GpE family phage tail protein	1289561	156	yes	forward
G4551_RS06145		phage tail tape measure protein	1289703	2979	yes	forward
G4551_RS06150		phage tail protein	1292698	489	yes	forward
G4551_RS06155		tail fiber assembly protein	1293381	429	yes	reverse
G4551_RS23800		phage tail protein	1293812	1461	yes	reverse
G4551_RS06165		phage tail protein I	1295262	618	yes	reverse
G4551_RS06170		baseplate J/gp47 family protein	1295872	897	yes	reverse
G4551_RS06175		GPW/gp25 family protein	1296755	369	yes	reverse
G4551_RS06180		phage baseplate assembly protein V	1297120	582	yes	reverse
G4551_RS06185		phage virion morphogenesis protein	1297698	639	yes	reverse
G4551_RS06190		phage tail protein	1298333	465	yes	reverse
G4551_RS06195		DUF2570 domain-containing protein	1299008	438	yes	reverse
G4551_RS06200		lysozyme	1299442	546	yes	reverse
G4551_RS06205		hypothetical protein	1299971	303	yes	reverse
G4551_RS06210		tail protein X	1300264	201	yes	reverse
G4551_RS06215		head completion/stabilization protein	1300464	528	yes	reverse
G4551_RS06220	gpM	phage terminase small subunit	1301098	819	yes	reverse
G4551_RS06225		phage major capsid protein, P2 family	1301968	1074	yes	reverse
G4551_RS06230		GPO family capsid scaffolding protein	1303064	837	yes	reverse
G4551_RS06235		terminase large subunit domain-containing protein	1304058	1734	yes	forward
G4551_RS06240		phage portal protein	1305791	1044	yes	forward
G4551_RS06245		DUF4760 domain-containing protein	1307476	498	yes	forward
G4551_RS06250		DNA adenine methylase	1308014	681	yes	reverse
G4551_RS23805		MazG-like family protein	1308797	522	yes	reverse
G4551_RS06265		replication endonuclease	1309321	2640	yes	reverse
G4551_RS06270		DNA cytosine methyltransferase	1311953	1008	yes	reverse
G4551_RS06275		hypothetical protein	1312971	174	yes	reverse
G4551_RS06280		hypothetical protein	1313141	207	yes	reverse
G4551_RS06285		Dam family site-specific DNA-(adenine-N6)-methyltransferase	1313347	966	yes	reverse
G4551_RS06290		3'-5' exonuclease	1314323	552	yes	reverse
G4551_RS06295		hypothetical protein	1314871	225	yes	reverse
G4551_RS06300		hypothetical protein	1315163	273	yes	reverse
G4551_RS06305		phage filamentation protein Fil family protein	1315454	228	yes	reverse
G4551_RS06310		hypothetical protein	1315694	180	yes	reverse
G4551_RS06315		DUF4761 family protein	1315886	258	yes	reverse
G4551_RS06320		hypothetical protein	1316157	336	yes	reverse
G4551_RS23810		helix-turn-helix transcriptional regulator	1316742	300	yes	forward
G4551_RS06330		tyrosine-type recombinase/integrase	1317111	1023	yes	forward
G4551_RS06375		DUF3142 domain-containing protein	1326252	717	yes	reverse
G4551_RS06395	fetA	iron efflux ABC transporter ATP-binding subunit FetA	1330609	678	yes	forward
G4551_RS06415	tesA	multifunctional acyl-CoA thioesterase I/protease I/lysophospholipase L1	1333843	627	yes	reverse
G4551_RS06445		methionine ABC transporter permease	1341035	660	yes	forward
G4551_RS06450	mnmH	tRNA 2-selenouridine(34) synthase MnmH	1341695	1095	yes	reverse
G4551_RS06455	allS	HTH-type transcriptional activator AllS	1342859	927	yes	reverse
G4551_RS06460	allA	ureidoglycolate lyase	1344013	483	yes	forward
G4551_RS06465	allR	HTH-type transcriptional repressor AllR	1344541	852	yes	forward
G4551_RS06470	gcl	glyoxylate carboligase	1345477	1782	yes	forward
G4551_RS06475	hyi	hydroxypyruvate isomerase	1347271	777	yes	forward
G4551_RS06480	glxR	2-hydroxy-3-oxopropionate reductase	1348148	879	yes	forward
G4551_RS06485		MFS transporter	1349095	1251	yes	forward
G4551_RS06490		putative allantoin permease	1350443	1461	yes	forward
G4551_RS06495	allB	allantoinase AllB	1351976	1362	yes	forward
G4551_RS06500		uracil/xanthine transporter	1353396	1299	yes	forward
G4551_RS06505	glxK	glycerate 3-kinase	1354716	1149	yes	forward
G4551_RS06510	allE	(S)-ureidoglycine aminohydrolase	1355945	786	yes	reverse
G4551_RS06515	allC	allantoate deiminase	1356741	1236	yes	reverse
G4551_RS06520	allD	ureidoglycolate dehydrogenase	1357998	1050	yes	reverse
G4551_RS06525		acyl-CoA synthetase FdrA	1359364	1668	yes	forward
G4551_RS06530		DUF1116 domain-containing protein	1361041	1260	yes	forward
G4551_RS06535		DUF2877 domain-containing protein	1362312	810	yes	forward
G4551_RS06540		carbamate kinase	1363125	894	yes	forward
G4551_RS06590	fimI	type 1 fimbrial protein subunit FimI	1371671	534	yes	forward
G4551_RS06600		fimbrial biogenesis usher protein	1372946	2622	yes	forward
G4551_RS06615	fimZ	fimbria biosynthesis transcriptional regulator FimZ	1377158	633	yes	reverse
G4551_RS06620		hypothetical protein	1378378	723	yes	reverse
G4551_RS06635	torS	TMAO reductase system sensor histidine kinase/response regulator TorS	1380447	2766	yes	reverse
G4551_RS06640	torT	TMAO reductase system periplasmic protein TorT	1383295	1032	yes	forward
G4551_RS06645	torR	two-component system response regulator TorR	1384299	693	yes	reverse
G4551_RS06650	torC	pentaheme c-type cytochrome TorC	1385123	1179	yes	forward
G4551_RS06655	torA	trimethylamine-N-oxide reductase TorA	1386291	2541	yes	forward
G4551_RS06660	torD	molecular chaperone TorD	1388828	615	yes	forward
G4551_RS06665	uspF	universal stress protein UspF	1389921	429	yes	reverse
G4551_RS06670		NapC/NirT family cytochrome c	1390878	1095	yes	forward
G4551_RS06675		trimethylamine-N-oxide reductase 2	1391993	2445	yes	forward
G4551_RS06680		MBL fold metallo-hydrolase	1394510	804	yes	reverse
G4551_RS06685		hypothetical protein	1395397	507	yes	reverse
G4551_RS06690		hypothetical protein	1396276	327	yes	reverse
G4551_RS06695		Cu(+)/Ag(+) sensor histidine kinase	1396728	1452	yes	reverse
G4551_RS06700	cusR	copper response regulator transcription factor CusR	1398169	684	yes	reverse
G4551_RS06705		efflux transporter outer membrane subunit	1399049	1383	yes	forward
G4551_RS06710	cusF	cation efflux system protein CusF	1400464	348	yes	forward
G4551_RS06715		efflux RND transporter periplasmic adaptor subunit	1400888	1293	yes	forward
G4551_RS06720		CusA/CzcA family heavy metal efflux RND transporter	1402192	3144	yes	forward
G4551_RS06725	rclR	reactive chlorine-specific transcriptional regulator RclR	1405387	855	yes	reverse
G4551_RS06730	rclA	reactive chlorine resistance oxidoreductase RclA	1406478	1326	yes	forward
G4551_RS06735	rclB	reactive chlorine resistance periplasmic protein RclB	1407974	231	yes	forward
G4551_RS06740	rclC	reactive chlorine resistance membrane protein RclC	1408216	561	yes	forward
G4551_RS06745		flagellar brake protein	1409355	696	yes	forward
G4551_RS06750		helix-turn-helix transcriptional regulator	1410072	582	yes	forward
G4551_RS06755		bifunctional diguanylate cyclase/phosphodiesterase	1410754	768	yes	forward
G4551_RS06760		autotransporter outer membrane beta-barrel domain-containing protein	1411674	9339	yes	reverse
G4551_RS06765		LuxR C-terminal-related transcriptional regulator	1421209	579	yes	reverse
G4551_RS06770		DnaJ family molecular chaperone	1422404	1176	yes	reverse
G4551_RS06780		MFS transporter	1425400	1242	yes	forward
G4551_RS06785		sugar phosphate isomerase/epimerase	1426657	1029	yes	forward
G4551_RS06790		Gfo/Idh/MocA family protein	1427682	1152	yes	forward
G4551_RS06795		LacI family DNA-binding transcriptional regulator	1428911	981	yes	forward
G4551_RS06815		TetR/AcrR family transcriptional regulator	1432345	582	yes	reverse
G4551_RS06845	entD	enterobactin synthase subunit EntD	1436879	654	yes	reverse
G4551_RS06850		TonB-dependent siderophore receptor	1437582	2274	yes	reverse
G4551_RS06890	entS	enterobactin transporter EntS	1449771	1236	yes	forward
G4551_RS06945		ParB/RepB/Spo0J family partition protein	1462119	618	yes	reverse
G4551_RS06950		phosphoadenosine phosphosulfate reductase	1462721	1224	yes	reverse
G4551_RS06955		LysR family transcriptional regulator	1464116	906	yes	reverse
G4551_RS06960	dsbG	thiol:disulfide interchange protein DsbG	1465220	753	yes	reverse
G4551_RS06980		molybdopterin-dependent oxidoreductase	1469397	2271	yes	forward
G4551_RS07030	citX	citrate lyase holo-[acyl-carrier protein] synthase	1479228	555	yes	reverse
G4551_RS07060	dpiA	two-component response regulator DpiA	1485622	681	yes	forward
G4551_RS07150	nadD	nicotinate-nucleotide adenylyltransferase	1501613	642	yes	reverse
G4551_RS07210	ybeY	rRNA maturation RNase YbeY	1514532	468	yes	reverse
G4551_RS07230		hypothetical protein	1519006	573	yes	reverse
G4551_RS07315		MFS transporter	1533175	1296	yes	reverse
G4551_RS07320	tcuB	tricarballylate utilization 4Fe-4S protein TcuB	1534524	1140	yes	reverse
G4551_RS07340		ryhB-regulated fur leader peptide	1538645	87	yes	reverse
G4551_RS07430	pxpB	5-oxoprolinase subunit PxpB	1556991	657	yes	forward
G4551_RS07440	pxpA	5-oxoprolinase subunit PxpA	1558563	735	yes	forward
G4551_RS07465		AbrB family transcriptional regulator	1562522	1047	yes	reverse
G4551_RS07480	sdhD	succinate dehydrogenase membrane anchor subunit	1566123	348	yes	forward
G4551_RS07520	cobA	uroporphyrinogen-III C-methyltransferase	1576632	789	yes	reverse
G4551_RS07615	tolA	cell envelope integrity protein TolA	1596069	1323	yes	forward
G4551_RS07690	galM	galactose-1-epimerase	1606948	1041	yes	reverse
G4551_RS07750		LysR family transcriptional regulator	1618794	951	yes	reverse
G4551_RS07755		4-oxalomesaconate tautomerase	1619923	1053	yes	forward
G4551_RS07760		anion permease	1621058	1434	yes	forward
G4551_RS07765		hydratase	1622680	2262	yes	forward
G4551_RS07820	bioC	malonyl-ACP O-methyltransferase BioC	1636988	756	yes	forward
G4551_RS07825	bioD	dethiobiotin synthase	1637736	699	yes	forward
G4551_RS07860	moaD	molybdopterin synthase sulfur carrier subunit	1645409	246	yes	forward
G4551_RS07890		YbhQ family protein	1650048	411	yes	forward
G4551_RS07900		ABC transporter permease	1651642	1134	yes	reverse
G4551_RS07910	hlyD	secretion protein HlyD	1654497	996	yes	reverse
G4551_RS07925		GntR family transcriptional regulator	1657803	735	yes	reverse
G4551_RS07930		adenylosuccinate lyase family protein	1658740	1353	yes	forward
G4551_RS07935		DASS family sodium-coupled anion symporter	1660126	1422	yes	forward
G4551_RS08035		anion transporter	1682055	1110	yes	forward
G4551_RS08085		aminoglycoside nucleotidyltransferase ANT9	1694928	789	yes	forward
G4551_RS08090	iaaA	beta-aspartyl-peptidase	1695908	966	yes	forward
G4551_RS08115	rimO	30S ribosomal protein S12 methylthiotransferase RimO	1702236	1326	yes	reverse
G4551_RS08150		MFS transporter	1709312	1233	yes	forward
G4551_RS08180		DMT family transporter	1714642	915	yes	forward
G4551_RS08190		multidrug effflux MFS transporter	1716532	1212	yes	reverse
G4551_RS08215		YbjC family protein	1721034	291	yes	forward
G4551_RS08330	ftsK	DNA translocase FtsK	1740295	3987	yes	forward
G4551_RS08350	dmsA	dimethylsulfoxide reductase subunit A	1747980	2445	yes	forward
G4551_RS08380	pflA	pyruvate formate lyase 1-activating protein	1755866	741	yes	reverse
G4551_RS08415		M48 family metallopeptidase	1765778	762	yes	forward
G4551_RS08470	elyC	envelope biogenesis factor ElyC	1778282	765	yes	reverse
G4551_RS08475	cmoM	tRNA uridine 5-oxyacetic acid(34) methyltransferase CmoM	1779182	804	yes	forward
G4551_RS08485	mukE	chromosome partition protein MukE	1781281	705	yes	forward
G4551_RS08515	ompF	porin OmpF	1791272	1077	yes	reverse
G4551_RS08555	ssuE	NADPH-dependent FMN reductase	1802345	576	yes	reverse
G4551_RS08620	ompA	porin OmpA	1817313	1059	yes	reverse
G4551_RS08630		TfoX/Sxy family DNA transformation protein	1819456	615	yes	forward
G4551_RS08775		protein disulfide oxidoreductase	1845213	507	yes	forward
G4551_RS08780	nqrC	NADH:ubiquinone reductase (Na(+)-transporting) subunit C	1845915	753	yes	forward
G4551_RS08785		FTR1 family protein	1846940	1950	yes	forward
G4551_RS08790		iron transporter	1848919	528	yes	forward
G4551_RS08795		Fe-S-containing protein	1849647	1380	yes	forward
G4551_RS08800		ABC transporter permease	1851029	1284	yes	forward
G4551_RS08805		ABC transporter permease	1852302	1131	yes	forward
G4551_RS08810		ABC transporter ATP-binding protein	1853437	696	yes	forward
G4551_RS08815		TlpA disulfide reductase family protein	1854119	486	yes	forward
G4551_RS08820		hypothetical protein	1854629	489	yes	forward
G4551_RS08825		sulfite exporter TauE/SafE family protein	1855204	756	yes	forward
G4551_RS08845	wrbA	NAD(P)H:quinone oxidoreductase	1858352	597	yes	reverse
G4551_RS23755		hypothetical protein	1871395	297	yes	forward
G4551_RS08900		VirK/YbjX family protein	1872842	924	yes	reverse
G4551_RS08910		hypothetical protein	1876185	318	yes	reverse
G4551_RS23975		hypothetical protein	1876485	126	yes	forward
G4551_RS08985	ymdB	O-acetyl-ADP-ribose deacetylase	1885367	543	yes	forward
G4551_RS08990		phospholipase D family protein	1885845	1488	yes	forward
G4551_RS09000	mdoG	glucans biosynthesis protein MdoG	1888788	1536	yes	forward
G4551_RS09020		sensor domain-containing diguanylate cyclase	1894219	1332	yes	forward
G4551_RS09055	solA	N-methyl-L-tryptophan oxidase	1900804	1116	yes	reverse
G4551_RS09135	flgE	flagellar hook protein FlgE	1913461	1212	yes	forward
G4551_RS09165	flgK	flagellar hook-associated protein FlgK	1919125	1659	yes	forward
G4551_RS09170	flgL	flagellar hook-associated protein FlgL	1920798	954	yes	forward
G4551_RS09180		LysR family transcriptional regulator	1923050	1026	yes	forward
G4551_RS09250	tmk	dTMP kinase	1938213	642	yes	forward
G4551_RS09285		hypothetical protein	1947375	204	yes	reverse
G4551_RS09295		DUF4393 domain-containing protein	1948048	792	yes	reverse
G4551_RS23980		AraC family transcriptional regulator N-terminal domain-containing protein	1949269	135	yes	forward
G4551_RS09305	fecE	Fe(3+) dicitrate ABC transporter ATP-binding protein FecE	1949493	768	yes	reverse
G4551_RS09310	fecD	Fe(3+) dicitrate ABC transporter permease subunit FecD	1950261	957	yes	reverse
G4551_RS09315	fecC	iron-dicitrate ABC transporter permease FecC	1951214	999	yes	reverse
G4551_RS09320		Fe(3+) dicitrate ABC transporter substrate-binding protein FecB	1952209	903	yes	reverse
G4551_RS09325	fecA	TonB-dependent Fe(3+) dicitrate receptor FecA	1953170	2325	yes	reverse
G4551_RS09330	fecR	ferric citrate uptake sigma factor regulator FecR	1955581	954	yes	reverse
G4551_RS09335	fecI	ferric citrate uptake sigma factor FecI	1956531	522	yes	reverse
G4551_RS09340		hypothetical protein	1957540	612	yes	reverse
G4551_RS09345		matrixin family metalloprotease	1958157	957	yes	reverse
G4551_RS09360		hypothetical protein	1960620	2439	yes	reverse
G4551_RS09365		hypothetical protein	1963225	3738	yes	reverse
G4551_RS09375		AbrB/MazE/SpoVT family DNA-binding domain-containing protein	1967576	258	yes	forward
G4551_RS09380		type II toxin-antitoxin system PemK/MazF family toxin	1967834	333	yes	forward
G4551_RS23985		helix-turn-helix domain-containing protein	1970755	351	yes	reverse
G4551_RS23825		hypothetical protein	1971081	357	yes	reverse
G4551_RS09405		radical SAM/SPASM domain-containing protein	1972075	1146	yes	reverse
G4551_RS09410		bifunctional UDP-sugar hydrolase/5'-nucleotidase	1973319	1614	yes	reverse
G4551_RS09415		nucleoside-specific channel-forming protein Tsx	1974954	882	yes	reverse
G4551_RS09420		bifunctional UDP-sugar hydrolase/5'-nucleotidase	1975906	1563	yes	reverse
G4551_RS09425		bifunctional UDP-sugar hydrolase/5'-nucleotidase	1977653	1557	yes	reverse
G4551_RS09430		hypothetical protein	1979341	1116	yes	forward
G4551_RS09435		hypothetical protein	1980617	198	yes	reverse
G4551_RS09440		hypothetical protein	1980992	174	yes	reverse
G4551_RS09445		hypothetical protein	1981505	984	yes	forward
G4551_RS09450		DUF4231 domain-containing protein	1982748	852	yes	forward
G4551_RS09455		TIR domain-containing protein	1983632	405	yes	reverse
G4551_RS09460		TIR domain-containing protein	1984059	468	yes	reverse
G4551_RS09465		7-cyano-7-deazaguanine synthase	1984516	603	yes	reverse
G4551_RS09470		DNA lyase	1985120	696	yes	reverse
G4551_RS09480		toll/interleukin-1 receptor domain-containing protein	1987253	1170	yes	reverse
G4551_RS09485		PfkB family carbohydrate kinase	1988465	1173	yes	reverse
G4551_RS09490		hypothetical protein	1989716	246	yes	reverse
G4551_RS09495		hypothetical protein	1990146	468	yes	forward
G4551_RS09500		helix-turn-helix transcriptional regulator	1990610	222	yes	forward
G4551_RS09505		type II toxin-antitoxin system RelE/ParE family toxin	1991329	354	yes	forward
G4551_RS09510		helix-turn-helix domain-containing protein	1991687	303	yes	forward
G4551_RS09515		integrase domain-containing protein	1992491	888	yes	forward
G4551_RS09520		integrase arm-type DNA-binding domain-containing protein	1994198	1263	yes	reverse
G4551_RS09530		EmmdR/YeeO family multidrug/toxin efflux MATE transporter	1995858	1488	yes	forward
G4551_RS09540		MFS transporter	1997564	1170	yes	reverse
G4551_RS09545		HAD family phosphatase	1998751	720	yes	reverse
G4551_RS09550		hypothetical protein	1999463	1056	yes	reverse
G4551_RS09560	hypF	carbamoyltransferase HypF	2001756	1326	yes	reverse
G4551_RS09565	hypE	hydrogenase expression/formation protein HypE	2003053	1041	yes	reverse
G4551_RS09570		cysteine hydrolase	2004090	600	yes	reverse
G4551_RS09575		LysR family transcriptional regulator	2004836	891	yes	forward
G4551_RS09590	lpoB	penicillin-binding protein activator LpoB	2006748	642	yes	forward
G4551_RS09655	lolD	lipoprotein-releasing ABC transporter ATP-binding protein LolD	2022958	702	yes	forward
G4551_RS09685	potB	spermidine/putrescine ABC transporter permease PotB	2028691	858	yes	reverse
G4551_RS09715		tyrosine-type recombinase/integrase	2035670	1170	yes	reverse
G4551_RS09720		hypothetical protein	2036993	621	yes	reverse
G4551_RS09725		SDR family oxidoreductase	2037610	807	yes	reverse
G4551_RS09730		TenA family transcriptional regulator	2038403	666	yes	reverse
G4551_RS09735		AMP-dependent synthetase/ligase	2039065	1443	yes	reverse
G4551_RS09740		thermostable hemolysin	2040488	657	yes	reverse
G4551_RS09745		cytochrome b	2041510	540	yes	reverse
G4551_RS09775		hypothetical protein	2046150	933	yes	reverse
G4551_RS09780	rluE	23S rRNA pseudouridine(2457) synthase RluE	2047117	618	yes	reverse
G4551_RS09790		DUF4365 domain-containing protein	2049614	570	yes	forward
G4551_RS09795		hypothetical protein	2050180	1134	yes	forward
G4551_RS09800		site-specific integrase	2051381	1125	yes	reverse
G4551_RS09805		excisionase	2052486	246	yes	reverse
G4551_RS09810		hypothetical protein	2053155	462	yes	forward
G4551_RS09825		acyltransferase	2055888	1059	yes	reverse
G4551_RS09845		hypothetical protein	2058644	402	yes	forward
G4551_RS09850		Imm42 family immunity protein	2059344	546	yes	reverse
G4551_RS09855		hypothetical protein	2059953	231	yes	reverse
G4551_RS09885		Ail/Lom family outer membrane beta-barrel protein	2063116	474	yes	forward
G4551_RS09890		hypothetical protein	2063600	255	yes	forward
G4551_RS09895		hypothetical protein	2064120	273	yes	reverse
G4551_RS09905		hypothetical protein	2066316	198	yes	forward
G4551_RS09910	waaZ	3-deoxy-D-manno-oct-2-ulosonate III transferase WaaZ	2066545	777	yes	reverse
G4551_RS09915		TonB-dependent receptor	2067745	2088	yes	reverse
G4551_RS09930		ABC transporter permease	2072814	813	yes	forward
G4551_RS09940		ATP-binding cassette domain-containing protein	2074398	591	yes	forward
G4551_RS10080	yajD	HNH nuclease YajD	2098310	345	yes	reverse
G4551_RS10085		glycoside hydrolase family 18 protein	2098748	1254	yes	reverse
G4551_RS10090		zinc-binding dehydrogenase	2100298	1077	yes	forward
G4551_RS10095		MFS transporter	2101401	1380	yes	forward
G4551_RS10100		NAD(P)-dependent alcohol dehydrogenase	2102798	1044	yes	forward
G4551_RS10105		ketose-bisphosphate aldolase	2103866	837	yes	forward
G4551_RS10110		carbohydrate kinase family protein	2104707	948	yes	forward
G4551_RS10115		aldo/keto reductase	2105664	984	yes	forward
G4551_RS10120		DeoR/GlpR family DNA-binding transcription regulator	2106784	759	yes	forward
G4551_RS10125		MFS transporter	2107683	1359	yes	forward
G4551_RS10165		YnjH family protein	2118168	276	yes	forward
G4551_RS10175		carboxymuconolactone decarboxylase family protein	2118896	570	yes	forward
G4551_RS10200		ABC transporter substrate-binding protein	2123662	1170	yes	reverse
G4551_RS10240	astE	succinylglutamate desuccinylase	2132748	966	yes	forward
G4551_RS10250	ves	environmental stress-induced protein Ves	2134902	576	yes	forward
G4551_RS10300	katE	catalase HPII	2143435	2259	yes	reverse
G4551_RS10350	yniD	small membrane protein YniD	2154040	108	yes	reverse
G4551_RS10370		acyltransferase	2156695	1020	yes	reverse
G4551_RS10445		heme ABC transporter ATP-binding protein	2171010	780	yes	reverse
G4551_RS10490	fadK	medium-chain fatty-acid--CoA ligase	2181866	1638	yes	reverse
G4551_RS10495		4Fe-4S ferredoxin	2183586	294	yes	reverse
G4551_RS10500		FAD-dependent oxidoreductase	2183876	1290	yes	reverse
G4551_RS10505		electron transfer flavoprotein subunit alpha	2185223	936	yes	reverse
G4551_RS10510		electron transfer flavoprotein	2186180	765	yes	reverse
G4551_RS10515		AraC family transcriptional regulator	2187419	891	yes	forward
G4551_RS10520		acyl-CoA dehydrogenase	2188364	1152	yes	reverse
G4551_RS10525		acyl CoA:acetate/3-ketoacid CoA transferase	2189529	1596	yes	reverse
G4551_RS10530	aroD	type I 3-dehydroquinate dehydratase	2191280	759	yes	reverse
G4551_RS10535	ydiB	quinate/shikimate dehydrogenase	2192075	867	yes	reverse
G4551_RS10540		MFS transporter	2192963	1236	yes	reverse
G4551_RS10545		MFS transporter	2194440	1221	yes	reverse
G4551_RS10550		YdiL family protein	2195709	357	yes	reverse
G4551_RS10600	sufC	Fe-S cluster assembly ATPase SufC	2205858	747	yes	forward
G4551_RS10635		APC family permease	2213066	1344	yes	reverse
G4551_RS10640		proline iminopeptidase-family hydrolase	2214430	894	yes	reverse
G4551_RS10645		glutamine amidotransferase	2215385	738	yes	reverse
G4551_RS10650		PfkB family carbohydrate kinase	2216135	1227	yes	reverse
G4551_RS10660		methionine ABC transporter permease	2218871	669	yes	forward
G4551_RS10670		hypothetical protein	2220582	417	yes	reverse
G4551_RS23840		hypothetical protein	2220967	1866	yes	reverse
G4551_RS10685	ttrC	tetrathionate reductase subunit TtrC	2226331	1023	yes	reverse
G4551_RS10700	ttrR	tetrathionate respiration response regulator TtrR	2230024	585	yes	forward
G4551_RS10740		amino acid ABC transporter permease	2237257	678	yes	reverse
G4551_RS10815		iron ABC transporter permease	2253529	1005	yes	forward
G4551_RS10825		substrate-binding domain-containing protein	2255269	723	yes	reverse
G4551_RS10845	gap	type I glyceraldehyde-3-phosphate dehydrogenase	2257209	1011	yes	reverse
G4551_RS10850		GlxA family transcriptional regulator	2258298	981	yes	reverse
G4551_RS10855		DUF1120 domain-containing protein	2259351	783	yes	reverse
G4551_RS10860		hypothetical protein	2260138	552	yes	reverse
G4551_RS10865		fimbrial biogenesis usher protein	2260686	2334	yes	reverse
G4551_RS10870		fimbria/pilus chaperone family protein	2263222	705	yes	reverse
G4551_RS10875		DUF1120 domain-containing protein	2264026	705	yes	reverse
G4551_RS10880		helix-turn-helix domain-containing protein	2264956	306	yes	reverse
G4551_RS10885		YafY family protein	2266228	690	yes	forward
G4551_RS10890		SDR family NAD(P)-dependent oxidoreductase	2266988	747	yes	forward
G4551_RS10915		bifunctional diguanylate cyclase/phosphodiesterase	2273107	1965	yes	reverse
G4551_RS11125	rsxC	electron transport complex subunit RsxC	2311355	2118	yes	reverse
G4551_RS11130	rsxB	electron transport complex subunit RsxB	2313465	579	yes	reverse
G4551_RS11170	malX	maltose/glucose-specific PTS transporter subunit IIBC	2319533	1593	yes	reverse
G4551_RS11285	mdtI	multidrug/spermidine efflux SMR transporter subunit MdtI	2346705	330	yes	forward
G4551_RS11300		carboxypeptidase M32	2348694	1488	yes	reverse
G4551_RS11345	bioD	dethiobiotin synthase	2358856	696	yes	forward
G4551_RS11370	ynfE	selenate/tellurate reductase subunit YnfE	2363057	2439	yes	reverse
G4551_RS11405		MFS transporter	2369573	1335	yes	forward
G4551_RS11430	dcp	peptidyl-dipeptidase Dcp	2374668	2043	yes	forward
G4551_RS11435		hypothetical protein	2376999	219	yes	forward
G4551_RS11440		diguanylate cyclase	2377415	927	yes	forward
G4551_RS11545		bestrophin family protein	2398276	915	yes	forward
G4551_RS11560		GNAT family N-acetyltransferase	2400566	534	yes	forward
G4551_RS11565		hypothetical protein	2401274	528	yes	forward
G4551_RS23995		toll/interleukin-1 receptor domain-containing protein	2401988	705	yes	reverse
G4551_RS11575		ISNCY family transposase	2402857	1347	yes	reverse
G4551_RS11580		hypothetical protein	2404570	426	yes	reverse
G4551_RS11585		winged helix-turn-helix domain-containing protein	2404982	765	yes	reverse
G4551_RS11590		molecular chaperone	2405802	657	yes	reverse
G4551_RS11595		fimbrial protein	2406466	1344	yes	reverse
G4551_RS11600		fimbria/pilus outer membrane usher protein	2407806	2478	yes	reverse
G4551_RS11605		molecular chaperone	2410270	714	yes	reverse
G4551_RS11615		peroxidase family protein	2412556	5331	yes	forward
G4551_RS11640		hypothetical protein	2422763	519	yes	reverse
G4551_RS11650		helix-turn-helix domain-containing protein	2424600	315	yes	reverse
G4551_RS11655		methyl-accepting chemotaxis protein	2425094	1944	yes	reverse
G4551_RS11695		ABC transporter ATP-binding protein	2433906	936	yes	forward
G4551_RS11720		3-hydroxyacyl-CoA dehydrogenase family protein	2438466	924	yes	forward
G4551_RS11755		type II toxin-antitoxin system RelE/ParE family toxin	2446573	279	yes	forward
G4551_RS11760		HigA family addiction module antitoxin	2446851	285	yes	forward
G4551_RS11770	fdnI	formate dehydrogenase-N subunit gamma	2447911	657	yes	reverse
G4551_RS11790	ompD	porin OmpD	2454134	1083	yes	forward
G4551_RS11840		hypothetical protein	2467769	1800	yes	forward
G4551_RS11885		amino acid ABC transporter ATP-binding protein	2475214	774	yes	reverse
G4551_RS11990		helix-turn-helix domain-containing protein	2499251	780	yes	reverse
G4551_RS11995		multidrug effflux MFS transporter	2500132	1128	yes	forward
G4551_RS12005		ABC transporter permease	2502902	807	yes	reverse
G4551_RS12055		U32 family peptidase	2512033	1968	yes	reverse
G4551_RS12070		AraC family transcriptional regulator	2515870	870	yes	reverse
G4551_RS12080		DUF3313 domain-containing protein	2517871	672	yes	reverse
G4551_RS12100	rimL	50S ribosomal protein L7/L12-serine acetyltransferase	2521394	546	yes	reverse
G4551_RS12130	pcaQ	pca operon transcription factor PcaQ	2528290	924	yes	forward
G4551_RS12135		fimbrial protein	2529601	558	yes	forward
G4551_RS12140		fimbria/pilus periplasmic chaperone	2530244	723	yes	forward
G4551_RS12145		outer membrane usher protein	2530991	2586	yes	forward
G4551_RS12150		fimbrial protein	2533580	543	yes	forward
G4551_RS12155		fimbrial protein	2534131	582	yes	forward
G4551_RS12160		hypothetical protein	2534733	1077	yes	forward
G4551_RS12165		methyl-accepting chemotaxis protein	2535859	1689	yes	reverse
G4551_RS12180		DUF302 domain-containing protein	2539265	459	yes	reverse
G4551_RS12185	rclC	reactive chlorine resistance membrane protein RclC	2539758	600	yes	reverse
G4551_RS12195	fdnG	formate dehydrogenase-N subunit alpha	2540885	3051	yes	forward
G4551_RS12205	fdnI	formate dehydrogenase-N subunit gamma	2544828	654	yes	forward
G4551_RS12220	umuC	translesion error-prone DNA polymerase V subunit UmuC	2548202	1263	yes	reverse
G4551_RS12295		YdbH family protein	2562648	2640	yes	reverse
G4551_RS12325	ompC	porin OmpC	2571870	1125	yes	forward
G4551_RS12355		methyl-accepting chemotaxis protein	2578080	1110	yes	reverse
G4551_RS12360		bifunctional diguanylate cyclase/phosphodiesterase	2579601	2115	yes	forward
G4551_RS12370	smrA	DNA endonuclease SmrA	2583028	564	yes	reverse
G4551_RS12415		Rho-binding antiterminator	2589990	252	yes	reverse
G4551_RS12420		glutaredoxin domain-containing protein	2590308	231	yes	reverse
G4551_RS12430	mppA	murein tripeptide ABC transporter substrate-binding protein MppA	2591254	1614	yes	reverse
G4551_RS12435	mpaA	murein tripeptide amidase MpaA	2593052	729	yes	forward
G4551_RS12475		OmpG family monomeric porin	2601275	906	yes	reverse
G4551_RS12480		ABC transporter ATP-binding protein	2602248	1083	yes	reverse
G4551_RS12485	pgmB	beta-phosphoglucomutase	2603341	669	yes	reverse
G4551_RS12490		glycoside hydrolase family 65 protein	2604006	2277	yes	reverse
G4551_RS12495		Gfo/Idh/MocA family protein	2606279	1056	yes	reverse
G4551_RS12500		sugar phosphate isomerase/epimerase	2607345	789	yes	reverse
G4551_RS12505		zinc-binding alcohol dehydrogenase	2608150	1053	yes	reverse
G4551_RS12510		carbohydrate ABC transporter permease	2609230	843	yes	reverse
G4551_RS12515		carbohydrate ABC transporter permease	2610059	882	yes	reverse
G4551_RS12520		ABC transporter substrate-binding protein	2610961	1293	yes	reverse
G4551_RS12525		sugar phosphorylase	2612270	1680	yes	reverse
G4551_RS12535	pspC	envelope stress response membrane protein PspC	2614380	360	yes	reverse
G4551_RS12545	pspA	phage shock protein PspA	2615018	669	yes	reverse
G4551_RS12560		hypothetical protein	2617172	324	yes	reverse
G4551_RS12570	sapB	peptide ABC transporter permease SapB	2619447	966	yes	forward
G4551_RS12575	sapC	peptide ABC transporter permease SapC	2620399	891	yes	forward
G4551_RS12610	pdeR	cyclic di-GMP phosphodiesterase	2628679	1992	yes	forward
G4551_RS12710		tyrosine-type recombinase/integrase	2648800	1674	yes	forward
G4551_RS12720		hypothetical protein	2651998	444	yes	reverse
G4551_RS12725		hypothetical protein	2652559	627	yes	reverse
G4551_RS12730		HNH endonuclease	2653211	738	yes	reverse
G4551_RS12775		GGDEF domain-containing protein	2662627	1473	yes	reverse
G4551_RS12795	ompW	outer membrane protein OmpW	2666618	639	yes	reverse
G4551_RS12965	narL	two-component system response regulator NarL	2702440	651	yes	forward
G4551_RS13095		LuxR C-terminal-related transcriptional regulator	2730504	552	yes	reverse
G4551_RS13100		biofilm development regulator YmgB/AriR family protein	2731188	267	yes	reverse
G4551_RS13105		hypothetical protein	2731489	273	yes	reverse
G4551_RS13110	ycgZ	regulatory protein YcgZ	2731803	237	yes	reverse
G4551_RS13115		diguanylate phosphodiesterase	2732357	1230	yes	forward
G4551_RS13125		spore coat protein U domain-containing protein	2734831	531	yes	forward
G4551_RS13135		fimbria/pilus outer membrane usher protein	2736154	2286	yes	forward
G4551_RS13220		potassium/proton antiporter	2755991	1572	yes	forward
G4551_RS13350		EAL domain-containing protein	2782162	1602	yes	forward
G4551_RS13385	rlmA	23S rRNA (guanine(745)-N(1))-methyltransferase	2789989	810	yes	reverse
G4551_RS13425		MFS transporter	2796952	1374	yes	forward
G4551_RS13450	yebS	membrane integrity lipid transport subunit YebS	2802923	1284	yes	forward
G4551_RS13480		EAL domain-containing protein	2810275	1560	yes	reverse
G4551_RS13490		phage portal protein	2812512	1260	yes	reverse
G4551_RS13495		hypothetical protein	2813771	180	yes	reverse
G4551_RS13500		terminase large subunit	2813944	1716	yes	reverse
G4551_RS13505		P27 family phage terminase small subunit	2815696	435	yes	reverse
G4551_RS13510		hypothetical protein	2816358	516	yes	forward
G4551_RS13515		HNH endonuclease	2817009	363	yes	reverse
G4551_RS13520		GnsA/GnsB family addiction module toxin	2817641	174	yes	reverse
G4551_RS13525		hypothetical protein	2818021	231	yes	reverse
G4551_RS13530		cold-shock protein	2818325	189	yes	reverse
G4551_RS13535	cspG	cold shock protein CspG	2818524	213	yes	reverse
G4551_RS13540		DUF2514 domain-containing protein	2819111	528	yes	reverse
G4551_RS13545		lysozyme	2819635	549	yes	reverse
G4551_RS13555		hypothetical protein	2820587	189	yes	reverse
G4551_RS23865		YnfU family zinc-binding protein	2821627	171	yes	forward
G4551_RS13560	cspA	RNA chaperone/antiterminator CspA	2822205	216	yes	reverse
G4551_RS13565	cspF	cold shock-like protein CspF	2822717	213	yes	forward
G4551_RS13570		antiterminator Q family protein	2823216	432	yes	reverse
G4551_RS13575		DUF968 domain-containing protein	2823662	693	yes	reverse
G4551_RS13580		RusA family crossover junction endodeoxyribonuclease	2824351	360	yes	reverse
G4551_RS13585		hypothetical protein	2824713	207	yes	reverse
G4551_RS13590		DUF1367 family protein	2824919	600	yes	reverse
G4551_RS13595		hypothetical protein	2825553	249	yes	reverse
G4551_RS13600		DinI-like family protein	2825912	234	yes	reverse
G4551_RS13605		hypothetical protein	2826421	366	yes	reverse
G4551_RS13610		YdaS family helix-turn-helix protein	2827301	297	yes	reverse
G4551_RS13615		helix-turn-helix domain-containing protein	2827701	387	yes	forward
G4551_RS13620		DUF6932 family protein	2828238	474	yes	forward
G4551_RS13625		hypothetical protein	2828708	933	yes	forward
G4551_RS13630		hypothetical protein	2829673	207	yes	reverse
G4551_RS13635		hypothetical protein	2830095	147	yes	reverse
G4551_RS13640		hypothetical protein	2830240	207	yes	forward
G4551_RS13645		YdaE family protein	2830458	162	yes	forward
G4551_RS23950		recombinase RecT	2833419	1308	yes	forward
G4551_RS13670		hypothetical protein	2834761	345	yes	forward
G4551_RS13675		hypothetical protein	2835098	204	yes	forward
G4551_RS13680		DUF4060 family protein	2835288	243	yes	forward
G4551_RS13685		excisionase	2835595	273	yes	forward
G4551_RS13690		tyrosine-type recombinase/integrase	2835836	1086	yes	forward
G4551_RS13720	exoX	exodeoxyribonuclease X	2840028	663	yes	forward
G4551_RS13835		DinI family protein	2864272	240	yes	forward
G4551_RS13840		hemerythrin domain-containing protein	2864597	411	yes	reverse
G4551_RS13845		hypothetical protein	2865199	333	yes	reverse
G4551_RS13855		hypothetical protein	2865987	1290	yes	reverse
G4551_RS13860		DUF6453 family protein	2867286	945	yes	reverse
G4551_RS13865		DUF1983 domain-containing protein	2868232	2712	yes	reverse
G4551_RS13870		DUF6950 family protein	2870943	399	yes	reverse
G4551_RS13875		hypothetical protein	2871348	585	yes	reverse
G4551_RS13880		hypothetical protein	2871932	594	yes	reverse
G4551_RS13885		hypothetical protein	2872691	225	yes	forward
G4551_RS13890		hypothetical protein	2872904	360	yes	reverse
G4551_RS13895		phage tail tape measure protein	2873309	2475	yes	reverse
G4551_RS13900		hypothetical protein	2875842	378	yes	reverse
G4551_RS13905		phage tail assembly chaperone family protein, TAC	2876578	381	yes	reverse
G4551_RS13910		phage tail tube protein	2877011	492	yes	reverse
G4551_RS13915		DUF3168 domain-containing protein	2877562	366	yes	reverse
G4551_RS13920		HK97-gp10 family putative phage morphogenesis protein	2877924	540	yes	reverse
G4551_RS13925		phage head closure protein	2878456	333	yes	reverse
G4551_RS13930		hypothetical protein	2878790	213	yes	reverse
G4551_RS13935		head-tail connector protein	2879072	318	yes	reverse
G4551_RS13940		phage major capsid protein	2879467	1239	yes	reverse
G4551_RS13945		HK97 family phage prohead protease	2880715	600	yes	reverse
G4551_RS13950		phage portal protein	2881307	1227	yes	reverse
G4551_RS13955		hypothetical protein	2882523	150	yes	reverse
G4551_RS13960		terminase large subunit	2882681	1758	yes	reverse
G4551_RS13965		phage terminase small subunit P27 family	2884438	498	yes	reverse
G4551_RS13970		HNH endonuclease	2885092	351	yes	reverse
G4551_RS13975		hypothetical protein	2885430	216	yes	reverse
G4551_RS13980		hypothetical protein	2885801	234	yes	reverse
G4551_RS13985		hypothetical protein	2886398	204	yes	reverse
G4551_RS13990		DUF2514 domain-containing protein	2887075	516	yes	reverse
G4551_RS13995		lysozyme	2887587	549	yes	reverse
G4551_RS14005		hypothetical protein	2888830	498	yes	reverse
G4551_RS14010		Rha family transcriptional regulator	2889479	687	yes	reverse
G4551_RS14015		bacteriophage antitermination protein Q	2890435	690	yes	reverse
G4551_RS14020		DUF968 domain-containing protein	2891146	996	yes	reverse
G4551_RS14025		phage regulatory protein/antirepressor Ant	2892138	684	yes	reverse
G4551_RS14030		RusA family crossover junction endodeoxyribonuclease	2892835	387	yes	reverse
G4551_RS14035		phage N-6-adenine-methyltransferase	2893336	894	yes	reverse
G4551_RS14040		conserved phage C-terminal domain-containing protein	2894226	852	yes	reverse
G4551_RS14045		DUF4222 domain-containing protein	2895067	180	yes	reverse
G4551_RS14050		YmfL family putative regulatory protein	2895419	552	yes	reverse
G4551_RS14055		antirepressor protein Cro	2895999	243	yes	reverse
G4551_RS14060		S24 family peptidase	2896341	711	yes	forward
G4551_RS14065		hypothetical protein	2897127	207	yes	reverse
G4551_RS14070		hypothetical protein	2897986	372	yes	forward
G4551_RS14075		YfdQ family protein	2898414	828	yes	forward
G4551_RS14080		hypothetical protein	2899370	540	yes	forward
G4551_RS14085		hypothetical protein	2899897	177	yes	forward
G4551_RS14090		hypothetical protein	2900070	255	yes	forward
G4551_RS14095		hypothetical protein	2900321	492	yes	forward
G4551_RS14100		ead/Ea22-like family protein	2900809	678	yes	forward
G4551_RS14105		hypothetical protein	2901491	201	yes	forward
G4551_RS14110		hypothetical protein	2901695	558	yes	forward
G4551_RS14120		excisionase family protein	2902863	237	yes	forward
G4551_RS14125		site-specific integrase	2903158	1314	yes	forward
G4551_RS14130		DUF72 domain-containing protein	2904450	774	yes	forward
G4551_RS14170		glycoside hydrolase family 105 protein	2913088	1140	yes	reverse
G4551_RS14180	flhA	flagellar biosynthesis protein FlhA	2914928	2079	yes	reverse
G4551_RS14185	flhB	flagellar biosynthesis protein FlhB	2916999	1152	yes	reverse
G4551_RS14220		dicarboxylate/amino acid:cation symporter	2925016	1272	yes	forward
G4551_RS14225		autotransporter outer membrane beta-barrel domain-containing protein	2926398	3561	yes	reverse
G4551_RS14235	cheA	chemotaxis protein CheA	2930835	2037	yes	reverse
G4551_RS14270	otsB	trehalose-phosphatase	2938372	804	yes	reverse
G4551_RS14355		patatin-like phospholipase family protein	2953493	1026	yes	forward
G4551_RS14445		flagellin	2966540	1470	yes	reverse
G4551_RS14450	fliD	flagellar filament capping protein FliD	2968265	1407	yes	forward
G4551_RS14455	fliS	flagellar export chaperone FliS	2969687	408	yes	forward
G4551_RS14495	fliG	flagellar motor switch protein FliG	2976349	999	yes	forward
G4551_RS14585		very short patch repair endonuclease	2989289	468	yes	reverse
G4551_RS14600	ompC	porin OmpC	2992378	1170	yes	forward
G4551_RS14605		EmrE family multidrug efflux SMR transporter	2993650	333	yes	reverse
G4551_RS14625		extracellular solute-binding protein	2995900	1038	yes	forward
G4551_RS14675		energy-coupling factor ABC transporter substrate-binding protein	3005761	282	yes	reverse
G4551_RS14710		cobalt-precorrin-4 methyltransferase	3010837	774	yes	reverse
G4551_RS14715		decarboxylating cobalt-precorrin-6B (C(15))-methyltransferase	3011603	570	yes	reverse
G4551_RS14720		cobalt-precorrin-7 (C(5))-methyltransferase	3012162	606	yes	reverse
G4551_RS14785		glycerol dehydratase reactivase beta/small subunit family protein	3025750	351	yes	forward
G4551_RS14845	pduV	propanediol utilization protein PduV	3034068	453	yes	forward
G4551_RS14890	phsA	thiosulfate reductase PhsA	3041718	2274	yes	reverse
G4551_RS14895	sbcB	exodeoxyribonuclease I	3044392	1425	yes	forward
G4551_RS14950	hisA	1-(5-phosphoribosyl)-5-[(5- phosphoribosylamino)methylideneamino]imidazole-4- carboxamide isomerase	3054607	738	yes	forward
G4551_RS14960	hisIE	bifunctional phosphoribosyl-AMP cyclohydrolase/phosphoribosyl-ATP diphosphatase HisIE	3056096	612	yes	forward
G4551_RS14965	wzzB	LPS O-antigen chain length determinant protein WzzB	3056762	984	yes	reverse
G4551_RS14970		NAD-dependent epimerase	3058144	1005	yes	forward
G4551_RS14975	ugd	UDP-glucose 6-dehydrogenase	3059207	1167	yes	reverse
G4551_RS14980		acyltransferase	3061141	738	yes	forward
G4551_RS14985		MaoC family dehydratase	3061879	414	yes	forward
G4551_RS14995		DUF1972 domain-containing protein	3064200	1092	yes	reverse
G4551_RS15000		glycosyltransferase family 4 protein	3065314	1020	yes	reverse
G4551_RS15005		DapH/DapD/GlmU-related protein	3066420	666	yes	reverse
G4551_RS15010		hypothetical protein	3067085	1224	yes	reverse
G4551_RS15015		glycosyltransferase family A protein	3068332	780	yes	reverse
G4551_RS15020		hypothetical protein	3069177	1425	yes	reverse
G4551_RS15025		O-antigen translocase	3070605	1239	yes	reverse
G4551_RS15030		DegT/DnrJ/EryC1/StrS aminotransferase family protein	3071867	1104	yes	reverse
G4551_RS15035		FdtA/QdtA family cupin domain-containing protein	3072987	396	yes	reverse
G4551_RS15040	rfbC	dTDP-4-dehydrorhamnose 3,5-epimerase	3073379	552	yes	reverse
G4551_RS15045	rfbA	glucose-1-phosphate thymidylyltransferase RfbA	3074345	879	yes	reverse
G4551_RS15050	rfbD	dTDP-4-dehydrorhamnose reductase	3075277	900	yes	reverse
G4551_RS15055	rfbB	dTDP-glucose 4,6-dehydratase	3076176	1086	yes	reverse
G4551_RS15060	galF	UTP--glucose-1-phosphate uridylyltransferase GalF	3077635	894	yes	reverse
G4551_RS15065	wcaM	colanic acid biosynthesis protein WcaM	3078694	1395	yes	reverse
G4551_RS15090	cpsG	colanic acid biosynthesis phosphomannomutase CpsG	3085550	1371	yes	reverse
G4551_RS15100	wcaI	colanic acid biosynthesis fucosyltransferase WcaI	3088495	1224	yes	reverse
G4551_RS15130	wcaD	colanic acid polymerase WcaD	3093627	1218	yes	reverse
G4551_RS15190	alkA	DNA-3-methyladenine glycosylase 2	3110283	870	yes	reverse
G4551_RS23765		hypothetical protein	3126582	2772	yes	reverse
G4551_RS15255		replication endonuclease	3129879	495	yes	reverse
G4551_RS15415		GntR family transcriptional regulator	3164191	747	yes	reverse
G4551_RS15425	thiM	hydroxyethylthiazole kinase	3165783	783	yes	reverse
G4551_RS15435		fimbrial protein	3167314	966	yes	reverse
G4551_RS15440		fimbrial biogenesis outer membrane usher protein	3168288	2481	yes	reverse
G4551_RS15445		fimbria/pilus periplasmic chaperone	3170781	684	yes	reverse
G4551_RS15450		fimbrial protein	3171578	543	yes	reverse
G4551_RS15455		DUF2574 family protein	3172396	282	yes	reverse
G4551_RS15495		protein YohO	3180886	108	yes	forward
G4551_RS15500		ABC transporter permease	3180974	732	yes	reverse
G4551_RS15505		ABC transporter ATP-binding protein	3181689	948	yes	reverse
G4551_RS15550		class I SAM-dependent methyltransferase	3193401	735	yes	forward
G4551_RS15575	gtdA	gentisate 1,2-dioxygenase	3197936	1038	yes	reverse
G4551_RS15620	preA	NAD-dependent dihydropyrimidine dehydrogenase subunit PreA	3206198	1236	yes	forward
G4551_RS15660		helix-turn-helix domain-containing protein	3215570	390	yes	reverse
G4551_RS15665		L-serine ammonia-lyase	3215949	1371	yes	reverse
G4551_RS15670	serB	phosphoserine phosphatase SerB	3217536	888	yes	forward
G4551_RS15675		MFS transporter	3218455	1323	yes	forward
G4551_RS15680		ligand-gated channel protein	3220111	1986	yes	forward
G4551_RS15705		sugar kinase	3226867	1089	yes	forward
G4551_RS15710		NupC/NupG family nucleoside CNT transporter	3228002	1251	yes	reverse
G4551_RS15715		pseudouridine-5'-phosphate glycosidase	3229349	936	yes	reverse
G4551_RS15720		pseudouridine kinase	3230272	942	yes	reverse
G4551_RS15760		YkgJ family cysteine cluster protein	3240276	255	yes	reverse
G4551_RS15770	torD	molecular chaperone TorD	3241976	633	yes	reverse
G4551_RS15785		PLP-dependent aminotransferase family protein	3246404	1473	yes	forward
G4551_RS15900	yibB	protein YibB	3270723	858	yes	forward
G4551_RS15905		hypothetical protein	3272019	627	yes	forward
G4551_RS15975	napG	ferredoxin-type protein NapG	3283324	696	yes	reverse
G4551_RS15985	napD	chaperone NapD	3286509	264	yes	reverse
G4551_RS16005		SulP family inorganic anion transporter	3290197	1248	yes	forward
G4551_RS16035		porin OmpC	3297630	1101	yes	reverse
G4551_RS16085	glpT	glycerol-3-phosphate transporter	3314922	1359	yes	reverse
G4551_RS16095	glpB	glycerol-3-phosphate dehydrogenase subunit GlpB	3318169	1260	yes	forward
G4551_RS16105		Rpn family recombination-promoting nuclease/putative transposase	3320799	951	yes	forward
G4551_RS16110	yfaU	2-keto-3-deoxy-L-rhamnonate aldolase	3321793	804	yes	reverse
G4551_RS16115		MFS transporter	3322611	1290	yes	reverse
G4551_RS16120	rhmD	L-rhamnonate dehydratase	3323957	1206	yes	reverse
G4551_RS16125		IclR family transcriptional regulator	3325176	783	yes	reverse
G4551_RS16130		nicotinamide mononucleotide deamidase-related protein YfaY	3326177	1203	yes	reverse
G4551_RS16325		YfbU family protein	3369018	495	yes	reverse
G4551_RS16345	yfcC	putative basic amino acid antiporter YfcC	3374014	1521	yes	forward
G4551_RS16350	yfcD	NUDIX hydrolase YfcD	3375591	555	yes	reverse
G4551_RS16380		GNAT family N-acetyltransferase	3379626	516	yes	forward
G4551_RS16425	dedD	cell division protein DedD	3387564	663	yes	reverse
G4551_RS16535	fadL	long-chain fatty acid transporter FadL	3410777	1332	yes	forward
G4551_RS16570	pgtA	two-component system response regulator PgtA	3418048	1248	yes	reverse
G4551_RS16630		cupin domain-containing protein	3432136	384	yes	reverse
G4551_RS16640	ptsP	phosphoenolpyruvate--protein phosphotransferase	3432897	2496	yes	reverse
G4551_RS16645	ypdE	aminopeptidase	3435416	1041	yes	reverse
G4551_RS16685	ypeC	DUF2502 domain-containing protein YpeC	3444712	333	yes	forward
G4551_RS16745		LysR family transcriptional regulator	3451448	885	yes	reverse
G4551_RS16755	xapA	xanthosine phosphorylase	3453744	834	yes	reverse
G4551_RS16760		FlxA-like family protein	3454869	342	yes	forward
G4551_RS16830		GMP synthase	3468243	717	yes	forward
G4551_RS16845	cysW	sulfate/thiosulfate ABC transporter permease CysW	3471117	876	yes	reverse
G4551_RS16880		GNAT family acetyltransferase	3477027	426	yes	reverse
G4551_RS16900		ethanolamine utilization microcompartment protein EutK	3480659	546	yes	reverse
G4551_RS16935	eutJ	ethanolamine utilization protein EutJ	3488098	840	yes	reverse
G4551_RS16970	eutP	ethanolamine utilization acetate kinase EutP	3493606	480	yes	reverse
G4551_RS16990		DUF1176 domain-containing protein	3499138	1044	yes	reverse
G4551_RS17015	ypfM	protein YpfM	3508348	60	yes	reverse
G4551_RS17140	ppx	exopolyphosphatase	3532924	1542	yes	forward
G4551_RS17145		sensor domain-containing phosphodiesterase	3534445	2271	yes	reverse
G4551_RS17170	xseA	exodeoxyribonuclease VII large subunit	3541878	1368	yes	forward
G4551_RS17175		adhesion domain-containing protein	3543277	6351	yes	reverse
G4551_RS17220	hisS	histidine--tRNA ligase	3559805	1275	yes	reverse
G4551_RS17255	sseA	3-mercaptopyruvate sulfurtransferase	3573103	852	yes	forward
G4551_RS23955	timP	small toxic inner membrane protein TimP	3574306	117	yes	forward
G4551_RS17325		DUF1007 family protein	3585174	639	yes	reverse
G4551_RS17340		ABC transporter permease	3588821	990	yes	forward
G4551_RS17365		3-phenylpropionate MFS transporter	3594612	1149	yes	reverse
G4551_RS17555	trmN	tRNA(1)(Val) (adenine(37)-N(6))-methyltransferase TrmN	3637633	738	yes	reverse
G4551_RS17690		YfiR family protein	3666858	519	yes	forward
G4551_RS17695	dgcN	diguanylate cyclase DgcN	3667369	1227	yes	forward
G4551_RS17760		RnfH family protein	3679052	297	yes	reverse
G4551_RS17775		BapA/Bap/LapF family large adhesin	3680995	11232	yes	forward
G4551_RS17800		hypothetical protein	3697694	921	yes	forward
G4551_RS17810		DUF6977 family protein	3699435	690	yes	reverse
G4551_RS17815		DarT ssDNA thymidine ADP-ribosyltransferase family protein	3700128	630	yes	reverse
G4551_RS17820		inverse autotransporter beta domain-containing protein	3701433	3543	yes	forward
G4551_RS17825		autotransporter outer membrane beta-barrel domain-containing protein	3705408	4356	yes	forward
G4551_RS17830	iolB	5-deoxy-glucuronate isomerase	3709978	819	yes	reverse
G4551_RS17835	iolE	myo-inosose-2 dehydratase	3710806	891	yes	reverse
G4551_RS17840	iolC	5-dehydro-2-deoxygluconokinase	3711711	1905	yes	reverse
G4551_RS17845		Gfo/Idh/MocA family protein	3713628	1134	yes	reverse
G4551_RS17850		ABC transporter permease	3714770	1029	yes	reverse
G4551_RS17855		sugar ABC transporter ATP-binding protein	3715810	1548	yes	reverse
G4551_RS17860		sugar ABC transporter substrate-binding protein	3717411	930	yes	reverse
G4551_RS17865	iolG	inositol 2-dehydrogenase	3718379	987	yes	reverse
G4551_RS17870	iolD	3D-(3,5/4)-trihydroxycyclohexane-1,2-dione acylhydrolase (decyclizing)	3719710	1926	yes	reverse
G4551_RS17875		CoA-acylating methylmalonate-semialdehyde dehydrogenase	3721647	1506	yes	reverse
G4551_RS17880		MurR/RpiR family transcriptional regulator	3723446	855	yes	forward
G4551_RS17885		Slp family lipoprotein	3724545	567	yes	forward
G4551_RS17890		efflux RND transporter periplasmic adaptor subunit	3725392	1155	yes	forward
G4551_RS17895		efflux RND transporter permease subunit	3726575	3117	yes	forward
G4551_RS17900		HdeA/HdeB family chaperone	3729899	315	yes	reverse
G4551_RS17905		DUF308 domain-containing protein	3730246	597	yes	reverse
G4551_RS17910		YfdX family protein	3731124	633	yes	forward
G4551_RS17915		ATP-binding protein	3731831	3243	yes	reverse
G4551_RS17920	evgA	acid-sensing system DNA-binding response regulator EvgA	3735078	615	yes	reverse
G4551_RS17925		MFS transporter	3736162	1287	yes	reverse
G4551_RS17930		amidohydrolase family protein	3737527	1593	yes	reverse
G4551_RS17935		YgeY family selenium metabolism-linked hydrolase	3739187	1185	yes	reverse
G4551_RS17940	dpaL	diaminopropionate ammonia-lyase	3740404	1215	yes	reverse
G4551_RS17945		sigma-54-dependent Fis family transcriptional regulator	3742000	1749	yes	forward
G4551_RS17950		anti-virulence regulator CigR family protein	3743827	510	yes	reverse
G4551_RS17960		hypothetical protein	3745440	939	yes	forward
G4551_RS17990		glycosyltransferase family 2 protein	3751667	990	yes	reverse
G4551_RS17995		hypothetical protein	3752661	1371	yes	reverse
G4551_RS18015		outer membrane beta-barrel protein	3757927	1287	yes	reverse
G4551_RS18020		undecaprenyl-phosphate glucose phosphotransferase	3759203	1416	yes	reverse
G4551_RS18025		fimbrial protein	3761657	591	yes	forward
G4551_RS18030		molecular chaperone	3762302	672	yes	forward
G4551_RS18035		fimbria/pilus outer membrane usher protein	3762987	2559	yes	forward
G4551_RS18040		fimbrial protein	3765556	1083	yes	forward
G4551_RS18045		sensor histidine kinase	3766631	1452	yes	reverse
G4551_RS18050	tctD	transcriptional regulator TctD	3768069	675	yes	reverse
G4551_RS18070		LysR family transcriptional regulator	3771925	891	yes	reverse
G4551_RS18075		short chain dehydrogenase	3772914	606	yes	forward
G4551_RS18080		extracellular solute-binding protein	3773572	2175	yes	reverse
G4551_RS18085		MBL fold metallo-hydrolase	3776082	825	yes	forward
G4551_RS18090		MFS transporter	3776918	1236	yes	forward
G4551_RS18095		MgtC/SapB family protein	3778185	714	yes	forward
G4551_RS18185	nrdI	class Ib ribonucleoside-diphosphate reductase assembly flavoprotein NrdI	3792924	411	yes	forward
G4551_RS18190	nrdE	class 1b ribonucleoside-diphosphate reductase subunit alpha	3793307	2145	yes	forward
G4551_RS18205	proW	glycine betaine/L-proline ABC transporter permease ProW	3797971	1065	yes	forward
G4551_RS18210	proX	glycine betaine/L-proline ABC transporter substrate-binding protein ProX	3799225	996	yes	forward
G4551_RS18225	ygaH	L-valine transporter subunit YgaH	3802445	336	yes	forward
G4551_RS18250		carbohydrate porin	3806308	1368	yes	reverse
G4551_RS18355		DNA-binding transcriptional repressor	3822961	774	yes	forward
G4551_RS18395	ascF	PTS cellobiose/arbutin/salicin transporter subunit IIBC	3833497	1455	yes	forward
G4551_RS18415		formate hydrogenlyase maturation HycH family protein	3837330	411	yes	reverse
G4551_RS18465	hypC	hydrogenase 3 maturation protein HypC	3846282	273	yes	forward
G4551_RS18490		NAD-dependent malic enzyme	3851358	1695	yes	reverse
G4551_RS18495	dcuC	C4-dicarboxylate transporter DcuC	3853105	1368	yes	reverse
G4551_RS18500		MurR/RpiR family transcriptional regulator	3854826	894	yes	forward
G4551_RS18505		adenylosuccinate lyase family protein	3855766	1371	yes	reverse
G4551_RS18510		porin	3857542	1041	yes	forward
G4551_RS18515		DUF4886 domain-containing protein	3858593	774	yes	forward
G4551_RS18535	sitD	iron/manganese ABC transporter permease subunit SitD	3862133	849	yes	forward
G4551_RS18540		multidrug efflux SMR transporter	3863748	330	yes	forward
G4551_RS18545		multidrug efflux SMR transporter	3864074	330	yes	forward
G4551_RS18550	cutC	choline trimethylamine-lyase	3864417	2379	yes	forward
G4551_RS18555		glycyl-radical enzyme activating protein	3866758	975	yes	forward
G4551_RS18560		winged helix-turn-helix domain-containing protein	3868017	768	yes	forward
G4551_RS18565		hypothetical protein	3868781	480	yes	forward
G4551_RS18570		efflux RND transporter periplasmic adaptor subunit	3869788	1086	yes	forward
G4551_RS18575		efflux RND transporter permease subunit	3870873	3054	yes	forward
G4551_RS18580		AI-2E family transporter	3873991	1011	yes	forward
G4551_RS18585		hypothetical protein	3875084	144	yes	reverse
G4551_RS18590	mutS	DNA mismatch repair protein MutS	3875380	2562	yes	forward
G4551_RS18630		protein-L-isoaspartate(D-aspartate) O-methyltransferase	3883747	627	yes	reverse
G4551_RS18635	surE	5'/3'-nucleotidase SurE	3884367	762	yes	reverse
G4551_RS18780	truC	tRNA pseudouridine(65) synthase TruC	3918464	783	yes	reverse
G4551_RS18880		DUF423 domain-containing protein	3941713	396	yes	reverse
G4551_RS18930		fimbrial protein	3948347	1044	yes	reverse
G4551_RS18935		fimbrial protein	3949403	585	yes	reverse
G4551_RS18940		fimbrial protein	3950003	594	yes	reverse
G4551_RS18945		outer membrane usher protein	3950593	2610	yes	reverse
G4551_RS18950		fimbrial chaperone	3953247	687	yes	reverse
G4551_RS18955		fimbrial protein	3954052	597	yes	reverse
G4551_RS18960		fimbrial protein	3954661	549	yes	reverse
G4551_RS18965		fimbrial protein	3955220	558	yes	reverse
G4551_RS18970		fimbrial protein	3955839	570	yes	reverse
G4551_RS18995	ptrA	pitrilysin	3965090	2889	yes	reverse
G4551_RS19005		prepilin-type N-terminal cleavage/methylation domain-containing protein	3971539	324	yes	reverse
G4551_RS19020		prepilin peptidase-dependent protein	3972805	471	yes	reverse
G4551_RS19065	lplT	lysophospholipid transporter LplT	3981875	1194	yes	reverse
G4551_RS19095		aspartate/glutamate racemase	3990260	708	yes	reverse
G4551_RS19125		LysR family transcriptional regulator	3996650	774	yes	reverse
G4551_RS19145		nickel/cobalt efflux protein RcnA	3999798	891	yes	forward
G4551_RS19175		DUF2877 domain-containing protein	4007716	789	yes	reverse
G4551_RS19185		LysR substrate-binding domain-containing protein	4009627	930	yes	forward
G4551_RS19215	pgaA	poly-beta-1,6 N-acetyl-D-glucosamine export porin PgaA	4015061	2463	yes	reverse
G4551_RS19225		hypothetical protein	4018895	147	yes	forward
G4551_RS19230		helix-turn-helix transcriptional regulator	4019227	324	yes	forward
G4551_RS19235	arsH	arsenical resistance protein ArsH	4019552	714	yes	forward
G4551_RS19240		sigma-70 family RNA polymerase sigma factor	4020274	546	yes	forward
G4551_RS19245		arsenic metallochaperone ArsD family protein	4020895	363	yes	forward
G4551_RS19250	arsA	arsenical pump-driving ATPase	4021278	1758	yes	forward
G4551_RS19255	arsC	glutaredoxin-dependent arsenate reductase	4023066	426	yes	reverse
G4551_RS19260	arsB	arsenite efflux transporter membrane subunit ArsB	4023504	1290	yes	reverse
G4551_RS19265	arsA	arsenite efflux transporter ATPase subunit ArsA	4024841	1752	yes	reverse
G4551_RS19270	arsD	arsenite efflux transporter metallochaperone ArsD	4026610	363	yes	reverse
G4551_RS19275	arsR	As(III)-sensing metalloregulatory transcriptional repressor ArsR	4027020	354	yes	reverse
G4551_RS19290		DUF4393 domain-containing protein	4028533	837	yes	forward
G4551_RS19295		hypothetical protein	4029475	276	yes	reverse
G4551_RS19300		hypothetical protein	4029758	327	yes	reverse
G4551_RS19305		tyrosine-type recombinase/integrase	4030684	1236	yes	forward
G4551_RS19310		EAL domain-containing protein	4032169	672	yes	forward
G4551_RS19315		hypothetical protein	4032868	774	yes	reverse
G4551_RS19325		MarR family winged helix-turn-helix transcriptional regulator	4034885	762	yes	reverse
G4551_RS19330		hypothetical protein	4035749	168	yes	reverse
G4551_RS19335		tyrosine-type recombinase/integrase	4037929	561	yes	forward
G4551_RS19340		hypothetical protein	4038495	195	yes	forward
G4551_RS19345		hypothetical protein	4038695	198	yes	forward
G4551_RS19350		hypothetical protein	4038874	309	yes	forward
G4551_RS19355		hypothetical protein	4039611	543	yes	reverse
G4551_RS19360		hypothetical protein	4040280	222	yes	reverse
G4551_RS19365		hypothetical protein	4041447	270	yes	reverse
G4551_RS19370		AlpA family transcriptional regulator	4042220	267	yes	forward
G4551_RS19375		hypothetical protein	4042699	153	yes	forward
G4551_RS19380		type II toxin-antitoxin system YafO family toxin	4042836	477	yes	forward
G4551_RS19385		hypothetical protein	4043395	153	yes	forward
G4551_RS19390		Rap1a/Tai family immunity protein	4043588	384	yes	reverse
G4551_RS19395		hypothetical protein	4043974	2568	yes	reverse
G4551_RS19400		hypothetical protein	4046534	1728	yes	reverse
G4551_RS19405		transglycosylase SLT domain-containing protein	4048261	2697	yes	reverse
G4551_RS19410		hypothetical protein	4050970	201	yes	reverse
G4551_RS19415		hypothetical protein	4051260	168	yes	reverse
G4551_RS19420		hypothetical protein	4051727	510	yes	reverse
G4551_RS19425		hypothetical protein	4052236	1041	yes	reverse
G4551_RS19430		single-stranded DNA-binding protein	4053472	444	yes	reverse
G4551_RS19435		TOPRIM and DUF927 domain-containing protein	4054095	2757	yes	reverse
G4551_RS19440		host cell division inhibitor Icd-like protein	4057053	567	yes	reverse
G4551_RS19445		hypothetical protein	4057612	720	yes	reverse
G4551_RS19450		AlpA family transcriptional regulator	4058486	198	yes	reverse
G4551_RS19455		hypothetical protein	4058860	1014	yes	reverse
G4551_RS19460		tyrosine-type recombinase/integrase	4059925	1227	yes	reverse
G4551_RS19515	sdhE	FAD assembly factor SdhE	4070188	267	yes	reverse
G4551_RS19620	meaB	methylmalonyl Co-A mutase-associated GTPase MeaB	4092552	996	yes	forward
G4551_RS19685		ABC transporter ATP-binding protein	4105027	678	yes	forward
G4551_RS19690		ABC transporter ATP-binding protein	4105698	651	yes	forward
G4551_RS19785		XTP/dITP diphosphatase	4123388	594	yes	forward
G4551_RS19795		DUF1202 family protein	4125173	1008	yes	reverse
G4551_RS19875	hypA	hydrogenase maturation nickel metallochaperone HypA	4142924	342	yes	reverse
G4551_RS19880	hybE	hydrogenase-2 assembly chaperone	4143258	489	yes	reverse
G4551_RS19900	hybA	hydrogenase 2 operon protein HybA	4147101	987	yes	reverse
G4551_RS20040		glycoside hydrolase family 88 protein	4176502	1191	yes	reverse
G4551_RS20045		oligosaccharide MFS transporter	4177716	1269	yes	reverse
G4551_RS20050		DUF2264 domain-containing protein	4178995	1821	yes	reverse
G4551_RS20055		AraC family transcriptional regulator	4180981	852	yes	forward
G4551_RS20085	tolC	outer membrane channel protein TolC	4186478	1479	yes	forward
G4551_RS20170		multifunctional CCA addition/repair protein	4206585	1242	yes	forward
G4551_RS20220		urease subunit beta	4215398	321	yes	forward
G4551_RS20225	ureC	urease subunit alpha	4215711	1704	yes	forward
G4551_RS20265		YncE family protein	4225034	1050	yes	forward
G4551_RS20285		hypothetical protein	4229139	783	yes	forward
G4551_RS20290		hypothetical protein	4230466	1704	yes	reverse
G4551_RS20295		hypothetical protein	4232169	546	yes	reverse
G4551_RS20300		hypothetical protein	4232686	726	yes	reverse
G4551_RS20305		tail fiber assembly protein	4233401	459	yes	reverse
G4551_RS20310		phage tail protein	4233950	2004	yes	reverse
G4551_RS20315		phage tail protein	4235964	588	yes	reverse
G4551_RS20320		baseplate J/gp47 family protein	4236544	1185	yes	reverse
G4551_RS20325		DUF2590 family protein	4237725	330	yes	reverse
G4551_RS20330		phage tail tape measure protein	4238051	2061	yes	reverse
G4551_RS20335		putative phage tail assembly chaperone	4240299	258	yes	reverse
G4551_RS23905		hypothetical protein	4240543	189	yes	reverse
G4551_RS20340		hypothetical protein	4240661	381	yes	reverse
G4551_RS20345		M15 family metallopeptidase	4241041	342	yes	reverse
G4551_RS20350		phage holin family protein	4241369	303	yes	reverse
G4551_RS20355		phage protein	4241682	456	yes	reverse
G4551_RS20360		DUF2586 domain-containing protein	4242134	1128	yes	reverse
G4551_RS20365		hypothetical protein	4243258	708	yes	reverse
G4551_RS20370		phage tail protein	4243962	507	yes	reverse
G4551_RS20375		head completion/stabilization protein	4244465	453	yes	reverse
G4551_RS20380	gpM	phage terminase small subunit	4245014	702	yes	reverse
G4551_RS20385		phage major capsid protein, P2 family	4245719	1023	yes	reverse
G4551_RS20390		GPO family capsid scaffolding protein	4246803	804	yes	reverse
G4551_RS20395		terminase large subunit domain-containing protein	4247768	1776	yes	forward
G4551_RS20400		phage portal protein	4249540	1062	yes	forward
G4551_RS20405		ogr/Delta-like zinc finger family protein	4250598	324	yes	forward
G4551_RS20410		hypothetical protein	4250895	207	yes	reverse
G4551_RS20415		replication endonuclease	4251221	2016	yes	reverse
G4551_RS20420		hypothetical protein	4253238	213	yes	reverse
G4551_RS20425		DNA adenine methylase	4253447	870	yes	reverse
G4551_RS20430		DUF2732 family protein	4254307	234	yes	reverse
G4551_RS20435		hypothetical protein	4254608	402	yes	reverse
G4551_RS20440		hypothetical protein	4255009	429	yes	reverse
G4551_RS20445		phage filamentation protein Fil family protein	4255427	228	yes	reverse
G4551_RS20450		phage regulatory CII family protein	4255664	504	yes	reverse
G4551_RS20455		AlpA family transcriptional regulator	4256198	222	yes	reverse
G4551_RS20460		phage repressor protein CI	4256553	582	yes	forward
G4551_RS20465		tyrosine-type recombinase/integrase	4257136	1044	yes	forward
G4551_RS20470		P-loop NTPase fold protein	4258172	1821	yes	forward
G4551_RS20480		diol dehydratase reactivase subunit alpha	4260804	1815	yes	reverse
G4551_RS20485		diol dehydratase small subunit	4262629	429	yes	reverse
G4551_RS20490		propanediol/glycerol family dehydratase medium subunit	4263060	585	yes	reverse
G4551_RS20495		propanediol/glycerol family dehydratase large subunit	4263656	1668	yes	reverse
G4551_RS20500		heme-binding protein	4265716	429	yes	forward
G4551_RS20505	dhaT	1,3-propanediol dehydrogenase	4266167	1164	yes	forward
G4551_RS20515		cob(I)yrinic acid a,c-diamide adenosyltransferase	4267701	531	yes	forward
G4551_RS20520	dhaR	dihydroxyacetone kinase operon transcriptional regulator DhaR	4268209	1926	yes	reverse
G4551_RS20525		glycerol dehydrogenase	4270226	1098	yes	reverse
G4551_RS20630		YgjV family protein	4299175	555	yes	reverse
G4551_RS20695		DUF805 domain-containing protein	4310903	366	yes	forward
G4551_RS20700		DUF805 domain-containing protein	4311487	360	yes	forward
G4551_RS20775		redoxin family protein	4328028	510	yes	forward
G4551_RS20780		helix-turn-helix domain-containing protein	4328934	912	yes	forward
G4551_RS20785		fimbrial protein	4330334	543	yes	forward
G4551_RS20790	pefC	PefC/AfrB family outer membrane usher protein	4330953	2364	yes	forward
G4551_RS20795		fimbrial chaperone	4333300	693	yes	forward
G4551_RS20800		hypothetical protein	4333993	1071	yes	forward
G4551_RS20805		fimbrial protein	4335078	534	yes	forward
G4551_RS20810		type 1 fimbrial protein	4335621	480	yes	forward
G4551_RS20815		hypothetical protein	4336115	522	yes	forward
G4551_RS20820		spore coat protein U domain-containing protein	4336645	495	yes	forward
G4551_RS20825		fimbrial protein	4337167	489	yes	forward
G4551_RS23910		hypothetical protein	4337982	222	yes	forward
G4551_RS20835		hypothetical protein	4338230	321	yes	forward
G4551_RS20840		polysaccharide export protein	4338615	1140	yes	forward
G4551_RS20845		hypothetical protein	4339742	447	yes	forward
G4551_RS20850		polysaccharide biosynthesis tyrosine autokinase	4340167	2193	yes	forward
G4551_RS20855		DsbA family protein	4342393	681	yes	forward
G4551_RS20860		helix-turn-helix domain-containing protein	4343551	840	yes	forward
G4551_RS20865		hypothetical protein	4344414	249	yes	forward
G4551_RS20880		hypothetical protein	4346335	381	yes	reverse
G4551_RS20915		sugar ABC transporter substrate-binding protein	4353997	1260	yes	forward
G4551_RS20920		carbohydrate ABC transporter permease	4355335	945	yes	forward
G4551_RS20925		carbohydrate ABC transporter permease	4356290	825	yes	forward
G4551_RS20930	ugpC	ABC transporter ATP-binding protein	4357126	1107	yes	forward
G4551_RS20935		Gfo/Idh/MocA family protein	4358269	1257	yes	forward
G4551_RS20940		ROK family protein	4359544	921	yes	forward
G4551_RS20945	agaR	transcriptional repressor AgaR	4360502	771	yes	reverse
G4551_RS20950		DeoR family transcriptional regulator	4361597	807	yes	reverse
G4551_RS20955	kbaZ	tagatose-bisphosphate aldolase subunit KbaZ	4362671	1278	yes	forward
G4551_RS20960	agaV	PTS N-acetylgalactosamine transporter subunit IIB	4363968	474	yes	forward
G4551_RS20965	agaW	PTS N-acetylgalactosamine transporter subunit IIC	4364452	780	yes	forward
G4551_RS20970	agaE	PTS N-acetylgalactosamine transporter subunit IID	4365221	879	yes	forward
G4551_RS20975	agaF	PTS galactosamine/N-acetylgalactosamine transporter subunit IIA	4366116	435	yes	forward
G4551_RS20980	nagA	N-acetylglucosamine-6-phosphate deacetylase	4366547	1134	yes	forward
G4551_RS20985		AgaS family sugar isomerase	4367982	1155	yes	forward
G4551_RS20990	kbaY	tagatose-bisphosphate aldolase subunit KbaY	4369149	882	yes	forward
G4551_RS21005		YraN family protein	4373022	396	yes	forward
G4551_RS21030		GIY-YIG nuclease family protein	4375860	315	yes	forward
G4551_RS21035		GNAT family N-acetyltransferase	4376161	504	yes	reverse
G4551_RS21050		U32 family peptidase	4378389	897	yes	forward
G4551_RS21065		DEAD/DEAH family ATP-dependent RNA helicase	4381939	1929	yes	reverse
G4551_RS21070	yrbN	protein YrbN	4383860	81	yes	reverse
G4551_RS21080	pnp	polyribonucleotide nucleotidyltransferase	4385041	2133	yes	reverse
G4551_RS21145	dcuC	C4-dicarboxylate transporter DcuC	4399071	1467	yes	forward
G4551_RS21155	folP	dihydropteroate synthase	4401913	849	yes	reverse
G4551_RS21270	lptA	lipopolysaccharide ABC transporter substrate-binding protein LptA	4421179	549	yes	forward
G4551_RS21335	codB	cytosine permease	4438114	1251	yes	forward
G4551_RS21350	nanK	N-acetylmannosamine kinase	4441157	876	yes	reverse
G4551_RS21470		nucleoside triphosphate pyrophosphatase	4468708	594	yes	reverse
G4551_RS21520		YhdT family protein	4479432	243	yes	forward
G4551_RS21535		carbonic anhydrase	4482137	777	yes	forward
G4551_RS21550	yhdJ	adenine-specific DNA-methyltransferase	4484588	885	yes	forward
G4551_RS21560	envR	acrEF/envCD operon transcriptional regulator	4485765	657	yes	reverse
G4551_RS21710	pmrR	LpxT activity modulator PmrR	4522209	90	yes	reverse
G4551_RS21805	phnO	aminoalkylphosphonate N-acetyltransferase	4540262	435	yes	forward
G4551_RS21830		ribose ABC transporter permease	4545959	996	yes	forward
G4551_RS21860		alkyl/aryl-sulfatase	4551737	1986	yes	forward
G4551_RS21865		YtcA family lipoprotein	4553931	276	yes	forward
G4551_RS21870	mdtN	multidrug transporter subunit MdtN	4554226	1035	yes	forward
G4551_RS21875	mdtO	multidrug efflux transporter permease subunit MdtO	4555257	2040	yes	forward
G4551_RS21880		MdtP family multidrug efflux transporter outer membrane subunit	4557293	1461	yes	forward
G4551_RS21930	nrfA	ammonia-forming nitrite reductase cytochrome c552 subunit	4568739	1437	yes	reverse
G4551_RS21950		LrgB family protein	4574811	690	yes	reverse
G4551_RS21955		CidA/LrgA family protein	4575493	411	yes	reverse
G4551_RS21985		EAL domain-containing protein	4581728	1587	yes	reverse
G4551_RS21995		autotransporter outer membrane beta-barrel domain-containing protein	4584233	2310	yes	reverse
G4551_RS22045	dusA	tRNA dihydrouridine(20/20a) synthase DusA	4597749	999	yes	reverse
G4551_RS22080	plsB	glycerol-3-phosphate 1-O-acyltransferase PlsB	4603020	2421	yes	forward
G4551_RS22100		maltoporin	4608120	1356	yes	reverse
G4551_RS22125	xylE	D-xylose transporter XylE	4615120	1476	yes	forward
G4551_RS22135		acyltransferase	4617187	456	yes	forward
G4551_RS22175		slipin family protein	4626137	1128	yes	reverse
G4551_RS22180	rtcR	RNA repair transcriptional activator RtcR	4627714	1587	yes	forward
G4551_RS22185		helix-turn-helix domain-containing protein	4629321	339	yes	reverse
G4551_RS22245		CcdB family protein	4638395	318	yes	reverse
G4551_RS22250		type II toxin-antitoxin system CcdA family antitoxin	4638712	294	yes	reverse
G4551_RS22255		hypothetical protein	4639102	366	yes	reverse
G4551_RS22260		phage protein	4639609	162	yes	forward
G4551_RS22265		addiction module antidote protein	4640174	279	yes	forward
G4551_RS22290	aceK	bifunctional isocitrate dehydrogenase kinase/phosphatase	4647856	1749	yes	reverse
G4551_RS22310		acetyltransferase	4653999	438	yes	forward
G4551_RS22340	zraR	sigma-54-dependent response regulator transcription factor ZraR	4663119	1326	yes	reverse
G4551_RS22350		hypothetical protein	4665893	189	yes	forward
G4551_RS22400	thiE	thiamine phosphate synthase	4673812	636	yes	forward
G4551_RS22410	thiS	sulfur carrier protein ThiS	4675179	201	yes	forward
G4551_RS22420	thiH	2-iminoacetate synthase ThiH	4676148	1122	yes	forward
G4551_RS22440	rpoC	DNA-directed RNA polymerase subunit beta'	4679445	4206	yes	reverse
G4551_RS22545	murI	glutamate racemase	4702771	852	yes	reverse
G4551_RS22550	btuB	TonB-dependent vitamin B12 receptor BtuB	4703567	1839	yes	reverse
G4551_RS22575	oxyR	DNA-binding transcriptional regulator OxyR	4709541	918	yes	reverse
G4551_RS22610		AraC family transcriptional regulator	4720317	852	yes	forward
G4551_RS22650		hypothetical protein	4729776	1164	yes	forward
G4551_RS22720		SDR family NAD(P)-dependent oxidoreductase	4746296	744	yes	forward
G4551_RS22830	rhaT	L-rhamnose/proton symporter RhaT	4768272	1035	yes	forward
G4551_RS22835	rhaR	HTH-type transcriptional activator RhaR	4769303	849	yes	reverse
G4551_RS22855	rhaD	rhamnulose-1-phosphate aldolase	4774304	825	yes	forward
G4551_RS22950	yihX	glucose-1-phosphatase	4789430	600	yes	reverse
G4551_RS22955		hypothetical protein	4790120	891	yes	reverse
G4551_RS22960		MFS transporter	4791041	1326	yes	reverse
G4551_RS22965		MFS transporter	4792471	1434	yes	reverse
G4551_RS22970		zinc-binding dehydrogenase	4793974	1011	yes	reverse
G4551_RS22975		aldolase yihT	4795016	888	yes	reverse
G4551_RS22980	yihU	sulfolactaldehyde 3-reductase	4795929	891	yes	reverse
G4551_RS22985		sugar kinase	4796991	897	yes	forward
G4551_RS22990		DeoR/GlpR family DNA-binding transcription regulator	4797927	789	yes	forward
G4551_RS23195		dienelactone hydrolase family protein	4842977	807	yes	forward
G4551_RS23210		carboxylate/amino acid/amine transporter	4847176	900	yes	reverse
G4551_RS23230		Rpn family recombination-promoting nuclease/putative transposase	4850877	885	yes	forward
G4551_RS23395	wecA	UDP-N-acetylglucosamine--undecaprenyl-phosphate N-acetylglucosaminephosphotransferase	4883810	1104	yes	reverse
G4551_RS23535	rbsR	ribose operon transcriptional repressor RbsR	4914347	993	yes	reverse
G4551_RS23575	viaA	ATPase RavA stimulator ViaA	4924113	1452	yes	forward
G4551_RS23705	yidZ	HTH-type transcriptional regulator YidZ	4951017	960	yes	reverse
G4551_RS23710		MFS transporter	4951945	1182	yes	reverse
G4551_RS23725	yidD	membrane protein insertion efficiency factor YidD	4956428	258	yes	reverse

## Sheet: combined Citrobacter 2307 
cgMLST targets of the combined Citrobacter cgMLST scheme
number: 2,307
Target	Gene	Product	Abs. Offset	Ref.-seq. len.	Translated	Orientation
G4551_RS00005	dnaA	chromosomal replication initiator protein DnaA	0	1404	yes	forward
G4551_RS00010	dnaN	DNA polymerase III subunit beta	1408	1101	yes	forward
G4551_RS00015	recF	DNA replication/repair protein RecF	2508	1074	yes	forward
G4551_RS00020	gyrB	DNA topoisomerase (ATP-hydrolyzing) subunit B	3610	2415	yes	forward
G4551_RS00045	ibpA	small heat shock chaperone IbpA	10132	414	yes	forward
G4551_RS00050	ibpB	small heat shock chaperone IbpB	10638	429	yes	forward
G4551_RS00055		putative transporter	11191	1662	yes	forward
G4551_RS00110	dsdX	D-serine transporter DsdX	24247	1338	yes	reverse
G4551_RS00125	emrD	multidrug efflux MFS transporter EmrD	27828	1185	yes	reverse
G4551_RS00135	tisB	type I toxin-antitoxin system toxin TisB	30163	90	yes	reverse
G4551_RS00140	ivbL	ilvB operon leader peptide IvbL	30774	99	yes	forward
G4551_RS00145	ilvB	acetolactate synthase large subunit	30980	1689	yes	forward
G4551_RS00150	ilvN	acetolactate synthase small subunit	32672	291	yes	forward
G4551_RS00155	uhpA	transcriptional regulator UhpA	33117	594	yes	forward
G4551_RS00160	uhpB	signal transduction histidine-protein kinase/phosphatase UhpB	33707	1503	yes	forward
G4551_RS00165		MFS transporter	35219	1329	yes	forward
G4551_RS00170	uhpT	hexose-6-phosphate:phosphate antiporter	36690	1392	yes	forward
G4551_RS00175		DUF1198 family protein	38207	453	yes	forward
G4551_RS00250	nlpA	lipoprotein NlpA	51837	819	yes	forward
G4551_RS00255		carboxylate/amino acid/amine transporter	52684	903	yes	reverse
G4551_RS00265		zinc-binding alcohol dehydrogenase family protein	54012	1008	yes	reverse
G4551_RS00350		PTS sugar transporter subunit IIA	72946	471	yes	forward
G4551_RS00370		PTS fructose transporter subunit IIC	74983	1092	yes	forward
G4551_RS00375		class II fructose-bisphosphate aldolase	76086	852	yes	forward
G4551_RS00380		ketose-bisphosphate aldolase	77018	861	yes	forward
G4551_RS00395	xanP	xanthine/proton symporter XanP	80479	1392	yes	reverse
G4551_RS00400	gltS	sodium/glutamate symporter	82096	1206	yes	forward
G4551_RS00405	recG	ATP-dependent DNA helicase RecG	83344	2082	yes	reverse
G4551_RS00410	trmH	tRNA (guanosine(18)-2'-O)-methyltransferase TrmH	85431	690	yes	reverse
G4551_RS00415	spoT	bifunctional GTP diphosphokinase/guanosine-3',5'-bis pyrophosphate 3'-pyrophosphohydrolase	86131	2115	yes	reverse
G4551_RS00420	rpoZ	DNA-directed RNA polymerase subunit omega	88264	276	yes	reverse
G4551_RS00425	gmk	guanylate kinase	88594	624	yes	reverse
G4551_RS00435		trimeric intracellular cation channel family protein	91155	618	yes	reverse
G4551_RS00440		YicC/YloC family endoribonuclease	92032	864	yes	reverse
G4551_RS00445	rph	ribonuclease PH	93021	717	yes	forward
G4551_RS00450	pyrE	orotate phosphoribosyltransferase	93803	642	yes	forward
G4551_RS00455	slmA	nucleoid occlusion factor SlmA	94527	597	yes	reverse
G4551_RS00465	coaBC	bifunctional phosphopantothenoylcysteine decarboxylase/phosphopantothenate--cysteine ligase CoaBC	95676	1221	yes	reverse
G4551_RS00470	radC	DNA repair protein RadC	97068	666	yes	forward
G4551_RS00475	rpmB	50S ribosomal protein L28	97952	237	yes	forward
G4551_RS00480	rpmG	50S ribosomal protein L33	98209	168	yes	forward
G4551_RS00485	mutM	bifunctional DNA-formamidopyrimidine glycosylase/DNA-(apurinic or apyrimidinic site) lyase	98475	810	yes	forward
G4551_RS00490	coaD	pantetheine-phosphate adenylyltransferase	99323	480	yes	reverse
G4551_RS00495	waaA	lipid IV(A) 3-deoxy-D-manno-octulosonic acid transferase	99811	1278	yes	reverse
G4551_RS00555	kbl	glycine C-acetyltransferase	113032	1197	yes	forward
G4551_RS00560	tdh	L-threonine 3-dehydrogenase	114238	1026	yes	forward
G4551_RS00575	envC	murein hydrolase activator EnvC	117433	1260	yes	reverse
G4551_RS00580	gpmM	2,3-bisphosphoglycerate-independent phosphoglycerate mutase	118726	1545	yes	reverse
G4551_RS00585		rhodanese-like domain-containing protein	120520	432	yes	forward
G4551_RS00590	grxC	glutaredoxin 3	121004	252	yes	forward
G4551_RS00595	secB	protein-export chaperone SecB	121302	468	yes	forward
G4551_RS00600	gpsA	NAD(P)H-dependent glycerol-3-phosphate dehydrogenase	121769	1020	yes	forward
G4551_RS00605	cysE	serine O-acetyltransferase	122867	822	yes	forward
G4551_RS00625	lldR	transcriptional regulator LldR	127018	777	yes	reverse
G4551_RS00630	lldP	L-lactate permease	127791	1656	yes	reverse
G4551_RS00635		YibL family ribosome-associated protein	129710	363	yes	reverse
G4551_RS00640		hypothetical protein	130365	207	yes	forward
G4551_RS00645	mtlR	mannitol operon repressor MtlR	130584	588	yes	reverse
G4551_RS00650	mtlD	mannitol-1-phosphate 5-dehydrogenase	131171	1149	yes	reverse
G4551_RS00670		glutathione S-transferase	136560	609	yes	forward
G4551_RS00675	selA	L-seryl-tRNA(Sec) selenium transferase	137267	1392	yes	forward
G4551_RS00680	selB	selenocysteine-specific translation elongation factor	138655	1845	yes	forward
G4551_RS00685	yiaY	L-threonine dehydrogenase	140689	1152	yes	forward
G4551_RS00690	aldB	aldehyde dehydrogenase AldB	141933	1539	yes	forward
G4551_RS00695		DUF3302 domain-containing protein	143657	324	yes	forward
G4551_RS00785	malS	alpha-amylase	162154	2031	yes	reverse
G4551_RS00790		protein bax	164501	825	yes	forward
G4551_RS00800	xylA	xylose isomerase	166910	1323	yes	forward
G4551_RS00815		acyltransferase	170276	996	yes	reverse
G4551_RS00825	glyQ	glycine--tRNA ligase subunit alpha	171848	912	yes	forward
G4551_RS00830	glyS	glycine--tRNA ligase subunit beta	172769	2070	yes	forward
G4551_RS00840	cspA	RNA chaperone/antiterminator CspA	175679	213	yes	reverse
G4551_RS00845		HTH-type transcriptional regulator	176171	291	yes	reverse
G4551_RS00850		DUF3053 domain-containing protein	176842	711	yes	forward
G4551_RS00855	ghrB	glyoxylate/hydroxypyruvate reductase GhrB	177611	975	yes	reverse
G4551_RS00865		sugar kinase	179959	939	yes	reverse
G4551_RS00875		LacI family DNA-binding transcriptional regulator	181750	1017	yes	reverse
G4551_RS00880		OmpA family lipoprotein	182908	663	yes	reverse
G4551_RS00885		molybdopterin guanine dinucleotide-containing S/N-oxide reductase	183730	2334	yes	forward
G4551_RS00895	tag	DNA-3-methyladenine glycosylase I	186462	570	yes	reverse
G4551_RS00900		autotransporter outer membrane beta-barrel domain-containing protein	187189	702	yes	forward
G4551_RS00905		MFS transporter	188142	1203	yes	forward
G4551_RS00930	dppA	dipeptide ABC transporter periplasmic-binding protein DppA	192330	1608	yes	forward
G4551_RS00935	dppB	dipeptide ABC transporter permease DppB	194104	1020	yes	forward
G4551_RS00940	dppC	dipeptide ABC transporter permease DppC	195133	903	yes	forward
G4551_RS00945	dppD	dipeptide ABC transporter ATP-binding protein	196046	984	yes	forward
G4551_RS00950	dppF	dipeptide ABC transporter ATP-binding subunit DppF	197026	1005	yes	forward
G4551_RS00955		sigma-54-dependent Fis family transcriptional regulator	198207	1203	yes	forward
G4551_RS00960		aromatic amino acid transport family protein	199445	1299	yes	reverse
G4551_RS00965	megL	methionine gamma-lyase	200861	1197	yes	reverse
G4551_RS00970		type I toxin-antitoxin system toxin Ldr family protein	202485	108	yes	forward
G4551_RS00980	dctA	C4-dicarboxylate transporter DctC	204983	1287	yes	forward
G4551_RS00985		pitrilysin family protein	206491	1494	yes	forward
G4551_RS00990		sugar kinase	208085	930	yes	reverse
G4551_RS01000		AsmA family protein	210091	2061	yes	forward
G4551_RS01005		MFS transporter	212245	1323	yes	reverse
G4551_RS01055		alpha,alpha-trehalase	222523	1650	yes	reverse
G4551_RS01070	gorA	glutathione-disulfide reductase	226527	1353	yes	reverse
G4551_RS01075		23S rRNA (adenine(2030)-N(6))-methyltransferase RlmJ	227984	843	yes	reverse
G4551_RS01080	prlC	oligopeptidase A	229035	2043	yes	forward
G4551_RS01095		Rrf2 family transcriptional regulator	233491	504	yes	forward
G4551_RS01105	uspA	universal stress protein UspA	235797	438	yes	reverse
G4551_RS01110	uspB	universal stress protein UspB	236627	336	yes	forward
G4551_RS01115	pitA	inorganic phosphate transporter PitA	237027	1500	yes	reverse
G4551_RS01130		HlyD family secretion protein	241642	1068	yes	forward
G4551_RS01135	rbbA	ribosome-associated ATPase/putative transporter RbbA	242706	2748	yes	forward
G4551_RS01140		ABC transporter permease	245453	1125	yes	forward
G4551_RS01155	nikR	nickel-responsive transcriptional regulator NikR	247399	402	yes	reverse
G4551_RS01175		DcrB family lipoprotein	250895	558	yes	reverse
G4551_RS01180		7-cyano-7-deazaguanine/7-aminomethyl-7- deazaguanine transporter	251525	666	yes	reverse
G4551_RS01185	tusA	sulfurtransferase TusA	252359	246	yes	forward
G4551_RS01190	zntA	Zn(II)/Cd(II)/Pb(II) translocating P-type ATPase ZntA	252698	2199	yes	reverse
G4551_RS01195		lysoplasmalogenase	254971	627	yes	reverse
G4551_RS01225	rsmD	16S rRNA (guanine(966)-N(2))-methyltransferase	258534	597	yes	reverse
G4551_RS01240	ftsX	permease-like cell division protein FtsX	261597	1059	yes	forward
G4551_RS01245	rpoH	RNA polymerase sigma factor RpoH	262911	855	yes	forward
G4551_RS01265	livK	high-affinity branched-chain amino acid ABC transporter substrate-binding protein LivK	266141	1110	yes	forward
G4551_RS01270	livH	high-affinity branched-chain amino acid ABC transporter permease LivH	267311	927	yes	forward
G4551_RS01275	livM	branched chain amino acid ABC transporter permease LivM	268234	1278	yes	forward
G4551_RS01280	livG	high-affinity branched-chain amino acid ABC transporter ATP-binding protein LivG	269508	768	yes	forward
G4551_RS01285	livF	high-affinity branched-chain amino acid ABC transporter ATP-binding protein LivF	270293	714	yes	forward
G4551_RS01295	ugpB	sn-glycerol-3-phosphate ABC transporter substrate-binding protein UgpB	271637	1317	yes	forward
G4551_RS01300	ugpA	sn-glycerol-3-phosphate ABC transporter permease UgpA	273054	888	yes	forward
G4551_RS01305	ugpE	sn-glycerol-3-phosphate ABC transporter permease UgpE	273938	846	yes	forward
G4551_RS01310		sn-glycerol-3-phosphate import ATP-binding protein UgpC	274786	1071	yes	forward
G4551_RS01315	ugpQ	glycerophosphodiester phosphodiesterase	275853	744	yes	forward
G4551_RS01320		DUF2756 family protein	276593	441	yes	reverse
G4551_RS01325	ggt	gamma-glutamyltransferase	277152	1746	yes	forward
G4551_RS01360		oxidoreductase	285203	1038	yes	forward
G4551_RS01365	yhhW	quercetin 2,3-dioxygenase	286364	696	yes	forward
G4551_RS01370	gntR	gluconate operon transcriptional repressor GntR	287281	996	yes	forward
G4551_RS01375	gntK	gluconokinase	288418	531	yes	forward
G4551_RS01380	gntU	gluconate transporter	288948	1341	yes	forward
G4551_RS01395	yhgN	NAAT family transporter YhgN	291960	594	yes	reverse
G4551_RS01400	asd	aspartate-semialdehyde dehydrogenase	292745	1107	yes	forward
G4551_RS01410	glgX	glycogen debranching protein GlgX	296308	1977	yes	forward
G4551_RS01415	glgC	glucose-1-phosphate adenylyltransferase	298299	1296	yes	forward
G4551_RS01420	glgA	glycogen synthase GlgA	299594	1434	yes	forward
G4551_RS01425	glgP	glycogen phosphorylase	301047	2448	yes	forward
G4551_RS01440	glpD	glycerol-3-phosphate dehydrogenase	305381	1509	yes	reverse
G4551_RS01445	glpE	thiosulfate sulfurtransferase GlpE	307088	327	yes	forward
G4551_RS01455		DeoR/GlpR family transcriptional regulator	308416	759	yes	forward
G4551_RS01460	malT	HTH-type transcriptional regulator MalT	309216	2706	yes	reverse
G4551_RS01465	malP	maltodextrin phosphorylase	312540	2394	yes	forward
G4551_RS01470	malQ	4-alpha-glucanotransferase	314943	2088	yes	forward
G4551_RS01480	nfuA	Fe-S biogenesis protein NfuA	318853	576	yes	reverse
G4551_RS01485	gntX	DNA utilization protein GntX	319487	684	yes	reverse
G4551_RS01490	bioH	pimeloyl-ACP methyl ester esterase BioH	320208	771	yes	forward
G4551_RS01500	feoC	[Fe-S]-dependent transcriptional repressor FeoC	321917	237	yes	reverse
G4551_RS01505	feoB	Fe(2+) transporter permease subunit FeoB	322165	2319	yes	reverse
G4551_RS01510	feoA	ferrous iron transporter A	324502	228	yes	reverse
G4551_RS01520	greB	transcription elongation factor GreB	327537	474	yes	reverse
G4551_RS01525	ompR	two-component system response regulator OmpR	328236	720	yes	forward
G4551_RS01530	envZ	two-component system sensor histidine kinase EnvZ	328952	1353	yes	forward
G4551_RS01545	pckA	phosphoenolpyruvate carboxykinase (ATP)	331150	1623	yes	reverse
G4551_RS01555	hslO	Hsp33 family molecular chaperone HslO	334979	879	yes	reverse
G4551_RS01560	hslR	ribosome-associated heat shock protein Hsp15	335882	402	yes	reverse
G4551_RS01565	yrfG	GMP/IMP nucleotidase	336294	669	yes	reverse
G4551_RS01570	igaA	intracellular growth attenuator protein IgaA	337025	2136	yes	reverse
G4551_RS01575	nudE	ADP compounds hydrolase NudE	339483	561	yes	forward
G4551_RS01580	mrcA	peptidoglycan glycosyltransferase/peptidoglycan DD-transpeptidase MrcA	340164	2553	yes	reverse
G4551_RS01610	aroK	shikimate kinase AroK	346552	522	yes	forward
G4551_RS01615	aroB	3-dehydroquinate synthase	347131	1089	yes	forward
G4551_RS01625	dam	adenine-specific DNA-methyltransferase	349735	837	yes	forward
G4551_RS01640	trpS	tryptophan--tRNA ligase	352010	1005	yes	forward
G4551_RS01690	cysG	siroheme synthase CysG	361091	1374	yes	reverse
G4551_RS01700	nirD	nitrite reductase small subunit NirD	363488	327	yes	reverse
G4551_RS01705	nirB	NADPH-nitrite reductase large subunit	363811	2544	yes	reverse
G4551_RS01710	tsgA	MFS transporter TsgA	366661	1182	yes	reverse
G4551_RS01715	ppiA	peptidylprolyl isomerase A	368107	573	yes	forward
G4551_RS01725		putative adenosine monophosphate-protein transferase Fic	368943	603	yes	forward
G4551_RS01735		aspartate aminotransferase family protein	370226	1218	yes	forward
G4551_RS01740		YccS/YhfK family putative transporter	371539	2088	yes	reverse
G4551_RS01745	crp	cAMP-activated global transcriptional regulator CRP	373678	633	yes	reverse
G4551_RS01760		YheU family protein	376043	219	yes	reverse
G4551_RS01765		hydrolase	376258	1023	yes	reverse
G4551_RS01795	kefB	glutathione-regulated potassium-efflux system protein KefB	383333	1806	yes	forward
G4551_RS01800		YheV family putative zinc ribbon protein	385148	201	yes	forward
G4551_RS01805	slyD	peptidylprolyl isomerase	385443	606	yes	forward
G4551_RS01810		protein SlyX	386247	219	yes	reverse
G4551_RS01815	fkpA	FKBP-type peptidyl-prolyl cis-trans isomerase	386698	819	yes	forward
G4551_RS01820		transcriptional regulator	387684	723	yes	forward
G4551_RS01825	tusD	sulfurtransferase complex subunit TusD	388406	387	yes	forward
G4551_RS01830	tusC	sulfurtransferase complex subunit TusC	388792	360	yes	forward
G4551_RS01835	tusB	sulfurtransferase complex subunit TusB	389159	288	yes	forward
G4551_RS01840	rpsL	30S ribosomal protein S12	389572	375	yes	forward
G4551_RS01845	rpsG	30S ribosomal protein S7	390042	471	yes	forward
G4551_RS01850	fusA	elongation factor G	390609	2115	yes	forward
G4551_RS01860	bfd	bacterioferritin-associated ferredoxin	394163	195	yes	forward
G4551_RS01875	rpsJ	30S ribosomal protein S10	395749	312	yes	forward
G4551_RS01880	rplC	50S ribosomal protein L3	396093	630	yes	forward
G4551_RS01885	rplD	50S ribosomal protein L4	396733	606	yes	forward
G4551_RS01890	rplW	50S ribosomal protein L23	397335	303	yes	forward
G4551_RS01895	rplB	50S ribosomal protein L2	397655	822	yes	forward
G4551_RS01900	rpsS	30S ribosomal protein S19	398493	279	yes	forward
G4551_RS01905	rplV	50S ribosomal protein L22	398786	333	yes	forward
G4551_RS01910	rpsC	30S ribosomal protein S3	399136	702	yes	forward
G4551_RS01915	rplP	50S ribosomal protein L16	399850	411	yes	forward
G4551_RS01920	rpmC	50S ribosomal protein L29	400260	192	yes	forward
G4551_RS01925	rpsQ	30S ribosomal protein S17	400451	255	yes	forward
G4551_RS01930	rplN	50S ribosomal protein L14	400869	372	yes	forward
G4551_RS01935	rplX	50S ribosomal protein L24	401251	315	yes	forward
G4551_RS01940	rplE	50S ribosomal protein L5	401580	540	yes	forward
G4551_RS01945	rpsN	30S ribosomal protein S14	402134	306	yes	forward
G4551_RS01950	rpsH	30S ribosomal protein S8	402470	393	yes	forward
G4551_RS01955	rplF	50S ribosomal protein L6	402875	534	yes	forward
G4551_RS01960	rplR	50S ribosomal protein L18	403418	354	yes	forward
G4551_RS01965	rpsE	30S ribosomal protein S5	403786	504	yes	forward
G4551_RS01970	rpmD	50S ribosomal protein L30	404293	180	yes	forward
G4551_RS01975	rplO	50S ribosomal protein L15	404476	435	yes	forward
G4551_RS01980	secY	preprotein translocase subunit SecY	404918	1332	yes	forward
G4551_RS01985	rpmJ	50S ribosomal protein L36	406280	117	yes	forward
G4551_RS01990	rpsM	30S ribosomal protein S13	406543	357	yes	forward
G4551_RS01995	rpsK	30S ribosomal protein S11	406916	390	yes	forward
G4551_RS02000	rpsD	30S ribosomal protein S4	407339	621	yes	forward
G4551_RS02005	rpoA	DNA-directed RNA polymerase subunit alpha	407985	990	yes	forward
G4551_RS02010	rplQ	50S ribosomal protein L17	409015	384	yes	forward
G4551_RS02035	arfA	alternative ribosome-rescue factor ArfA	411620	219	yes	forward
G4551_RS02040	mscL	large-conductance mechanosensitive channel protein MscL	411835	414	yes	reverse
G4551_RS02045	trkA	Trk system potassium transporter TrkA	412390	1377	yes	reverse
G4551_RS02050	rsmB	16S rRNA (cytosine(967)-C(5))-methyltransferase RsmB	413788	1290	yes	reverse
G4551_RS02055	fmt	methionyl-tRNA formyltransferase	415129	948	yes	reverse
G4551_RS02060	def	peptide deformylase	416091	510	yes	reverse
G4551_RS02065	dprA	DNA-protecting protein DprA	416730	1125	yes	forward
G4551_RS02075		type I DNA topoisomerase	418326	543	yes	forward
G4551_RS02085	aroE	shikimate dehydrogenase	419447	822	yes	forward
G4551_RS02135		transcriptional regulator	431302	576	yes	reverse
G4551_RS02140		protein-disulfide reductase DsbD	431914	1710	yes	reverse
G4551_RS02150	dcuA	anaerobic C4-dicarboxylate transporter DcuA	434075	1302	yes	reverse
G4551_RS02155	aspA	aspartate ammonia-lyase	435492	1437	yes	reverse
G4551_RS02160		FxsA family protein	437267	477	yes	forward
G4551_RS02170		co-chaperone GroES	439334	294	yes	forward
G4551_RS02175	groL	chaperonin GroEL	439671	1647	yes	forward
G4551_RS02180		DUF4156 domain-containing protein	441452	354	yes	forward
G4551_RS02190	epmB	EF-P beta-lysylation protein EpmB	443033	1029	yes	reverse
G4551_RS02195	efp	elongation factor P	444103	567	yes	forward
G4551_RS02200	ecnA	lipoprotein antitoxin entericidin A	444727	135	yes	forward
G4551_RS02215	sugE	quaternary ammonium compound efflux SMR transporter SugE	446002	318	yes	forward
G4551_RS02225	blaCMY	CMY-2 family class C beta-lactamase	446942	1143	yes	reverse
G4551_RS02235	frdD	fumarate reductase subunit FrdD	449137	357	yes	reverse
G4551_RS02240	frdC	fumarate reductase subunit FrdC	449504	396	yes	reverse
G4551_RS02250	frdA	fumarate reductase (quinol) flavoprotein subunit	450637	1791	yes	reverse
G4551_RS02255	epmA	elongation factor P--(R)-beta-lysine ligase	452752	978	yes	forward
G4551_RS02265	mscM	miniconductance mechanosensitive channel MscM	455583	3315	yes	reverse
G4551_RS02270	asd	archaetidylserine decarboxylase	458915	969	yes	reverse
G4551_RS02275	rsgA	small ribosomal subunit biogenesis GTPase RsgA	459976	1053	yes	reverse
G4551_RS02280	orn	oligoribonuclease	461134	546	yes	forward
G4551_RS02300	queG	tRNA epoxyqueuosine(34) reductase QueG	462554	1140	yes	reverse
G4551_RS02305	nnr	bifunctional ADP-dependent NAD(P)H-hydrate dehydratase/NAD(P)H-hydrate epimerase	463692	1548	yes	forward
G4551_RS02330	hfq	RNA chaperone Hfq	469917	309	yes	forward
G4551_RS02335	hflX	ribosome rescue GTPase HflX	470300	1281	yes	forward
G4551_RS02340	hflK	FtsH protease activity modulator HflK	471770	1254	yes	forward
G4551_RS02345	hflC	protease modulator HflC	473026	1005	yes	forward
G4551_RS02350		DUF2065 family protein	474113	198	yes	forward
G4551_RS02355	purA	adenylosuccinate synthase	474413	1299	yes	forward
G4551_RS02360	nsrR	nitric oxide-sensing transcriptional repressor NsrR	475928	426	yes	forward
G4551_RS02365	rnr	ribonuclease R	476510	2463	yes	forward
G4551_RS02370	rlmB	23S rRNA (guanosine(2251)-2'-O)-methyltransferase RlmB	479043	732	yes	forward
G4551_RS02375		isovaleryl-CoA dehydrogenase	479904	1623	yes	forward
G4551_RS02380	yjfN	DUF1471 family protease activator YjfN	481612	276	yes	reverse
G4551_RS02385	bsmA	biofilm peroxide resistance protein BsmA	482035	330	yes	reverse
G4551_RS02395	ulaR	HTH-type transcriptional regulator UlaR	483292	756	yes	reverse
G4551_RS02400	ulaG	L-ascorbate 6-phosphate lactonase	484155	1065	yes	reverse
G4551_RS02410	ulaB	PTS ascorbate transporter subunit IIB	487000	306	yes	forward
G4551_RS02415	ulaC	PTS ascorbate transporter subunit IIA	487316	468	yes	forward
G4551_RS02420	ulaD	3-keto-L-gulonate-6-phosphate decarboxylase UlaD	487796	651	yes	forward
G4551_RS02425		L-ribulose-5-phosphate 3-epimerase	488456	855	yes	forward
G4551_RS02430		L-ribulose-5-phosphate 4-epimerase	489310	687	yes	forward
G4551_RS02435	yjfY	DUF1471 family protein YjfY	490129	276	yes	reverse
G4551_RS02445	rpsF	30S ribosomal protein S6	491626	396	yes	forward
G4551_RS02450	priB	primosomal replication protein N	492028	315	yes	forward
G4551_RS02455	rpsR	30S ribosomal protein S18	492347	228	yes	forward
G4551_RS02460	rplI	50S ribosomal protein L9	492616	450	yes	forward
G4551_RS02465		DMT family transporter	493208	924	yes	forward
G4551_RS02470		LysM-like peptidoglycan-binding domain-containing protein	494161	651	yes	reverse
G4551_RS02475	fklB	FKBP-type peptidyl-prolyl cis-trans isomerase	495031	621	yes	forward
G4551_RS02480	cycA	D-serine/D-alanine/glycine transporter	495960	1410	yes	forward
G4551_RS02485	ytfE	iron-sulfur cluster repair protein YtfE	497453	663	yes	reverse
G4551_RS02500		AraC family transcriptional regulator	501020	825	yes	reverse
G4551_RS02505		SDR family oxidoreductase	501926	849	yes	reverse
G4551_RS02515		2',3'-cyclic-nucleotide 2'-phosphodiesterase	503343	1944	yes	reverse
G4551_RS02520	cysQ	3'(2'),5'-bisphosphate nucleotidase CysQ	505475	741	yes	forward
G4551_RS02530		DUF1107 domain-containing protein	507091	207	yes	forward
G4551_RS02535		hemolysin family protein	507364	1341	yes	reverse
G4551_RS02575	msrA	peptide-methionine (S)-S-oxide reductase MsrA	517399	639	yes	reverse
G4551_RS02580	tamA	autotransporter assembly complex protein TamA	518250	1734	yes	forward
G4551_RS02585	tamB	autotransporter assembly complex protein TamB	519980	3777	yes	forward
G4551_RS02590		gamma-glutamylcyclotransferase	523759	345	yes	forward
G4551_RS02605	ppa	inorganic diphosphatase	526118	528	yes	reverse
G4551_RS02610	ytfQ	galactofuranose ABC transporter substrate-binding protein YtfQ	526955	957	yes	forward
G4551_RS02615	ytfR	galactofuranose ABC transporter, ATP-binding protein YtfR	528014	1503	yes	forward
G4551_RS02620	ytfT	galactofuranose ABC transporter, ATP-binding protein YtfT	529530	1023	yes	forward
G4551_RS02630		methyl-accepting chemotaxis protein	531644	1113	yes	forward
G4551_RS02635	fbp	class 1 fructose-bisphosphatase	532871	999	yes	reverse
G4551_RS02640	mpl	UDP-N-acetylmuramate:L-alanyl-gamma-D-glutamyl- meso-diaminopimelate ligase	534045	1380	yes	forward
G4551_RS02650	pmbA	metalloprotease PmbA	536179	1353	yes	forward
G4551_RS02655	cybC	cytochrome b562	537578	387	yes	forward
G4551_RS02660		glycine dehydrogenase	538296	309	yes	forward
G4551_RS02665		SFCGS family glycine-rich protein	538615	363	yes	forward
G4551_RS02670		DUF4312 family protein	538980	300	yes	forward
G4551_RS02680		DUF4310 family protein	540090	645	yes	forward
G4551_RS02685		amidohydrolase/deacetylase family metallohydrolase	540793	1134	yes	forward
G4551_RS02695		2-dehydro-3-deoxy-phosphogluconate aldolase	543025	741	yes	forward
G4551_RS02720	nrdD	anaerobic ribonucleoside-triphosphate reductase	546947	2139	yes	reverse
G4551_RS02755	treC	alpha,alpha-phosphotrehalase	557527	1653	yes	reverse
G4551_RS02760	treB	PTS trehalose transporter subunit IIBC	559229	1419	yes	reverse
G4551_RS02765	treR	trehalose operon repressor TreR	560804	948	yes	reverse
G4551_RS02770	mgtA	magnesium-translocating P-type ATPase	562141	2709	yes	forward
G4551_RS02790	ridA	2-iminobutanoate/2-iminopropanoate deaminase	568186	387	yes	reverse
G4551_RS02795	pyrI	aspartate carbamoyltransferase regulatory subunit	568773	462	yes	reverse
G4551_RS02800	pyrB	aspartate carbamoyltransferase	569248	936	yes	reverse
G4551_RS02845		YhcH/YjgK/YiaL family protein	576400	453	yes	forward
G4551_RS02855	rraB	ribonuclease E inhibitor RraB	578127	426	yes	forward
G4551_RS02860	miaE	tRNA isopentenyl-2-thiomethyl-A-37 hydroxylase MiaE	578604	759	yes	forward
G4551_RS02875		valine--tRNA ligase	581106	2856	yes	reverse
G4551_RS02880	holC	DNA polymerase III subunit chi	583961	444	yes	reverse
G4551_RS02885	pepA	leucyl aminopeptidase	584523	1512	yes	reverse
G4551_RS23785		hypothetical protein	586188	51	yes	forward
G4551_RS02890	lptF	LPS export ABC transporter permease LptF	586301	1101	yes	forward
G4551_RS02895	lptG	LPS export ABC transporter permease LptG	587401	1083	yes	forward
G4551_RS02900		helicase HerA-like C-terminal domain-containing protein	588585	1503	yes	reverse
G4551_RS02905		NAD(P)-dependent alcohol dehydrogenase	590235	1020	yes	reverse
G4551_RS03065		aromatic amino acid transporter	619764	1266	yes	forward
G4551_RS03080		(Fe-S)-binding protein	624528	720	yes	forward
G4551_RS03085		LutB/LldF family L-lactate oxidation iron-sulfur protein	625258	1428	yes	forward
G4551_RS03095	gntP	gluconate permease GntP	627423	1344	yes	reverse
G4551_RS03100	uxuA	mannonate dehydratase	629026	1185	yes	forward
G4551_RS03105		fructuronate reductase	630289	1476	yes	forward
G4551_RS03110	uxuR	Uxu operon transcriptional regulator	631897	774	yes	forward
G4551_RS03130		MFS transporter	635077	1188	yes	reverse
G4551_RS03140		DUF445 domain-containing protein	636840	1281	yes	reverse
G4551_RS03145		LysR family transcriptional regulator	638196	927	yes	reverse
G4551_RS03150		dicarboxylate/amino acid:cation symporter	639342	1233	yes	forward
G4551_RS03155	metC	cystathionine beta-lyase	640605	1191	yes	forward
G4551_RS03240	yjiA	GTPase	658569	957	yes	reverse
G4551_RS03245		YbdD/YjiX family protein	659538	195	yes	reverse
G4551_RS03250	btsT	pyruvate/proton symporter BtsT	659843	2151	yes	reverse
G4551_RS03255	tsr	methyl-accepting chemotaxis protein	662359	1662	yes	forward
G4551_RS03275		zinc-binding alcohol dehydrogenase family protein	667300	1023	yes	forward
G4551_RS03280		tagaturonate reductase	668336	1446	yes	forward
G4551_RS03285	opgB	phosphatidylglycerol--membrane-oligosaccharide glycerophosphotransferase	669825	2292	yes	reverse
G4551_RS03290		DUF2501 domain-containing protein	672348	492	yes	reverse
G4551_RS03300	dnaT	primosomal protein DnaT	673650	540	yes	reverse
G4551_RS03310		threonine/serine exporter ThrE family protein	674777	777	yes	reverse
G4551_RS03330		PTS sugar transporter subunit IIC	678262	1344	yes	forward
G4551_RS03335	fhuF	siderophore-iron reductase FhuF	679635	789	yes	reverse
G4551_RS03345		DUF1435 domain-containing protein	681864	237	yes	forward
G4551_RS03375	rimI	ribosomal protein S18-alanine N-acetyltransferase	684198	447	yes	forward
G4551_RS03380	yjjG	pyrimidine 5'-nucleotidase	684659	681	yes	forward
G4551_RS03385	prfC	peptide chain release factor 3	685432	1590	yes	forward
G4551_RS03390	osmY	molecular chaperone OsmY	687330	618	yes	forward
G4551_RS03395		DUF1328 domain-containing protein	688075	162	yes	forward
G4551_RS03405		metal-dependent hydrolase	689428	777	yes	forward
G4551_RS03415		YjjI family glycine radical enzyme	691076	1551	yes	reverse
G4551_RS03420	deoC	deoxyribose-phosphate aldolase	692888	780	yes	forward
G4551_RS03425	deoA	thymidine phosphorylase	693780	1323	yes	forward
G4551_RS03430	deoB	phosphopentomutase	695154	1224	yes	forward
G4551_RS03435	deoD	purine-nucleoside phosphorylase	696481	720	yes	forward
G4551_RS03445		YtjB family periplasmic protein	698405	642	yes	reverse
G4551_RS03450	serB	phosphoserine phosphatase	699162	969	yes	forward
G4551_RS03455	radA	DNA repair protein RadA	700142	1383	yes	forward
G4551_RS03465	ettA	energy-dependent translational throttle protein EttA	702943	1668	yes	reverse
G4551_RS03470	sltY	murein transglycosylase	704942	1938	yes	forward
G4551_RS03485	gpmB	2,3-diphosphoglycerate-dependent phosphoglycerate mutase GpmB	707919	648	yes	forward
G4551_RS03490	robA	MDR efflux pump AcrAB transcriptional activator RobA	708563	870	yes	reverse
G4551_RS03495	creA	protein CreA	709644	474	yes	forward
G4551_RS03505	creC	two-component system sensor histidine kinase CreC	710819	1425	yes	forward
G4551_RS03515	arcA	two-component system response regulator ArcA	713723	717	yes	reverse
G4551_RS03520	yjjY	protein YjjY	714535	141	yes	forward
G4551_RS03525		tRNA/rRNA methyltransferase	715074	687	yes	forward
G4551_RS03530	thrL	thr operon leader peptide	715972	66	yes	forward
G4551_RS03535	thrA	bifunctional aspartate kinase/homoserine dehydrogenase I	716117	2463	yes	forward
G4551_RS03540	thrB	homoserine kinase	718581	930	yes	forward
G4551_RS03545	thrC	threonine synthase	719514	1287	yes	forward
G4551_RS03550	yaaA	peroxide stress protein YaaA	720885	774	yes	reverse
G4551_RS03560	tal	transaldolase	723441	954	yes	forward
G4551_RS03565	mog	molybdopterin adenylyltransferase	724505	588	yes	forward
G4551_RS03575	satP	acetate uptake transporter	726559	567	yes	reverse
G4551_RS03590	dnaK	molecular chaperone DnaK	728809	1923	yes	forward
G4551_RS03595	dnaJ	molecular chaperone DnaJ	730817	1134	yes	forward
G4551_RS03620	nhaA	Na+/H+ antiporter NhaA	737304	1167	yes	forward
G4551_RS03645	rpsT	30S ribosomal protein S20	743384	264	yes	reverse
G4551_RS03655	ribF	bifunctional riboflavin kinase/FAD synthetase	743976	939	yes	forward
G4551_RS03660	ileS	isoleucine--tRNA ligase	744952	2817	yes	forward
G4551_RS03665	lspA	signal peptidase II	747768	498	yes	forward
G4551_RS03670	fkpB	FKBP-type peptidyl-prolyl cis-trans isomerase	748383	450	yes	forward
G4551_RS03675	ispH	4-hydroxy-3-methylbut-2-enyl diphosphate reductase	748834	951	yes	forward
G4551_RS03680	rihC	ribonucleoside hydrolase RihC	749850	915	yes	forward
G4551_RS03725	dapB	4-hydroxy-tetrahydrodipicolinate reductase	757882	822	yes	forward
G4551_RS03730	carA	glutamine-hydrolyzing carbamoyl-phosphate synthase small subunit	759159	1149	yes	forward
G4551_RS03740	caiF	carnitine metabolism transcriptional regulator CaiF	763826	396	yes	forward
G4551_RS03755	caiC	crotonobetaine/carnitine-CoA ligase	765740	1554	yes	reverse
G4551_RS03760	caiB	L-carnitine CoA-transferase	767356	1218	yes	reverse
G4551_RS03770	caiT	L-carnitine/gamma-butyrobetaine antiporter	769856	1518	yes	reverse
G4551_RS03775		electron transfer flavoprotein FixA	771854	771	yes	forward
G4551_RS03780		electron transfer flavoprotein subunit alpha/FixB family protein	772640	942	yes	forward
G4551_RS03785		FAD-dependent oxidoreductase	773630	1287	yes	forward
G4551_RS03790	fixX	ferredoxin-like protein FixX	774913	288	yes	forward
G4551_RS03795		MFS transporter	775348	1344	yes	forward
G4551_RS03800		YgdI/YgdR family lipoprotein	776783	234	yes	forward
G4551_RS03810	kefC	glutathione-regulated potassium-efflux system protein KefC	777643	1863	yes	forward
G4551_RS03815	folA	type 3 dihydrofolate reductase	779704	480	yes	forward
G4551_RS03825	apaG	Co2+/Mg2+ efflux protein ApaG	781139	378	yes	reverse
G4551_RS03835	pdxA	4-hydroxythreonine-4-phosphate dehydrogenase PdxA	782333	993	yes	reverse
G4551_RS03840	surA	peptidylprolyl isomerase SurA	783325	1287	yes	reverse
G4551_RS03855	rluA	bifunctional tRNA pseudouridine(32) synthase/23S rRNA pseudouridine(746) synthase RluA	788189	660	yes	reverse
G4551_RS03860	rapA	RNA polymerase-associated protein RapA	788860	2907	yes	reverse
G4551_RS03865	polB	DNA polymerase II	791898	2352	yes	reverse
G4551_RS03875	araD	L-ribulose-5-phosphate 4-epimerase	795270	696	yes	reverse
G4551_RS03880	araA	L-arabinose isomerase	796063	1503	yes	reverse
G4551_RS03885	araB	ribulokinase	797576	1710	yes	reverse
G4551_RS03890	araC	arabinose operon transcriptional regulator AraC	799625	846	yes	forward
G4551_RS03895		DedA family protein	800590	768	yes	forward
G4551_RS03915	sgrR	HTH-type transcriptional regulator SgrR	804841	1656	yes	reverse
G4551_RS03925		sugar efflux transporter	807098	1179	yes	forward
G4551_RS03950	leuC	3-isopropylmalate dehydratase large subunit	812398	1401	yes	reverse
G4551_RS03955	leuB	3-isopropylmalate dehydrogenase	813801	1092	yes	reverse
G4551_RS03960	leuA	2-isopropylmalate synthase	814892	1572	yes	reverse
G4551_RS03975	ilvI	acetolactate synthase 3 large subunit	818561	1725	yes	forward
G4551_RS03980	ilvN	acetolactate synthase small subunit	820288	492	yes	forward
G4551_RS03985	cra	catabolite repressor/activator	820960	1005	yes	forward
G4551_RS03990	mraZ	division/cell wall cluster transcriptional repressor MraZ	822578	459	yes	forward
G4551_RS03995	rsmH	16S rRNA (cytosine(1402)-N(4))-methyltransferase RsmH	823038	942	yes	forward
G4551_RS04000	ftsL	cell division protein FtsL	823976	366	yes	forward
G4551_RS04005	ftsI	peptidoglycan glycosyltransferase FtsI	824357	1767	yes	forward
G4551_RS04015	murF	UDP-N-acetylmuramoyl-tripeptide--D-alanyl-D- alanine ligase	827594	1359	yes	forward
G4551_RS04025	murD	UDP-N-acetylmuramoyl-L-alanine--D-glutamate ligase	830031	1317	yes	forward
G4551_RS04030	ftsW	cell division protein FtsW	831347	1245	yes	forward
G4551_RS04035	murG	undecaprenyldiphospho-muramoylpentapeptide beta-N-acetylglucosaminyltransferase	832588	1068	yes	forward
G4551_RS04040	murC	UDP-N-acetylmuramate--L-alanine ligase	833707	1476	yes	forward
G4551_RS04050	ftsQ	cell division protein FtsQ	836097	834	yes	forward
G4551_RS04055	ftsA	cell division protein FtsA	836927	1263	yes	forward
G4551_RS04060	ftsZ	cell division protein FtsZ	838252	1152	yes	forward
G4551_RS04065	lpxC	UDP-3-O-acyl-N-acetylglucosamine deacetylase	839504	918	yes	forward
G4551_RS04070	secM	secA translation cis-regulator SecM	840703	507	yes	forward
G4551_RS04075	secA	preprotein translocase subunit SecA	841270	2706	yes	forward
G4551_RS04080	mutT	8-oxo-dGTP diphosphatase MutT	844032	390	yes	forward
G4551_RS04085	yacG	DNA gyrase inhibitor YacG	844510	195	yes	reverse
G4551_RS04090	zapD	cell division protein ZapD	844714	744	yes	reverse
G4551_RS04095	coaE	dephospho-CoA kinase	845457	621	yes	reverse
G4551_RS04100		GMP reductase	846303	1044	yes	forward
G4551_RS04120	nadC	carboxylating nicotinate-nucleotide diphosphorylase	850668	894	yes	reverse
G4551_RS04130	ampE	beta-lactamase regulator AmpE	852209	855	yes	forward
G4551_RS04140		glycoside-pentoside-hexuronide (GPH):cation symporter	854106	1407	yes	reverse
G4551_RS04145	aroP	aromatic amino acid transporter AroP	855670	1374	yes	reverse
G4551_RS04150	pdhR	pyruvate dehydrogenase complex transcriptional repressor PdhR	857608	765	yes	forward
G4551_RS04155	aceE	pyruvate dehydrogenase (acetyl-transferring), homodimeric type	858536	2664	yes	forward
G4551_RS04165	lpdA	dihydrolipoyl dehydrogenase	863279	1425	yes	forward
G4551_RS04185	acnB	bifunctional aconitate hydratase 2/2-methylisocitrate dehydratase	868524	2598	yes	forward
G4551_RS04195		YacC family pilotin-like protein	871692	348	yes	reverse
G4551_RS04210	hpt	hypoxanthine phosphoribosyltransferase	875904	537	yes	forward
G4551_RS04220		ABC transporter ATP-binding protein	877305	927	yes	forward
G4551_RS04225		ABC transporter permease	878228	771	yes	forward
G4551_RS04230		PTS sugar transporter subunit IIA	879102	441	yes	forward
G4551_RS04260	pcnB	polynucleotide adenylyltransferase PcnB	883680	1398	yes	reverse
G4551_RS04270	dksA	RNA polymerase-binding protein DksA	886116	450	yes	reverse
G4551_RS04275	sfsA	DNA/RNA nuclease SfsA	886743	705	yes	reverse
G4551_RS04320	fhuC	Fe3+-hydroxamate ABC transporter ATP-binding protein FhuC	900986	798	yes	forward
G4551_RS04325	fhuD	Fe(3+)-hydroxamate ABC transporter substrate-binding protein FhuD	901783	891	yes	forward
G4551_RS04335	hemL	glutamate-1-semialdehyde 2,1-aminomutase	904767	1281	yes	reverse
G4551_RS04340	clcA	H(+)/Cl(-) exchange transporter ClcA	906216	1422	yes	forward
G4551_RS04345	erpA	iron-sulfur cluster insertion protein ErpA	907719	345	yes	forward
G4551_RS04355	btuF	vitamin B12 ABC transporter substrate-binding protein BtuF	908844	801	yes	reverse
G4551_RS04365	dgt	dGTPase	910419	1518	yes	forward
G4551_RS04370	degP	serine endoprotease DegP	912066	1434	yes	forward
G4551_RS04375	cdaR	DNA-binding transcriptional regulator CdaR	913647	1158	yes	forward
G4551_RS04380		DUF3461 family protein	914892	387	yes	reverse
G4551_RS04385	dapD	2,3,4,5-tetrahydropyridine-2,6-dicarboxylate N-succinyltransferase	915388	825	yes	reverse
G4551_RS04390	glnD	bifunctional uridylyltransferase/uridylyl-removing protein GlnD	916244	2673	yes	reverse
G4551_RS04395	map	type I methionyl aminopeptidase	919030	795	yes	reverse
G4551_RS04400	rpsB	30S ribosomal protein S2	920149	726	yes	forward
G4551_RS04405	tsf	translation elongation factor Ts	921011	852	yes	forward
G4551_RS04410	pyrH	UMP kinase	922008	726	yes	forward
G4551_RS04415	frr	ribosome recycling factor	922873	558	yes	forward
G4551_RS04420	ispC	1-deoxy-D-xylulose-5-phosphate reductoisomerase	923541	1197	yes	forward
G4551_RS04425	ispU	(2E,6E)-farnesyl-diphosphate-specific ditrans,polycis-undecaprenyl-diphosphate synthase	924925	759	yes	forward
G4551_RS04430	cdsA	phosphatidate cytidylyltransferase	925696	858	yes	forward
G4551_RS04435	rseP	sigma E protease regulator RseP	926565	1353	yes	forward
G4551_RS04445	skp	molecular chaperone Skp	930493	486	yes	forward
G4551_RS04450	lpxD	UDP-3-O-(3-hydroxymyristoyl)glucosamine N-acyltransferase	930982	1026	yes	forward
G4551_RS04455	fabZ	3-hydroxyacyl-ACP dehydratase FabZ	932111	456	yes	forward
G4551_RS04460	lpxA	acyl-ACP--UDP-N-acetylglucosamine O-acyltransferase	932570	789	yes	forward
G4551_RS04465	lpxB	lipid-A-disaccharide synthase	933358	1149	yes	forward
G4551_RS04470	rnhB	ribonuclease HII	934503	597	yes	forward
G4551_RS04475	dnaE	DNA polymerase III subunit alpha	935124	3483	yes	forward
G4551_RS04480	accA	acetyl-CoA carboxylase carboxyl transferase subunit alpha	938619	960	yes	forward
G4551_RS04500	rof	Rho-binding antiterminator	943689	261	yes	reverse
G4551_RS04515	arfB	alternative ribosome rescue aminoacyl-tRNA hydrolase ArfB	944867	423	yes	forward
G4551_RS04525	proS	proline--tRNA ligase	946063	1719	yes	reverse
G4551_RS04530	tsaA	tRNA (N6-threonylcarbamoyladenosine(37)-N6)-methyltransferase TrmO	947895	708	yes	reverse
G4551_RS04535	rcsF	Rcs stress response system protein RcsF	948599	405	yes	reverse
G4551_RS04540	metQ	methionine ABC transporter substrate-binding lipoprotein MetQ	949120	816	yes	reverse
G4551_RS04550	metN	methionine ABC transporter ATP-binding protein MetN	950626	1032	yes	reverse
G4551_RS04555	gmhB	D-glycero-beta-D-manno-heptose 1,7-bisphosphate 7-phosphatase	951847	567	yes	forward
G4551_RS04585	dkgB	2,5-didehydrogluconate reductase DkgB	958116	804	yes	forward
G4551_RS04595		MFS transporter	959960	1176	yes	forward
G4551_RS04600		endonuclease/exonuclease/phosphatase family protein	961267	801	yes	forward
G4551_RS04605		class I SAM-dependent methyltransferase	962144	771	yes	forward
G4551_RS04610	mltD	murein transglycosylase D	962964	1359	yes	reverse
G4551_RS04615	gloB	hydroxyacylglutathione hydrolase	964394	756	yes	reverse
G4551_RS04620		class I SAM-dependent methyltransferase	965183	723	yes	forward
G4551_RS04630	dnaQ	DNA polymerase III subunit epsilon	966434	729	yes	forward
G4551_RS04695		Spy/CpxP family protein refolding chaperone	978604	411	yes	reverse
G4551_RS04705	fadE	acyl-CoA dehydrogenase FadE	980072	2445	yes	reverse
G4551_RS04715		class II glutamine amidotransferase	983449	768	yes	forward
G4551_RS04935	pepD	cytosol nonspecific dipeptidase	1025556	1458	yes	reverse
G4551_RS04940	gpt	xanthine phosphoribosyltransferase	1027275	459	yes	forward
G4551_RS04945	frsA	esterase FrsA	1027834	1245	yes	forward
G4551_RS04950	crl	sigma factor-binding protein Crl	1029136	402	yes	forward
G4551_RS04955	phoE	phosphoporin PhoE	1029594	1056	yes	reverse
G4551_RS04960	proB	glutamate 5-kinase	1030939	1104	yes	forward
G4551_RS05295	prpR	propionate catabolism operon regulatory protein PrpR	1109074	1611	yes	reverse
G4551_RS05300	prpB	methylisocitrate lyase	1110937	882	yes	forward
G4551_RS05305	prpC	2-methylcitrate synthase	1111899	1170	yes	forward
G4551_RS05310		bifunctional 2-methylcitrate dehydratase/aconitate hydratase	1113232	1452	yes	forward
G4551_RS05315	prpE	propionate--CoA ligase	1114724	1887	yes	forward
G4551_RS05335		LacI family DNA-binding transcriptional regulator	1121592	1083	yes	reverse
G4551_RS05355		YmjA family protein	1125567	246	yes	forward
G4551_RS05360		cold-shock protein	1125899	477	yes	forward
G4551_RS05420	mmuP	S-methylmethionine permease	1136952	1404	yes	forward
G4551_RS05430	fbpC	ferric ABC transporter ATP-binding protein	1139386	1047	yes	reverse
G4551_RS05480	hemB	porphobilinogen synthase	1150992	975	yes	reverse
G4551_RS05505	ampH	D-alanyl-D-alanine- carboxypeptidase/endopeptidase AmpH	1157318	1158	yes	reverse
G4551_RS05515		DUF1615 domain-containing protein	1160097	1104	yes	forward
G4551_RS05525		DUF2754 domain-containing protein	1161773	219	yes	forward
G4551_RS05530	ddlA	D-alanine--D-alanine ligase	1162015	1089	yes	reverse
G4551_RS05550	psiF	phosphate starvation-inducible protein PsiF	1166710	321	yes	forward
G4551_RS05560	proC	pyrroline-5-carboxylate reductase	1168255	810	yes	reverse
G4551_RS05570	aroL	shikimate kinase AroL	1169896	546	yes	forward
G4551_RS05575	yaiA	protein YaiA	1170468	192	yes	forward
G4551_RS05585	ppnP	pyrimidine/purine nucleoside phosphorylase	1171655	285	yes	forward
G4551_RS05590	rdgC	recombination-associated protein RdgC	1171989	912	yes	reverse
G4551_RS05595	mak	fructokinase	1172992	909	yes	forward
G4551_RS05605	sbcC	exonuclease subunit SbcC	1175273	3144	yes	reverse
G4551_RS05610	sbcD	exonuclease subunit SbcD	1178413	1203	yes	reverse
G4551_RS05615	phoB	phosphate response regulator transcription factor PhoB	1179806	690	yes	forward
G4551_RS05620	phoR	phosphate regulon sensor histidine kinase PhoR	1180546	1296	yes	forward
G4551_RS05625	brnQ	branched-chain amino acid transporter carrier protein BrnQ	1182247	1320	yes	forward
G4551_RS05630	proY	proline-specific permease ProY	1183648	1374	yes	forward
G4551_RS05635	malZ	maltodextrin glucosidase	1185160	1818	yes	forward
G4551_RS05660		peroxiredoxin	1191519	603	yes	reverse
G4551_RS05665	acpH	ACP phosphodiesterase	1192290	582	yes	reverse
G4551_RS05675	tgt	tRNA guanosine(34) transglycosylase Tgt	1194088	1128	yes	forward
G4551_RS05680	yajC	preprotein translocase subunit YajC	1195238	333	yes	forward
G4551_RS05685	secD	protein translocase subunit SecD	1195598	1848	yes	forward
G4551_RS05690	secF	protein translocase subunit SecF	1197456	972	yes	forward
G4551_RS05700		YafY family protein	1198985	693	yes	forward
G4551_RS05715	nrdR	transcriptional regulator NrdR	1201578	450	yes	forward
G4551_RS05720	ribD	bifunctional diaminohydroxyphosphoribosylaminopyrimidine deaminase/5-amino-6-(5-phosphoribosylamino)uracil reductase RibD	1202031	1104	yes	forward
G4551_RS05725	ribE	6,7-dimethyl-8-ribityllumazine synthase	1203225	471	yes	forward
G4551_RS05730	nusB	transcription antitermination factor NusB	1203715	420	yes	forward
G4551_RS05735	thiL	thiamine-phosphate kinase	1204212	978	yes	forward
G4551_RS05745	yajO	1-deoxyxylulose-5-phosphate synthase YajO	1205789	975	yes	reverse
G4551_RS05750	dxs	1-deoxy-D-xylulose-5-phosphate synthase	1206820	1863	yes	reverse
G4551_RS05755	ispA	(2E,6E)-farnesyl diphosphate synthase	1208707	900	yes	reverse
G4551_RS05760	xseB	exodeoxyribonuclease VII small subunit	1209607	243	yes	reverse
G4551_RS05765	thiI	tRNA uracil 4-sulfurtransferase ThiI	1210046	1449	yes	forward
G4551_RS05780	panE	2-dehydropantoate 2-reductase	1213228	912	yes	reverse
G4551_RS05785		YajQ family cyclic di-GMP-binding protein	1214314	492	yes	forward
G4551_RS05790		MFS transporter	1214886	1365	yes	reverse
G4551_RS05795	cyoE	heme o synthase	1216472	891	yes	reverse
G4551_RS05800		cytochrome o ubiquinol oxidase subunit IV	1217374	330	yes	reverse
G4551_RS05810	cyoB	cytochrome o ubiquinol oxidase subunit I	1218307	1992	yes	reverse
G4551_RS05820	ampG	muropeptide MFS transporter AmpG	1221724	1476	yes	reverse
G4551_RS05825		lipoprotein	1223244	579	yes	reverse
G4551_RS05830	bolA	transcriptional regulator BolA	1224128	318	yes	forward
G4551_RS05835	tig	trigger factor	1224789	1299	yes	forward
G4551_RS05840	clpP	ATP-dependent Clp endopeptidase proteolytic subunit ClpP	1226335	624	yes	forward
G4551_RS05845	clpX	ATP-dependent protease ATP-binding subunit ClpX	1227085	1275	yes	forward
G4551_RS05850	lon	endopeptidase La	1228544	2355	yes	forward
G4551_RS05855	hupB	nucleoid-associated protein HU-beta	1231089	291	yes	forward
G4551_RS05860	ppiD	peptidylprolyl isomerase	1231648	1875	yes	forward
G4551_RS05870	fadM	long-chain acyl-CoA thioesterase FadM	1234146	399	yes	forward
G4551_RS05875	queC	7-cyano-7-deazaguanine synthase QueC	1234662	696	yes	reverse
G4551_RS05885	cof	HMP-PP phosphatase	1237224	819	yes	forward
G4551_RS05890		PLP-dependent cysteine synthase family protein	1238093	1056	yes	reverse
G4551_RS05895		Lrp/AsnC family transcriptional regulator	1239265	459	yes	forward
G4551_RS05905		SmdB family multidrug efflux ABC transporter permease/ATP-binding protein	1241533	1779	yes	forward
G4551_RS05910	glnK	P-II family nitrogen regulator	1243568	339	yes	forward
G4551_RS05915	amtB	ammonium transporter AmtB	1243938	1287	yes	forward
G4551_RS05920	tesB	acyl-CoA thioesterase II	1245275	861	yes	reverse
G4551_RS05925		YbaY family lipoprotein	1246348	570	yes	forward
G4551_RS05940		hypothetical protein	1247719	252	yes	forward
G4551_RS05945		hypothetical protein	1247967	219	yes	forward
G4551_RS05950		PLP-dependent aminotransferase family protein	1248245	1428	yes	reverse
G4551_RS05960		DUF1428 domain-containing protein	1250454	354	yes	forward
G4551_RS05970		type B 50S ribosomal protein L31	1252601	261	yes	forward
G4551_RS05975	ykgO	type B 50S ribosomal protein L36	1252863	141	yes	forward
G4551_RS05980		YlaC family protein	1253082	471	yes	reverse
G4551_RS05990		HHA domain-containing protein	1254402	219	yes	reverse
G4551_RS05995	tomB	Hha toxicity modulator TomB	1254648	375	yes	reverse
G4551_RS06000	acrB	efflux RND transporter permease AcrB	1255511	3150	yes	reverse
G4551_RS06005	acrA	multidrug efflux RND transporter periplasmic adaptor subunit AcrA	1258683	1194	yes	reverse
G4551_RS06015	mscK	mechanosensitive channel MscK	1260795	3366	yes	forward
G4551_RS06030		DUF454 family protein	1265009	378	yes	forward
G4551_RS06035	apt	adenine phosphoribosyltransferase	1265580	552	yes	forward
G4551_RS06040	dnaX	DNA polymerase III subunit gamma/tau	1266342	1932	yes	forward
G4551_RS06045		YbaB/EbfC family nucleoid-associated protein	1268331	330	yes	forward
G4551_RS06050	recR	recombination mediator RecR	1268660	606	yes	forward
G4551_RS06055	htpG	molecular chaperone HtpG	1269376	1875	yes	forward
G4551_RS06060	adk	adenylate kinase	1271483	645	yes	forward
G4551_RS06065	hemH	ferrochelatase	1272291	963	yes	forward
G4551_RS06075	gsk	inosine/guanosine kinase	1274362	1305	yes	forward
G4551_RS06085	fsr	fosmidomycin MFS transporter	1277663	1221	yes	reverse
G4551_RS06090	ushA	bifunctional UDP-sugar hydrolase/5'-nucleotidase UshA	1279058	1653	yes	forward
G4551_RS06095	ybaK	Cys-tRNA(Pro)/Cys-tRNA(Cys) deacylase YbaK	1280818	480	yes	reverse
G4551_RS06105	copA	copper-exporting P-type ATPase CopA	1282395	2502	yes	reverse
G4551_RS06385		NfeD family protein	1329102	459	yes	reverse
G4551_RS06390		SPFH domain-containing protein	1329557	918	yes	reverse
G4551_RS06400	fetB	iron efflux ABC transporter permease subunit FetB	1331273	780	yes	forward
G4551_RS06405		co-chaperone YbbN	1332131	855	yes	reverse
G4551_RS06410		SDR family oxidoreductase	1333044	771	yes	reverse
G4551_RS06420	ybbA	putative ABC transporter ATP-binding protein YbbA	1334437	687	yes	forward
G4551_RS06430		porin	1337723	1134	yes	forward
G4551_RS06435		MetQ/NlpA family ABC transporter substrate-binding protein	1339132	831	yes	forward
G4551_RS06440	sfbB	virulence-associated ABC transporter ATP-binding protein SfbB	1340026	1017	yes	forward
G4551_RS06545	purK	5-(carboxyamino)imidazole ribonucleotide synthase	1364055	1068	yes	reverse
G4551_RS06550	purE	5-(carboxyamino)imidazole ribonucleotide mutase	1365119	510	yes	reverse
G4551_RS06560	ppiB	peptidylprolyl isomerase B	1366592	495	yes	reverse
G4551_RS06565	cysS	cysteine--tRNA ligase	1367260	1386	yes	forward
G4551_RS06575	ybcJ	ribosome-associated protein YbcJ	1369387	213	yes	reverse
G4551_RS06580	folD	bifunctional methylenetetrahydrofolate dehydrogenase/methenyltetrahydrofolate cyclohydrolase FolD	1369601	867	yes	reverse
G4551_RS06585	fimA	type 1 fimbrial major subunit FimA	1371039	555	yes	forward
G4551_RS06595	fimC	type 1 fimbria chaperone FimC	1372246	693	yes	forward
G4551_RS06775	pheP	phenylalanine transporter	1423826	1395	yes	forward
G4551_RS06805	nfsB	oxygen-insensitive NAD(P)H nitroreductase	1431204	654	yes	reverse
G4551_RS06820		MBL fold metallo-hydrolase	1433116	1113	yes	forward
G4551_RS06825		RamA family antibiotic efflux transcriptional regulator	1434246	342	yes	forward
G4551_RS06835		YbdK family carboxylate-amine ligase	1434924	1119	yes	reverse
G4551_RS06855	fes	enterochelin esterase	1440109	1218	yes	forward
G4551_RS06860		MbtH family protein	1441357	219	yes	forward
G4551_RS06880	fepG	iron-enterobactin ABC transporter permease	1447665	993	yes	reverse
G4551_RS06885	fepD	Fe(3+)-siderophore ABC transporter permease	1448654	1008	yes	reverse
G4551_RS06895	fepB	Fe2+-enterobactin ABC transporter substrate-binding protein	1451068	957	yes	reverse
G4551_RS06900	entC	isochorismate synthase EntC	1452212	1176	yes	forward
G4551_RS06905	entE	(2,3-dihydroxybenzoyl)adenylate synthase EntE	1453419	1611	yes	forward
G4551_RS06910		isochorismatase	1455043	858	yes	forward
G4551_RS06915	entA	2,3-dihydro-2,3-dihydroxybenzoate dehydrogenase EntA	1455900	756	yes	forward
G4551_RS06920	entH	proofreading thioesterase EntH	1456658	414	yes	forward
G4551_RS06925	cstA	pyruvate/proton symporter CstA	1457257	2106	yes	forward
G4551_RS06930		YbdD/YjiX family protein	1459426	198	yes	forward
G4551_RS06965	ahpC	alkyl hydroperoxide reductase subunit C	1466339	564	yes	forward
G4551_RS06970	ahpF	alkyl hydroperoxide reductase subunit F	1467057	1566	yes	forward
G4551_RS06995	uspG	universal stress protein UspG	1473058	429	yes	reverse
G4551_RS07000	rnk	nucleoside diphosphate kinase regulator	1473670	411	yes	reverse
G4551_RS07005		alpha/beta fold hydrolase	1474356	831	yes	forward
G4551_RS07015	rna	ribonuclease I	1475948	807	yes	reverse
G4551_RS07020	citT	citrate/succinate antiporter CitT	1476865	1464	yes	reverse
G4551_RS07025	citG	triphosphoribosyl-dephospho-CoA synthase CitG	1478354	906	yes	reverse
G4551_RS07035	citF	citrate lyase subunit alpha	1479786	1533	yes	reverse
G4551_RS07040		aldolase/citrate lyase family protein	1481328	909	yes	reverse
G4551_RS07045	citD	citrate lyase acyl carrier protein	1482233	297	yes	reverse
G4551_RS07050	citC	[citrate (pro-3S)-lyase] ligase	1482526	1077	yes	reverse
G4551_RS07075	cspE	transcription antiterminator/RNA stability regulator CspE	1489020	210	yes	forward
G4551_RS07090	tatE	twin-arginine translocase subunit TatE	1490672	204	yes	forward
G4551_RS07095	lipA	lipoyl synthase	1490974	966	yes	reverse
G4551_RS07100	lipB	lipoyl(octanoyl) transferase LipB	1492146	642	yes	reverse
G4551_RS07105	ybeD	DUF493 family protein YbeD	1492902	264	yes	reverse
G4551_RS07110	dacA	D-alanyl-D-alanine carboxypeptidase DacA	1493272	1212	yes	reverse
G4551_RS07115	rlpA	endolytic peptidoglycan transglycosylase RlpA	1494626	1110	yes	reverse
G4551_RS07120	mrdB	peptidoglycan glycosyltransferase MrdB	1495746	1113	yes	reverse
G4551_RS07125	mrdA	peptidoglycan DD-transpeptidase MrdA	1496861	1902	yes	reverse
G4551_RS07130	rlmH	23S rRNA (pseudouridine(1915)-N(3))-methyltransferase RlmH	1498793	468	yes	reverse
G4551_RS07135	rsfS	ribosome silencing factor	1499264	318	yes	reverse
G4551_RS07155	holA	DNA polymerase III subunit delta	1502256	1032	yes	reverse
G4551_RS07165	leuS	leucine--tRNA ligase	1503895	2583	yes	reverse
G4551_RS07170		zinc ribbon-containing protein	1506713	483	yes	forward
G4551_RS07180	gltL	glutamate/aspartate ABC transporter ATP-binding protein GltL	1508344	726	yes	reverse
G4551_RS07185	gltK	glutamate/aspartate ABC transporter permease GltK	1509069	675	yes	reverse
G4551_RS07190	gltJ	glutamate/aspartate ABC transporter permease GltJ	1509743	741	yes	reverse
G4551_RS07195	gltI	glutamate/aspartate ABC transporter substrate-binding protein GltI	1510643	909	yes	reverse
G4551_RS07200	lnt	apolipoprotein N-acyltransferase	1511961	1539	yes	reverse
G4551_RS07205	corC	CNNM family magnesium/cobalt transport protein CorC	1513524	879	yes	reverse
G4551_RS07215		PhoH family protein	1514996	1047	yes	reverse
G4551_RS07220	miaB	tRNA (N6-isopentenyl adenosine(37)-C2)-methylthiotransferase MiaB	1516249	1431	yes	reverse
G4551_RS07225	ubiF	3-demethoxyubiquinol 3-hydroxylase	1517825	1176	yes	forward
G4551_RS07270	asnB	asparagine synthase B	1520632	1665	yes	reverse
G4551_RS07275	nagD	ribonucleotide monophosphatase NagD	1522596	753	yes	reverse
G4551_RS07280		N-acetylglucosamine repressor	1523515	1221	yes	reverse
G4551_RS07285	nagA	N-acetylglucosamine-6-phosphate deacetylase	1524744	1149	yes	reverse
G4551_RS07290	nagB	glucosamine-6-phosphate deaminase	1525953	801	yes	reverse
G4551_RS07295	nagE	PTS N-acetyl glucosamine transporter subunit IIABC	1527096	1950	yes	forward
G4551_RS07300	glnS	glutamine--tRNA ligase	1529232	1668	yes	forward
G4551_RS07305	chiP	chitoporin ChiP	1531335	1407	yes	forward
G4551_RS07310	chiQ	ChiQ/YbfN family lipoprotein	1532791	333	yes	forward
G4551_RS07335	fur	ferric iron uptake transcriptional regulator	1538206	447	yes	reverse
G4551_RS07345	fldA	flavodoxin FldA	1538942	531	yes	reverse
G4551_RS07350	ybfE	LexA regulated protein	1539628	288	yes	reverse
G4551_RS07360	seqA	replication initiation negative regulator SeqA	1541012	543	yes	forward
G4551_RS07365	pgm	phosphoglucomutase (alpha-D-glucose-1,6-bisphosphate-dependent)	1541579	1641	yes	forward
G4551_RS07370	kdpE	two-component system response regulator KdpE	1543320	678	yes	reverse
G4551_RS07375	kdpD	two-component system sensor histidine kinase KdpD	1543994	2685	yes	reverse
G4551_RS07380	kdpC	potassium-transporting ATPase subunit KdpC	1546689	567	yes	reverse
G4551_RS07385	kdpB	potassium-transporting ATPase subunit KdpB	1547264	2049	yes	reverse
G4551_RS07390	kdpA	potassium-transporting ATPase subunit KdpA	1549333	1680	yes	reverse
G4551_RS07395	kdpF	K(+)-transporting ATPase subunit F	1551012	90	yes	reverse
G4551_RS07400		YbfA family protein	1551410	207	yes	forward
G4551_RS07420	dtpD	dipeptide permease DtpD	1554461	1482	yes	reverse
G4551_RS07425	ybgI	radiation resistance protein YbgI	1556232	744	yes	forward
G4551_RS07445		DUF969 domain-containing protein	1559351	723	yes	forward
G4551_RS07450		DUF979 domain-containing protein	1560070	996	yes	forward
G4551_RS07455	pcp	pyroglutamyl-peptidase I	1561075	645	yes	forward
G4551_RS07470		citrate synthase	1563744	1284	yes	reverse
G4551_RS07475	sdhC	succinate dehydrogenase cytochrome b556 subunit	1565725	405	yes	forward
G4551_RS07485	sdhA	succinate dehydrogenase flavoprotein subunit	1566470	1767	yes	forward
G4551_RS07490	sdhB	succinate dehydrogenase iron-sulfur subunit SdhB	1568252	717	yes	forward
G4551_RS07495	sucA	2-oxoglutarate dehydrogenase E1 component	1569372	2802	yes	forward
G4551_RS07500	odhB	2-oxoglutarate dehydrogenase complex dihydrolipoyllysine-residue succinyltransferase	1572188	1224	yes	forward
G4551_RS07505	sucC	ADP-forming succinate--CoA ligase subunit beta	1573502	1167	yes	forward
G4551_RS07510	sucD	succinate--CoA ligase subunit alpha	1574668	870	yes	forward
G4551_RS07530	cobO	cob(I)yrinic acid a,c-diamide adenosyltransferase	1578811	603	yes	reverse
G4551_RS07540	glsA	glutaminase A	1581136	1002	yes	reverse
G4551_RS07545		dicarboxylate/amino acid:cation symporter	1582263	1305	yes	reverse
G4551_RS07550		DUF4387 domain-containing protein	1583736	318	yes	reverse
G4551_RS07555		acyclic terpene utilization AtuA family protein	1584050	1371	yes	reverse
G4551_RS07560		methylaspartate ammonia-lyase	1585424	1242	yes	reverse
G4551_RS07565		methylaspartate mutase subunit E	1586665	1446	yes	reverse
G4551_RS07570	glmL	methylaspartate mutase accessory protein GlmL	1588129	1389	yes	reverse
G4551_RS07575	glmS	methylaspartate mutase subunit S	1589517	450	yes	reverse
G4551_RS07580	cydA	cytochrome ubiquinol oxidase subunit I	1591184	1569	yes	forward
G4551_RS07585	cydB	cytochrome d ubiquinol oxidase subunit II	1592768	1140	yes	forward
G4551_RS07590	cydX	cytochrome bd-I oxidase subunit CydX	1593922	114	yes	forward
G4551_RS07595	ybgE	cyd operon protein YbgE	1594035	294	yes	forward
G4551_RS07605	tolQ	Tol-Pal system protein TolQ	1594880	693	yes	forward
G4551_RS07610	tolR	colicin uptake protein TolR	1595576	429	yes	forward
G4551_RS07620	tolB	Tol-Pal system beta propeller repeat protein TolB	1597520	1293	yes	forward
G4551_RS07625	pal	peptidoglycan-associated lipoprotein Pal	1598847	519	yes	forward
G4551_RS07630	cpoB	cell division protein CpoB	1599375	792	yes	forward
G4551_RS07660	nadA	quinolinate synthase NadA	1601311	1044	yes	forward
G4551_RS07665	pnuC	nicotinamide riboside transporter PnuC	1602380	720	yes	forward
G4551_RS07675		YbgS-like family protein	1604151	375	yes	reverse
G4551_RS07680	aroG	3-deoxy-7-phosphoheptulonate synthase AroG	1604843	1053	yes	forward
G4551_RS07685	gpmA	2,3-diphosphoglycerate-dependent phosphoglycerate mutase	1605963	753	yes	reverse
G4551_RS07695	galK	galactokinase	1607982	1149	yes	reverse
G4551_RS07700	galT	galactose-1-phosphate uridylyltransferase	1609134	1047	yes	reverse
G4551_RS07705	galE	UDP-glucose 4-epimerase GalE	1610190	1017	yes	reverse
G4551_RS07710	modF	molybdate ABC transporter ATP-binding protein ModF	1611424	1473	yes	reverse
G4551_RS07720		AcrZ family multidrug efflux pump-associated protein	1613884	150	yes	forward
G4551_RS07725	modA	molybdate ABC transporter substrate-binding protein	1614233	774	yes	forward
G4551_RS07730	modB	molybdate ABC transporter permease subunit	1615006	690	yes	forward
G4551_RS07735	modC	molybdenum ABC transporter ATP-binding protein ModC	1615698	1059	yes	forward
G4551_RS07740		pyridoxal phosphatase	1616757	819	yes	reverse
G4551_RS07745	pgl	6-phosphogluconolactonase	1617741	996	yes	forward
G4551_RS07770		putative acyl-CoA thioester hydrolase	1624994	1284	yes	reverse
G4551_RS07775	hutI	imidazolonepropionase	1626502	1224	yes	forward
G4551_RS07780	hutG	formimidoylglutamase	1627722	942	yes	forward
G4551_RS07785		histidine utilization repressor	1628751	720	yes	forward
G4551_RS07790	hutU	urocanate hydratase	1629607	1686	yes	forward
G4551_RS07795	hutH	histidine ammonia-lyase	1631294	1521	yes	forward
G4551_RS07805	bioA	adenosylmethionine--8-amino-7-oxononanoate transaminase	1633444	1290	yes	reverse
G4551_RS07810	bioB	biotin synthase BioB	1634810	1041	yes	forward
G4551_RS07835	uvrB	excinuclease ABC subunit UvrB	1639892	2022	yes	forward
G4551_RS07840	yvcK	uridine diphosphate-N-acetylglucosamine-binding protein YvcK	1642036	909	yes	reverse
G4551_RS07845	moaA	GTP 3',8-cyclase MoaA	1643407	990	yes	forward
G4551_RS07850	moaB	molybdenum cofactor biosynthesis protein B	1644416	513	yes	forward
G4551_RS07855	moaC	cyclic pyranopterin monophosphate synthase MoaC	1644931	486	yes	forward
G4551_RS07865	moaE	molybdopterin synthase catalytic subunit MoaE	1645656	453	yes	forward
G4551_RS07870		Bax inhibitor-1/YccA family protein	1646150	705	yes	forward
G4551_RS07875		YbhN family protein	1646955	963	yes	reverse
G4551_RS07880	clsB	cardiolipin synthase ClsB	1647917	1242	yes	reverse
G4551_RS07895		ABC transporter permease	1650420	1107	yes	reverse
G4551_RS07905		ATP-binding cassette domain-containing protein	1652768	1737	yes	reverse
G4551_RS07915	cecR	transcriptional regulator CecR	1655489	678	yes	reverse
G4551_RS07920	rhlE	ATP-dependent RNA helicase RhlE	1656388	1347	yes	forward
G4551_RS07940	dinG	ATP-dependent DNA helicase DinG	1661702	2151	yes	forward
G4551_RS07945	ybiB	DNA-binding protein YbiB	1663882	969	yes	forward
G4551_RS07955	ybiJ	DUF1471 family protein YbiJ	1666196	261	yes	reverse
G4551_RS07960		DksA/TraR family C4-type zinc finger protein	1666760	267	yes	reverse
G4551_RS07965	ybiX	PKHD-type hydroxylase YbiX	1667102	678	yes	reverse
G4551_RS07970		catecholate siderophore receptor Fiu	1667823	2286	yes	reverse
G4551_RS07975	mcbA	DUF1471 family periplasmic protein McbA	1670402	261	yes	reverse
G4551_RS07980	rlmF	23S rRNA (adenine(1618)-N(6))-methyltransferase RlmF	1670873	927	yes	forward
G4551_RS07985	ybiO	mechanosensitive channel protein	1671796	2238	yes	reverse
G4551_RS07990	glnQ	glutamine ABC transporter ATP-binding protein GlnQ	1674152	723	yes	reverse
G4551_RS07995	glnP	glutamine ABC transporter permease GlnP	1674871	660	yes	reverse
G4551_RS08000	glnH	glutamine ABC transporter substrate-binding protein GlnH	1675668	747	yes	reverse
G4551_RS08005	dps	DNA starvation/stationary phase protection protein Dps	1676780	504	yes	reverse
G4551_RS08010	rhtA	threonine/homoserine exporter RhtA	1677586	888	yes	reverse
G4551_RS08015	ompX	outer membrane protein OmpX	1678827	516	yes	forward
G4551_RS08025	mntS	manganase accumulation protein MntS	1681270	129	yes	reverse
G4551_RS08030	mntR	manganese-binding transcriptional regulator MntR	1681585	474	yes	forward
G4551_RS08040	ldtB	L,D-transpeptidase	1683259	921	yes	reverse
G4551_RS08060		glycyl radical protein	1688549	2433	yes	reverse
G4551_RS08065		glycyl-radical enzyme activating protein	1690987	900	yes	reverse
G4551_RS08075	moeB	molybdopterin-synthase adenylyltransferase MoeB	1692768	750	yes	reverse
G4551_RS08080	moeA	molybdopterin molybdotransferase MoeA	1693517	1236	yes	reverse
G4551_RS08095	gsiA	glutathione ABC transporter ATP-binding protein GsiA	1696860	1872	yes	forward
G4551_RS08100	gsiB	glutathione ABC transporter substrate-binding protein GsiB	1698760	1539	yes	forward
G4551_RS08105	gsiC	glutathione ABC transporter permease GsiC	1700346	921	yes	forward
G4551_RS08110	gsiD	glutathione ABC transporter permease GsiD	1701269	912	yes	forward
G4551_RS08120	bssR	biofilm formation regulator BssR	1703791	384	yes	forward
G4551_RS08130		glutathione S-transferase family protein	1705380	627	yes	reverse
G4551_RS08135	dacC	serine-type D-Ala-D-Ala carboxypeptidase	1706335	1203	yes	forward
G4551_RS08140	deoR	DNA-binding transcriptional repressor DeoR	1707582	759	yes	reverse
G4551_RS08165		MFS transporter	1711777	1209	yes	reverse
G4551_RS08200		aspartate:alanine antiporter	1718228	1686	yes	reverse
G4551_RS08205		inner membrane protein YbjM	1720183	381	yes	forward
G4551_RS08210		GrxA family glutaredoxin	1720598	264	yes	reverse
G4551_RS08225	rimK	30S ribosomal protein S6--L-glutamate ligase	1722090	903	yes	forward
G4551_RS08230		YbjN domain-containing protein	1723083	477	yes	forward
G4551_RS08235	potF	spermidine/putrescine ABC transporter substrate-binding protein PotF	1723993	1113	yes	forward
G4551_RS08240	potG	putrescine ABC transporter ATP-binding subunit PotG	1725244	1134	yes	forward
G4551_RS08245	potH	putrescine ABC transporter permease PotH	1726387	954	yes	forward
G4551_RS08250	potI	putrescine ABC transporter permease PotI	1727337	846	yes	forward
G4551_RS08255		YbjO family protein	1728242	489	yes	forward
G4551_RS08280		isochorismatase family protein	1730640	678	yes	reverse
G4551_RS08285		pirin family protein	1731334	861	yes	reverse
G4551_RS08290		LysR family transcriptional regulator	1732303	912	yes	forward
G4551_RS08295	infA	translation initiation factor IF-1	1733294	219	yes	reverse
G4551_RS08305	aat	leucyl/phenylalanyl-tRNA--protein transferase	1733798	705	yes	reverse
G4551_RS08315	cydD	heme ABC transporter permease/ATP-binding protein CydD	1736269	1767	yes	reverse
G4551_RS08320	trxB	thioredoxin-disulfide reductase	1738150	969	yes	reverse
G4551_RS08325	lrp	leucine-responsive transcriptional regulator Lrp	1739666	495	yes	forward
G4551_RS08335	lolA	outer membrane lipoprotein chaperone LolA	1744393	612	yes	forward
G4551_RS08340	rarA	replication-associated recombination protein RarA	1745015	1344	yes	forward
G4551_RS08345	serS	serine--tRNA ligase	1746451	1293	yes	forward
G4551_RS08355	dmsB	dimethylsulfoxide reductase iron-sulfur subunit DmsB	1750435	618	yes	forward
G4551_RS08360		dimethyl sulfoxide reductase anchor subunit family protein	1751054	864	yes	forward
G4551_RS08365	ycaC	isochorismate family cysteine hydrolase YcaC	1752027	627	yes	reverse
G4551_RS08370		MFS transporter	1753039	1149	yes	forward
G4551_RS08385	pflB	formate C-acetyltransferase	1756792	2283	yes	reverse
G4551_RS08390	focA	formate transporter FocA	1759134	858	yes	reverse
G4551_RS08395	ycaO	30S ribosomal protein S12 methylthiotransferase accessory factor YcaO	1760396	1761	yes	reverse
G4551_RS08405	serC	3-phosphoserine/phosphohydroxythreonine transaminase	1763198	1089	yes	forward
G4551_RS08420	cmk	(d)CMP kinase	1766711	684	yes	forward
G4551_RS08425	rpsA	30S ribosomal protein S1	1767508	1674	yes	forward
G4551_RS08430	ihfB	integration host factor subunit beta	1769341	285	yes	forward
G4551_RS08440	msbA	lipid A ABC transporter ATP-binding protein/permease MsbA	1772133	1749	yes	forward
G4551_RS08445	lpxK	tetraacyldisaccharide 4'-kinase	1773878	978	yes	forward
G4551_RS08450		winged helix-turn-helix domain-containing protein	1774897	1233	yes	forward
G4551_RS08455	ycaR	protein YcaR	1776181	183	yes	forward
G4551_RS08460	kdsB	3-deoxy-manno-octulosonate cytidylyltransferase	1776360	747	yes	forward
G4551_RS08465		YcbJ family phosphotransferase	1777271	894	yes	forward
G4551_RS08480	mukF	chromosome partition protein MukF	1779978	1323	yes	forward
G4551_RS08490	mukB	chromosome partition protein MukB	1781985	4461	yes	forward
G4551_RS08495	ldtD	L,D-transpeptidase	1786691	1752	yes	forward
G4551_RS08500		YcbK family protein	1788620	549	yes	forward
G4551_RS08505		MBL fold metallo-hydrolase	1789197	648	yes	forward
G4551_RS08510	aspC	aspartate transaminase	1789898	1191	yes	reverse
G4551_RS08520	asnS	asparagine--tRNA ligase	1792949	1401	yes	reverse
G4551_RS08525	pncB	nicotinate phosphoribosyltransferase	1794517	1203	yes	reverse
G4551_RS08530	pepN	aminopeptidase N	1795986	2613	yes	forward
G4551_RS08540	ssuC	aliphatic sulfonate ABC transporter permease SsuC	1799434	792	yes	reverse
G4551_RS08545	ssuD	FMNH2-dependent alkanesulfonate monooxygenase	1800236	1146	yes	reverse
G4551_RS08550		sulfonate ABC transporter substrate-binding protein	1801378	975	yes	reverse
G4551_RS08560	pyrD	quinone-dependent dihydroorotate dehydrogenase	1803288	1011	yes	forward
G4551_RS08565	zapC	cell division protein ZapC	1804464	543	yes	forward
G4551_RS08575	rlmKL	bifunctional 23S rRNA (guanine(2069)-N(7))-methyltransferase RlmK/23S rRNA (guanine(2445)-N(2))-methyltransferase RlmL	1806208	2109	yes	forward
G4551_RS08580		ABC transporter ATP-binding protein	1808329	1908	yes	forward
G4551_RS08590	pqiB	intermembrane transport protein PqiB	1811509	1641	yes	forward
G4551_RS08595	pqiC	membrane integrity-associated transporter subunit PqiC	1813146	564	yes	forward
G4551_RS08600	rmf	ribosome modulation factor	1813965	168	yes	forward
G4551_RS08605	fabA	bifunctional 3-hydroxydecanoyl-ACP dehydratase/trans-2-decenoyl-ACP isomerase	1814240	519	yes	reverse
G4551_RS08610		Lon protease family protein	1814827	1761	yes	reverse
G4551_RS08625	sulA	SOS-induced cell division inhibitor SulA	1818729	510	yes	reverse
G4551_RS08655		curli synthesis inhibitor	1825431	663	yes	reverse
G4551_RS08665	hspQ	heat shock protein HspQ	1826741	318	yes	reverse
G4551_RS08675	yccX	acylphosphatase	1828401	282	yes	forward
G4551_RS08685	yccA	FtsH protease modulator YccA	1829097	660	yes	reverse
G4551_RS08740	cbpM	chaperone modulator CbpM	1839410	294	yes	reverse
G4551_RS08745	cbpA	curved DNA-binding protein	1839703	921	yes	reverse
G4551_RS08750	dsbA	thiol:disulfide interchange protein DsbA	1840817	624	yes	reverse
G4551_RS08760		hypothetical protein	1842312	363	yes	forward
G4551_RS08765		protein-disulfide reductase DsbD	1842723	1881	yes	forward
G4551_RS08770		DsbA family protein	1844600	624	yes	forward
G4551_RS08835	agp	bifunctional glucose-1-phosphatase/inositol phosphatase	1856824	1242	yes	forward
G4551_RS08840		YccJ family protein	1858104	228	yes	reverse
G4551_RS08850		general stress protein	1859335	174	yes	forward
G4551_RS08855		DMT family transporter	1859670	915	yes	forward
G4551_RS08860	rutR	HTH-type transcriptional regulator RutR	1860643	639	yes	forward
G4551_RS08865		lysozyme inhibitor LprI family protein	1861278	396	yes	reverse
G4551_RS08870	putA	trifunctional transcriptional regulator/proline dehydrogenase/L-glutamate gamma-semialdehyde dehydrogenase	1861733	3963	yes	reverse
G4551_RS08875	putP	sodium/proline symporter PutP	1866118	1509	yes	forward
G4551_RS08880	efeU	iron uptake transporter permease EfeU	1867839	834	yes	forward
G4551_RS08885	efeO	iron uptake system protein EfeO	1868731	1128	yes	forward
G4551_RS08890	efeB	iron uptake transporter deferrochelatase/peroxidase subunit	1869864	1284	yes	forward
G4551_RS08895	phoH	phosphate starvation-inducible protein PhoH	1871670	789	yes	forward
G4551_RS08925	ghrA	glyoxylate/hydroxypyruvate reductase GhrA	1877375	939	yes	forward
G4551_RS08930		phosphatase	1878400	738	yes	forward
G4551_RS08935		molecular chaperone	1879161	555	yes	forward
G4551_RS08940		DUF1097 domain-containing protein	1879817	483	yes	forward
G4551_RS08945	csgG	curli production assembly/transport protein CsgG	1880346	834	yes	reverse
G4551_RS08955	csgE	curli production assembly/transport protein CsgE	1881644	393	yes	reverse
G4551_RS08960	csgD	biofilm master transcriptional regulator CsgD	1882041	651	yes	reverse
G4551_RS08965	csgB	curli minor subunit CsgB	1883452	459	yes	forward
G4551_RS08995	mdoC	glucans biosynthesis protein MdoC	1887356	1161	yes	reverse
G4551_RS09005	mdoH	glucans biosynthesis glucosyltransferase MdoH	1890316	2529	yes	forward
G4551_RS09015		MysB family protein	1893149	378	yes	reverse
G4551_RS09030		Kdo(2)-lipid IV(A) acyltransferase	1896990	921	yes	reverse
G4551_RS09035		rhodanese-related sulfurtransferase	1898131	1053	yes	forward
G4551_RS09040		YceI family protein	1899229	576	yes	reverse
G4551_RS09050		YceO family protein	1900635	114	yes	reverse
G4551_RS09060	bssS	biofilm formation regulator BssS	1902034	255	yes	reverse
G4551_RS09065	dinI	DNA damage-inducible protein I	1902629	246	yes	reverse
G4551_RS09070	pyrC	dihydroorotase	1902940	1047	yes	reverse
G4551_RS09075		lipoprotein	1904092	561	yes	reverse
G4551_RS09080	mdtH	multidrug efflux MFS transporter MdtH	1904767	1209	yes	reverse
G4551_RS09085	rimJ	ribosomal protein S5-alanine N-acetyltransferase	1906235	585	yes	forward
G4551_RS09100	murJ	murein biosynthesis integral membrane protein MurJ	1908649	1536	yes	forward
G4551_RS09105	flgN	flagella biosynthesis chaperone FlgN	1910270	423	yes	reverse
G4551_RS09110	flgM	flagellar biosynthesis anti-sigma factor FlgM	1910696	294	yes	reverse
G4551_RS09115	flgA	flagellar basal body P-ring formation chaperone FlgA	1911083	660	yes	reverse
G4551_RS09120	flgB	flagellar basal body rod protein FlgB	1911900	417	yes	forward
G4551_RS09125	flgC	flagellar basal body rod protein FlgC	1912320	405	yes	forward
G4551_RS09130	flgD	flagellar hook assembly protein FlgD	1912736	699	yes	forward
G4551_RS09140		flagellar basal body rod protein FlgF	1914693	756	yes	forward
G4551_RS09145	flgG	flagellar basal-body rod protein FlgG	1915462	783	yes	forward
G4551_RS09150	flgH	flagellar basal body L-ring protein FlgH	1916302	699	yes	forward
G4551_RS09155		flagellar basal body P-ring protein FlgI	1917034	1077	yes	forward
G4551_RS09160	flgJ	flagellar assembly peptidoglycan hydrolase FlgJ	1918110	951	yes	forward
G4551_RS09200	yceD	23S rRNA accumulation protein YceD	1929897	522	yes	forward
G4551_RS09205	rpmF	50S ribosomal protein L32	1930435	174	yes	forward
G4551_RS09210	plsX	phosphate acyltransferase PlsX	1930731	1080	yes	forward
G4551_RS09215	fabH	beta-ketoacyl-ACP synthase III	1931889	954	yes	forward
G4551_RS09220	fabD	ACP S-malonyltransferase	1932858	930	yes	forward
G4551_RS09225	fabG	3-oxoacyl-ACP reductase FabG	1933800	735	yes	forward
G4551_RS09230	acpP	acyl carrier protein	1934690	237	yes	forward
G4551_RS09255	holB	DNA polymerase III subunit delta'	1938851	1005	yes	forward
G4551_RS09260		metal-dependent hydrolase	1939866	798	yes	forward
G4551_RS09265	ptsG	PTS glucose transporter subunit IIBC	1940957	1434	yes	forward
G4551_RS09270		aminopeptidase P family protein	1942446	1779	yes	reverse
G4551_RS09275		AMP nucleosidase	1944241	1455	yes	reverse
G4551_RS09280	shiA	shikimate transporter	1945814	1317	yes	reverse
G4551_RS09580	hinT	purine nucleoside phosphoramidase	2005998	360	yes	forward
G4551_RS09585		YcfL family protein	2006360	375	yes	forward
G4551_RS09600	nagZ	beta-N-acetylhexosaminidase	2008205	1026	yes	forward
G4551_RS09605	ycfP	alpha/beta hydrolase YcfP	2009252	543	yes	forward
G4551_RS09610	ndh	NADH-quinone dehydrogenase	2010031	1305	yes	forward
G4551_RS09615		glycine zipper 2TM domain-containing protein	2011504	540	yes	forward
G4551_RS09625	comR	TetR family copper-responsive transcriptional repressor ComR	2014537	636	yes	reverse
G4551_RS09630	bhsA	multiple stress resistance protein BhsA	2015416	258	yes	forward
G4551_RS09635		L,D-transpeptidase family protein	2015760	966	yes	reverse
G4551_RS09640	mfd	transcription-repair coupling factor	2016875	3447	yes	reverse
G4551_RS09645		acyltransferase family protein	2020440	1065	yes	reverse
G4551_RS09650	lolC	lipoprotein-releasing ABC transporter permease subunit LolC	2021766	1200	yes	forward
G4551_RS09660	lolE	lipoprotein-releasing ABC transporter permease subunit LolE	2023659	1245	yes	forward
G4551_RS09665	nagK	N-acetylglucosamine kinase	2024993	912	yes	forward
G4551_RS09670	cobB	Sir2 family NAD+-dependent deacetylase	2025920	822	yes	forward
G4551_RS09675	potD	spermidine/putrescine ABC transporter substrate-binding protein PotD	2026841	1047	yes	reverse
G4551_RS09680	potC	spermidine/putrescine ABC transporter permease PotC	2027915	780	yes	reverse
G4551_RS09690	potA	spermidine/putrescine ABC transporter ATP-binding protein PotA	2029532	1137	yes	reverse
G4551_RS09700	roxA	[50S ribosomal protein L16]-arginine 3-hydroxylase	2032248	1122	yes	reverse
G4551_RS09705	phoQ	two-component system sensor histidine kinase PhoQ	2033462	1464	yes	reverse
G4551_RS09755	purB	adenylosuccinate lyase	2042469	1371	yes	reverse
G4551_RS09760	hflD	high frequency lysogenization protein HflD	2043843	642	yes	reverse
G4551_RS09765	mnmA	tRNA 2-thiouridine(34) synthase MnmA	2044519	1107	yes	reverse
G4551_RS09925		ABC transporter permease	2071850	975	yes	forward
G4551_RS09935		ATP-binding cassette domain-containing protein	2073620	795	yes	forward
G4551_RS09945	zinT	metal-binding protein ZinT	2075076	651	yes	forward
G4551_RS09950	leuE	leucine efflux protein LeuE	2075866	639	yes	forward
G4551_RS09955	yeaR	DUF1971 domain-containing protein YeaR	2076679	363	yes	forward
G4551_RS09975		GlsB/YeaQ/YmgE family stress response membrane protein	2080648	249	yes	forward
G4551_RS09985		YoaK family small membrane protein	2081023	99	yes	reverse
G4551_RS10045	yeaG	protein kinase YeaG	2090995	1935	yes	reverse
G4551_RS10060		D-hexose-6-phosphate mutarotase	2095229	885	yes	reverse
G4551_RS10065	gapA	glyceraldehyde-3-phosphate dehydrogenase	2096197	996	yes	reverse
G4551_RS10070	msrB	peptide-methionine (R)-S-oxide reductase MsrB	2097534	414	yes	forward
G4551_RS10075		YeaC family protein	2097990	276	yes	forward
G4551_RS10140	sppA	signal peptide peptidase SppA	2110804	1857	yes	reverse
G4551_RS10145		NAD(P)H nitroreductase	2112836	552	yes	forward
G4551_RS10150	selD	selenide, water dikinase SelD	2113504	1044	yes	forward
G4551_RS10155		DNA topoisomerase III	2114552	1947	yes	forward
G4551_RS10160	gdhA	NADP-specific glutamate dehydrogenase	2116587	1344	yes	reverse
G4551_RS10170		pyrimidine (deoxy)nucleoside triphosphate diphosphatase	2118403	414	yes	reverse
G4551_RS10185		sulfurtransferase	2120126	1308	yes	reverse
G4551_RS10215	xthA	exodeoxyribonuclease III	2126438	807	yes	reverse
G4551_RS10220		aspartate aminotransferase family protein	2127689	1221	yes	forward
G4551_RS10225	astA	arginine N-succinyltransferase	2128906	1035	yes	forward
G4551_RS10235	astB	N-succinylarginine dihydrolase	2131412	1344	yes	forward
G4551_RS10245	spy	ATP-independent periplasmic protein-refolding chaperone Spy	2134063	486	yes	forward
G4551_RS10255	cho	excinuclease Cho	2135437	888	yes	reverse
G4551_RS10265	osmE	osmotically-inducible lipoprotein OsmE	2137486	342	yes	forward
G4551_RS10270	chbB	PTS N,N'-diacetylchitobiose transporter subunit IIB	2138126	321	yes	forward
G4551_RS10275	chbC	PTS N,N'-diacetylchitobiose transporter subunit IIC	2138534	1359	yes	forward
G4551_RS10280	chbA	PTS N,N'-diacetylchitobiose transporter subunit IIA	2139947	348	yes	forward
G4551_RS10285	chbR	transcriptional regulator ChbR	2140305	843	yes	forward
G4551_RS10290		6-phospho-beta-glucosidase	2141272	1356	yes	forward
G4551_RS10295	chbG	chitin disaccharide deacetylase	2142640	759	yes	forward
G4551_RS10305	cedA	cell division activator CedA	2145907	243	yes	forward
G4551_RS10310	tcyP	cystine/sulfocysteine:cation symporter	2146213	1392	yes	reverse
G4551_RS10315		metal-dependent hydrolase	2147740	600	yes	reverse
G4551_RS10325	hxpB	hexitol phosphatase HxpB	2149332	669	yes	reverse
G4551_RS10330		YniB family protein	2150168	537	yes	forward
G4551_RS10335		fructosamine kinase family protein	2150769	861	yes	reverse
G4551_RS10345		YdiY family protein	2153117	759	yes	forward
G4551_RS10375	thrS	threonine--tRNA ligase	2158202	1929	yes	forward
G4551_RS10380	infC	translation initiation factor IF-3	2160134	543	yes	forward
G4551_RS10385	rpmI	50S ribosomal protein L35	2160773	198	yes	forward
G4551_RS10390	rplT	50S ribosomal protein L20	2161026	357	yes	forward
G4551_RS10400	pheS	phenylalanine--tRNA ligase subunit alpha	2161752	984	yes	forward
G4551_RS10405	pheT	phenylalanine--tRNA ligase subunit beta	2162751	2388	yes	forward
G4551_RS10410	ihfA	integration host factor subunit alpha	2165143	300	yes	forward
G4551_RS10420		glutathione peroxidase	2166637	552	yes	forward
G4551_RS10430		NlpC/P60 family protein	2168015	465	yes	forward
G4551_RS10440	selO	protein adenylyltransferase SelO	2169571	1443	yes	forward
G4551_RS10465		TonB-dependent hemoglobin/transferrin/lactoferrin family receptor	2174671	1983	yes	reverse
G4551_RS10475	aroH	3-deoxy-7-phosphoheptulonate synthase AroH	2177086	1047	yes	reverse
G4551_RS10480	ppsR	posphoenolpyruvate synthetase regulatory kinase/phosphorylase PpsR	2178259	834	yes	reverse
G4551_RS10485	ppsA	phosphoenolpyruvate synthase	2179420	2379	yes	forward
G4551_RS10565		FAD-binding and (Fe-S)-binding domain-containing protein	2197838	3057	yes	forward
G4551_RS10570	menI	1,4-dihydroxy-2-naphthoyl-CoA hydrolase	2200891	411	yes	forward
G4551_RS10575		YdiH family protein	2201379	189	yes	forward
G4551_RS10590	sufA	Fe-S cluster assembly scaffold SufA	2203977	369	yes	forward
G4551_RS10595	sufB	Fe-S cluster assembly protein SufB	2204354	1488	yes	forward
G4551_RS10605	sufD	Fe-S cluster assembly protein SufD	2206579	1272	yes	forward
G4551_RS10610	sufS	cysteine desulfurase SufS	2207847	1221	yes	forward
G4551_RS10615	sufE	cysteine desulfuration protein SufE	2209080	417	yes	forward
G4551_RS10620		L,D-transpeptidase family protein	2209620	1005	yes	forward
G4551_RS10625	lpp	murein lipoprotein Lpp	2210693	237	yes	reverse
G4551_RS10630	pykF	pyruvate kinase PykF	2211239	1413	yes	reverse
G4551_RS10655		methionine ABC transporter ATP-binding protein	2217856	1023	yes	forward
G4551_RS10665		MetQ/NlpA family ABC transporter substrate-binding protein	2219561	813	yes	forward
G4551_RS10690	ttrB	tetrathionate reductase subunit TtrB	2227354	735	yes	reverse
G4551_RS10705	fumD	fumarate hydratase FumD	2230701	210	yes	forward
G4551_RS10710		ferredoxin-like protein	2231392	627	yes	forward
G4551_RS10715		aldehyde ferredoxin oxidoreductase	2232139	2103	yes	forward
G4551_RS10725		4Fe-4S dicluster domain-containing protein	2234981	669	yes	forward
G4551_RS10730	phsC	thiosulfate reductase cytochrome B subunit	2235646	786	yes	forward
G4551_RS10760		hypothetical protein	2240572	141	yes	reverse
G4551_RS10765		APC family permease	2241045	1482	yes	forward
G4551_RS10775		FadR/GntR family transcriptional regulator	2243271	726	yes	reverse
G4551_RS10780		gamma-aminobutyraldehyde dehydrogenase	2244312	1428	yes	forward
G4551_RS10790		FAD/NAD(P)-binding protein	2246314	1893	yes	forward
G4551_RS10795		cytochrome c	2248210	1209	yes	forward
G4551_RS10810		ABC transporter substrate-binding protein	2252487	1056	yes	forward
G4551_RS10955	mdtK	multidrug efflux MATE transporter MdtK	2280380	1374	yes	reverse
G4551_RS10960		riboflavin synthase	2281971	648	yes	forward
G4551_RS10965	cfa	cyclopropane fatty acyl phospholipid synthase	2282660	1149	yes	reverse
G4551_RS10980	purR	HTH-type transcriptional repressor PurR	2286347	1026	yes	reverse
G4551_RS10985	cydH	cytochrome bd-I accessory subunit CydH	2287670	90	yes	forward
G4551_RS10995	sodB	superoxide dismutase [Fe]	2289144	582	yes	reverse
G4551_RS11000		C40 family peptidase	2289853	831	yes	reverse
G4551_RS11005	grxD	monothiol glutaredoxin 4	2291018	348	yes	forward
G4551_RS11010	rnt	ribonuclease T	2291419	648	yes	reverse
G4551_RS11015	gloA	lactoylglutathione lyase	2292161	408	yes	reverse
G4551_RS11020		alkene reductase	2292666	1098	yes	reverse
G4551_RS11025		TetR/AcrR family transcriptional regulator	2293818	600	yes	reverse
G4551_RS11030		DUF1289 domain-containing protein	2294519	240	yes	forward
G4551_RS11035		aldo/keto reductase family oxidoreductase	2294808	897	yes	forward
G4551_RS11050		HlyD family secretion protein	2298323	864	yes	reverse
G4551_RS11055		DUF1656 domain-containing protein	2299189	237	yes	reverse
G4551_RS11060	slyA	transcriptional regulator SlyA	2299618	441	yes	forward
G4551_RS11065	slyB	outer membrane lipoprotein SlyB	2300106	468	yes	reverse
G4551_RS11075	mliC	C-type lysozyme inhibitor	2302057	330	yes	forward
G4551_RS11080	pdxH	pyridoxamine 5'-phosphate oxidase	2302446	657	yes	forward
G4551_RS11085	tyrS	tyrosine--tRNA ligase	2303229	1275	yes	forward
G4551_RS11095	gstA	glutathione transferase GstA	2305512	606	yes	reverse
G4551_RS11100	dtpA	dipeptide/tripeptide permease DtpA	2306222	1506	yes	reverse
G4551_RS11105	nth	endonuclease III	2308341	636	yes	reverse
G4551_RS11135	rsxA	electron transport complex subunit RsxA	2314043	582	yes	reverse
G4551_RS11145	ydgT	transcription modulator YdgT	2315233	216	yes	reverse
G4551_RS11150	blr	division septum protein Blr	2315740	126	yes	reverse
G4551_RS11155		oxidoreductase	2316106	1041	yes	forward
G4551_RS11160	add	adenosine deaminase	2317248	1002	yes	reverse
G4551_RS11190	fumB	class I fumarate hydratase	2325424	1647	yes	forward
G4551_RS11195	fumC	class II fumarate hydratase	2327212	1404	yes	forward
G4551_RS11245		GlpM family protein	2337738	336	yes	forward
G4551_RS11250	folM	dihydromonapterin reductase	2338070	723	yes	reverse
G4551_RS11255		amino acid permease	2338829	1383	yes	reverse
G4551_RS11260	ydgH	DUF1471 family protein YdgH	2340457	945	yes	reverse
G4551_RS11265	pntA	Re/Si-specific NAD(P)(+) transhydrogenase subunit alpha	2341927	1530	yes	forward
G4551_RS11270	pntB	Re/Si-specific NAD(P)(+) transhydrogenase subunit beta	2343467	1389	yes	forward
G4551_RS11280	mdtJ	multidrug/spermidine efflux SMR transporter subunit MdtJ	2346353	366	yes	forward
G4551_RS11330		MFS transporter	2355122	1254	yes	reverse
G4551_RS11340	mlc	sugar metabolism global transcriptional regulator Mlc	2357510	1221	yes	forward
G4551_RS11380		YnfC family lipoprotein	2366055	711	yes	forward
G4551_RS11385	speG	spermidine N1-acetyltransferase	2366773	561	yes	reverse
G4551_RS11390		DUF1283 family protein	2367369	342	yes	reverse
G4551_RS11400	rspA	starvation-sensing protein RspA	2368298	1215	yes	forward
G4551_RS11415	ydfZ	putative selenium delivery protein YdfZ	2372613	204	yes	reverse
G4551_RS11420		GntR family transcriptional regulator	2373008	687	yes	reverse
G4551_RS11425	ydfG	bifunctional NADP-dependent 3-hydroxy acid dehydrogenase/3-hydroxypropionate dehydrogenase YdfG	2373781	747	yes	reverse
G4551_RS11445	mgtS	protein MgtS	2378625	96	yes	reverse
G4551_RS11450	urtA	urea ABC transporter substrate-binding protein	2379207	1272	yes	forward
G4551_RS11460	urtC	urea ABC transporter permease subunit UrtC	2382096	1074	yes	forward
G4551_RS11465	urtD	urea ABC transporter ATP-binding protein UrtD	2383169	798	yes	forward
G4551_RS11485	marB	multiple antibiotic resistance protein MarB	2387034	219	yes	reverse
G4551_RS11490	marA	MDR efflux pump AcrAB transcriptional activator MarA	2387283	384	yes	reverse
G4551_RS11495	marR	multiple antibiotic resistance transcriptional regulator MarR	2387685	435	yes	reverse
G4551_RS11500		MarC family NAAT transporter	2388377	666	yes	forward
G4551_RS11505		sugar transporter	2389079	1197	yes	reverse
G4551_RS11510		putrescine utilization regulator PtrR	2390498	876	yes	reverse
G4551_RS11550		GFA family protein	2399187	378	yes	reverse
G4551_RS11660	hdeB	acid-activated periplasmic chaperone HdeB	2427193	330	yes	reverse
G4551_RS11675		ABC transporter substrate-binding protein	2429408	1563	yes	forward
G4551_RS11680		ABC transporter permease	2431015	1023	yes	forward
G4551_RS11685	ddpC	D,D-dipeptide ABC transporter permease	2432034	897	yes	forward
G4551_RS11690		ABC transporter ATP-binding protein	2432927	987	yes	forward
G4551_RS11710		CoA transferase subunit B	2436604	657	yes	forward
G4551_RS11740	sra	stationary-phase-induced ribosome-associated protein	2442310	141	yes	forward
G4551_RS11745	maeA	malate dehydrogenase	2442630	1698	yes	forward
G4551_RS11775	fdnH	formate dehydrogenase N subunit beta	2448560	885	yes	reverse
G4551_RS11820	narH	nitrate reductase subunit beta	2463307	1545	yes	forward
G4551_RS11830	narI	respiratory nitrate reductase subunit gamma	2465543	681	yes	forward
G4551_RS11890		amino acid ABC transporter permease	2475971	927	yes	reverse
G4551_RS11895		GNAT family N-acetyltransferase	2476907	510	yes	reverse
G4551_RS11905		amidohydrolase	2479711	1122	yes	reverse
G4551_RS11915		PAS domain-containing methyl-accepting chemotaxis protein	2482338	1542	yes	forward
G4551_RS11920	ansP	L-asparagine permease	2484159	1443	yes	forward
G4551_RS11925		YgdI/YgdR family lipoprotein	2485643	222	yes	reverse
G4551_RS11930		YncE family protein	2486002	1062	yes	reverse
G4551_RS11940		XRE family transcriptional regulator	2488421	576	yes	reverse
G4551_RS11955		YdcY family protein	2490059	234	yes	reverse
G4551_RS11960		ABC transporter substrate-binding protein	2490310	1599	yes	reverse
G4551_RS11970		virulence factor SrfB	2493509	2982	yes	forward
G4551_RS11980		GhoT/OrtT family toxin	2498669	174	yes	reverse
G4551_RS11985	yncL	stress response membrane protein YncL	2499035	96	yes	forward
G4551_RS12000	patD	aminobutyraldehyde dehydrogenase	2501453	1428	yes	reverse
G4551_RS12010		ABC transporter permease	2503698	945	yes	reverse
G4551_RS12015		ABC transporter ATP-binding protein	2504643	1017	yes	reverse
G4551_RS12020	ydcS	putative ABC transporter substrate-binding protein YdcS	2505676	1146	yes	reverse
G4551_RS12035		cytochrome ubiquinol oxidase subunit I	2509078	1404	yes	forward
G4551_RS12040	cydB	cytochrome d ubiquinol oxidase subunit II	2510481	1011	yes	forward
G4551_RS12045		DUF2474 domain-containing protein	2511491	126	yes	forward
G4551_RS12050		DUF2554 family protein	2511806	231	yes	forward
G4551_RS12110		YdcH family protein	2523451	225	yes	reverse
G4551_RS12115		glucan biosynthesis protein D	2523843	1656	yes	reverse
G4551_RS12120		VOC family protein	2525692	1344	yes	reverse
G4551_RS12175		metal/formaldehyde-sensitive transcriptional repressor	2538868	276	yes	reverse
G4551_RS12245	cybB	cytochrome b561	2551726	531	yes	reverse
G4551_RS12260	aldA	aldehyde dehydrogenase	2554542	1440	yes	reverse
G4551_RS12275	azoR	FMN-dependent NADH-azoreductase	2561163	606	yes	forward
G4551_RS12290		YnbE family lipoprotein	2562460	192	yes	reverse
G4551_RS12305		2-hydroxyacid dehydrogenase	2565903	990	yes	forward
G4551_RS12320	nifJ	pyruvate:ferredoxin (flavodoxin) oxidoreductase	2567979	3525	yes	forward
G4551_RS12330		KTSC domain-containing protein	2573141	213	yes	forward
G4551_RS12335	uspF	universal stress protein UspF	2573435	435	yes	forward
G4551_RS12340	ttcA	tRNA 2-thiocytidine(32) synthetase TtcA	2574068	936	yes	forward
G4551_RS12345	dbpA	ATP-dependent RNA helicase DbpA	2575097	1374	yes	reverse
G4551_RS23945		hypothetical protein	2576499	168	yes	reverse
G4551_RS12350	zntB	zinc transporter ZntB	2576942	984	yes	reverse
G4551_RS12375	ogt	methylated-DNA--[protein]-cysteine S-methyltransferase	2583817	516	yes	forward
G4551_RS12380	fnr	fumarate/nitrate reduction transcriptional regulator Fnr	2584527	753	yes	forward
G4551_RS12385	uspE	universal stress protein UspE	2585431	951	yes	forward
G4551_RS12390		DUF2534 family protein	2586430	261	yes	reverse
G4551_RS12440	ycjG	L-Ala-D/L-Glu epimerase	2593755	966	yes	reverse
G4551_RS12445	tpx	thiol peroxidase	2594836	507	yes	forward
G4551_RS12450	tyrR	transcriptional regulator TyrR	2595396	1545	yes	reverse
G4551_RS12455		YcjF family protein	2597088	1062	yes	reverse
G4551_RS12460		YcjX family protein	2598146	1398	yes	reverse
G4551_RS12530	pspD	phage shock protein PspD	2614141	231	yes	reverse
G4551_RS12565	sapA	ABC transporter substrate-binding protein SapA	2617807	1644	yes	forward
G4551_RS12580	sapD	peptide ABC transporter ATP-binding protein SapD	2621289	993	yes	forward
G4551_RS12605		exoribonuclease II	2626480	1935	yes	forward
G4551_RS12620		DNA-binding transcriptional regulator YciT	2631132	753	yes	forward
G4551_RS12625	osmB	osmotically-inducible lipoprotein OsmB	2632153	219	yes	forward
G4551_RS12640	lapB	lipopolysaccharide assembly protein LapB	2633717	1170	yes	reverse
G4551_RS12645		LapA family protein	2634893	309	yes	reverse
G4551_RS12655	ribA	GTP cyclohydrolase II	2636318	591	yes	forward
G4551_RS12660	acnA	aconitate hydratase AcnA	2636958	2676	yes	reverse
G4551_RS12670		YmiA family putative membrane protein	2640115	141	yes	reverse
G4551_RS12675	cysB	HTH-type transcriptional regulator CysB	2640570	975	yes	reverse
G4551_RS12680	topA	type I DNA topoisomerase	2641753	2598	yes	reverse
G4551_RS12685		YciN family protein	2644749	252	yes	forward
G4551_RS12690	sohB	protease SohB	2645111	1047	yes	reverse
G4551_RS12700	cobO	cob(I)yrinic acid a,c-diamide adenosyltransferase	2647137	591	yes	forward
G4551_RS12705	rluB	23S rRNA pseudouridine(2605) synthase RluB	2647811	876	yes	reverse
G4551_RS12735		L-threonylcarbamoyladenylate synthase	2654295	621	yes	reverse
G4551_RS12740	rnm	RNase RNM	2654912	879	yes	reverse
G4551_RS12750		anthranilate synthase component 1	2656065	1563	yes	forward
G4551_RS12755	trpD	bifunctional anthranilate synthase glutamate amidotransferase component TrpG/anthranilate phosphoribosyltransferase TrpD	2657627	1596	yes	forward
G4551_RS12760	trpCF	bifunctional indole-3-glycerol-phosphate synthase TrpC/phosphoribosylanthranilate isomerase TrpF	2659226	1359	yes	forward
G4551_RS12765	trpB	tryptophan synthase subunit beta	2660595	1194	yes	forward
G4551_RS12770	trpA	tryptophan synthase subunit alpha	2661788	807	yes	forward
G4551_RS12800		YciC family protein	2667655	744	yes	forward
G4551_RS12810	yciA	acyl-CoA thioester hydrolase YciA	2669158	402	yes	forward
G4551_RS12825		YciY family protein	2670915	174	yes	reverse
G4551_RS12830	cls	cardiolipin synthase	2671231	1461	yes	forward
G4551_RS12835		HI1450 family dsDNA-mimic protein	2672726	330	yes	forward
G4551_RS12840		ion transporter	2673093	837	yes	reverse
G4551_RS12845	oppF	murein tripeptide/oligopeptide ABC transporter ATP-binding protein OppF	2673975	1005	yes	reverse
G4551_RS12850	oppD	murein tripeptide/oligopeptide ABC transporter ATP-binding protein OppD	2674976	1014	yes	reverse
G4551_RS12855	oppC	oligopeptide ABC transporter permease OppC	2676001	909	yes	reverse
G4551_RS12860	oppB	oligopeptide ABC transporter permease OppB	2676924	921	yes	reverse
G4551_RS12865	oppA	oligopeptide ABC transporter substrate-binding protein OppA	2677967	1632	yes	reverse
G4551_RS12870	ychE	NAAT family transporter YchE	2680370	648	yes	reverse
G4551_RS12875	adhE	bifunctional acetaldehyde-CoA/alcohol dehydrogenase	2681505	2679	yes	forward
G4551_RS12880	tdk	thymidine kinase	2684420	618	yes	reverse
G4551_RS12885	hns	histone-like nucleoid-structuring protein H-NS	2685648	414	yes	forward
G4551_RS12890	galU	UTP--glucose-1-phosphate uridylyltransferase GalU	2686198	909	yes	reverse
G4551_RS12900	rssA	patatin-like phospholipase RssA	2688415	912	yes	reverse
G4551_RS12905		YchJ family protein	2689438	456	yes	forward
G4551_RS12910	purU	formyltetrahydrofolate deformylase	2689949	843	yes	forward
G4551_RS12935	narI	respiratory nitrate reductase subunit gamma	2691742	678	yes	reverse
G4551_RS12940	narJ	nitrate reductase molybdenum cofactor assembly chaperone	2692419	711	yes	reverse
G4551_RS12945	narH	nitrate reductase subunit beta	2693126	1539	yes	reverse
G4551_RS12955		NarK family nitrate/nitrite MFS transporter	2698919	1392	yes	reverse
G4551_RS12960	narX	nitrate/nitrite two-component system sensor histidine kinase NarX	2700651	1797	yes	forward
G4551_RS12975		DsrE/DsrF/TusD sulfur relay family protein	2704673	354	yes	forward
G4551_RS12980		DUF1883 domain-containing protein	2705289	246	yes	forward
G4551_RS12985		gamma-glutamylcyclotransferase	2705589	696	yes	reverse
G4551_RS12990	chaA	sodium-potassium/proton antiporter ChaA	2706688	1101	yes	forward
G4551_RS12995	kdsA	3-deoxy-8-phosphooctulonate synthase	2707887	855	yes	reverse
G4551_RS13000	sirB1	invasion regulator SirB1	2708777	810	yes	reverse
G4551_RS13015	prfA	peptide chain release factor 1	2710811	1083	yes	reverse
G4551_RS13020	hemA	glutamyl-tRNA reductase	2711935	1257	yes	reverse
G4551_RS13025	lolB	lipoprotein insertase outer membrane protein LolB	2713403	624	yes	forward
G4551_RS13030	ispE	4-(cytidine 5'-diphospho)-2-C-methyl-D-erythritol kinase	2714023	852	yes	forward
G4551_RS13035	prs	ribose-phosphate diphosphokinase	2715141	948	yes	forward
G4551_RS13040	dauA	C4-dicarboxylic acid transporter DauA	2716240	1656	yes	forward
G4551_RS13050		diaminobutyrate--2-oxoglutarate transaminase	2719495	1386	yes	reverse
G4551_RS13055	lysC	lysine-sensitive aspartokinase 3	2721489	1362	yes	forward
G4551_RS13065	pth	aminoacyl-tRNA hydrolase	2723521	585	yes	forward
G4551_RS13070	ychF	redox-regulated ATPase YchF	2724221	1095	yes	forward
G4551_RS13140		spore coat protein U domain-containing protein	2738453	969	yes	forward
G4551_RS13145		Glu/Leu/Phe/Val dehydrogenase	2739743	1275	yes	forward
G4551_RS13150	dhaK	dihydroxyacetone kinase subunit DhaK	2741343	1071	yes	forward
G4551_RS13155	dhaL	dihydroxyacetone kinase subunit DhaL	2742425	633	yes	forward
G4551_RS13165		alpha,alpha-trehalase	2744669	1713	yes	forward
G4551_RS13200		GlsB/YeaQ/YmgE family stress response membrane protein	2753067	255	yes	reverse
G4551_RS13205		flagellar brake protein	2753523	735	yes	forward
G4551_RS13225	dadX	catabolic alanine racemase DadX	2757614	1071	yes	reverse
G4551_RS13230		D-amino acid dehydrogenase	2758697	1299	yes	reverse
G4551_RS13235		SpoVR family protein	2760318	1533	yes	forward
G4551_RS13240	fadR	fatty acid metabolism transcriptional regulator FadR	2761953	720	yes	reverse
G4551_RS13250	dsbB	disulfide bond formation protein DsbB	2764595	531	yes	forward
G4551_RS13255		DUF1971 domain-containing protein	2765236	342	yes	forward
G4551_RS13265		fumarylacetoacetate hydrolase family protein	2766146	660	yes	reverse
G4551_RS13270		YcgL domain-containing protein	2766875	294	yes	reverse
G4551_RS13275	minC	septum site-determining protein MinC	2767295	708	yes	forward
G4551_RS13280	minD	septum site-determining protein MinD	2768026	813	yes	forward
G4551_RS13285	minE	cell division topological specificity factor MinE	2768842	267	yes	forward
G4551_RS13290		LysR family transcriptional regulator	2769195	918	yes	reverse
G4551_RS13300	rnd	ribonuclease D	2771352	1116	yes	reverse
G4551_RS13305	fadD	long-chain-fatty-acid--CoA ligase FadD	2772552	1686	yes	reverse
G4551_RS13310		Slp family lipoprotein	2774442	585	yes	reverse
G4551_RS13315	tsaB	tRNA (adenosine(37)-N6)-threonylcarbamoyltransferase complex dimerization subunit type 1 TsaB	2775121	696	yes	reverse
G4551_RS13320		ATP-dependent DNA helicase	2775875	1911	yes	reverse
G4551_RS13325		RidA family protein	2777926	345	yes	forward
G4551_RS13340		CoA pyrophosphatase	2779905	579	yes	forward
G4551_RS13345	sdaA	L-serine ammonia-lyase	2780667	1365	yes	forward
G4551_RS13355	yoaE	CNNM family cation transport protein YoaE	2783770	1560	yes	reverse
G4551_RS13360	manX	PTS mannose transporter subunit IIAB	2785789	963	yes	forward
G4551_RS13365		PTS mannose/fructose/sorbose transporter subunit IIC	2786810	801	yes	forward
G4551_RS13370		PTS mannose transporter subunit IID	2787623	852	yes	forward
G4551_RS13380	mntP	manganese efflux pump MntP	2789426	567	yes	forward
G4551_RS13395	cspE	transcription antiterminator/RNA stability regulator CspE	2792827	210	yes	reverse
G4551_RS13410	mgrB	PhoP/PhoQ regulator MgrB	2795324	144	yes	reverse
G4551_RS13420	kdgR	DNA-binding transcriptional regulator KdgR	2795986	792	yes	reverse
G4551_RS13430	htpX	protease HtpX	2798372	882	yes	reverse
G4551_RS13435	prc	carboxy terminal-processing peptidase	2799446	2049	yes	reverse
G4551_RS13440	proQ	RNA chaperone ProQ	2801514	687	yes	reverse
G4551_RS13445		GAF domain-containing protein	2802297	498	yes	reverse
G4551_RS13455		PqiB family protein	2804175	2634	yes	forward
G4551_RS13465		YebV family protein	2808410	237	yes	forward
G4551_RS13470		YebW family protein	2808749	192	yes	forward
G4551_RS13695		YebY family protein	2837258	339	yes	reverse
G4551_RS13700	copD	copper homeostasis membrane protein CopD	2837617	873	yes	reverse
G4551_RS13705	yobA	CopC domain-containing protein YobA	2838493	375	yes	reverse
G4551_RS13710		DNA polymerase III subunit theta	2839011	231	yes	forward
G4551_RS13730		tellurite resistance TerB family protein	2842822	660	yes	reverse
G4551_RS13740	yebG	DNA damage-inducible protein YebG	2844060	291	yes	reverse
G4551_RS13745	purT	formate-dependent phosphoribosylglycinamide formyltransferase	2844482	1179	yes	forward
G4551_RS13755	edd	phosphogluconate dehydratase	2846403	1812	yes	reverse
G4551_RS13760	zwf	glucose-6-phosphate dehydrogenase	2848448	1476	yes	reverse
G4551_RS13765		MurR/RpiR family transcriptional regulator	2850291	870	yes	forward
G4551_RS13770	pyk	pyruvate kinase	2851279	1443	yes	forward
G4551_RS13780	mepM	murein DD-endopeptidase MepM	2853855	1320	yes	reverse
G4551_RS13785	znuA	zinc ABC transporter substrate-binding protein ZnuA	2855190	945	yes	reverse
G4551_RS13790	znuC	zinc ABC transporter ATP-binding protein ZnuC	2856213	756	yes	forward
G4551_RS13795	znuB	zinc ABC transporter permease subunit ZnuB	2856965	786	yes	forward
G4551_RS13800	ruvB	Holliday junction branch migration DNA helicase RuvB	2857829	1011	yes	reverse
G4551_RS13805	ruvA	Holliday junction branch migration protein RuvA	2858848	612	yes	reverse
G4551_RS13810	ruvC	crossover junction endodeoxyribonuclease RuvC	2859540	522	yes	reverse
G4551_RS13815		YebC/PmpR family DNA-binding transcriptional regulator	2860096	744	yes	reverse
G4551_RS13820	nudB	dihydroneopterin triphosphate diphosphatase	2860868	444	yes	reverse
G4551_RS13825	aspS	aspartate--tRNA ligase	2861313	1773	yes	reverse
G4551_RS14135		MAPEG family protein	2905276	396	yes	forward
G4551_RS14140	cmoA	carboxy-S-adenosyl-L-methionine synthase CmoA	2905712	744	yes	forward
G4551_RS14145	cmoB	tRNA 5-methoxyuridine(34)/uridine 5-oxyacetic acid(34) synthase CmoB	2906452	969	yes	forward
G4551_RS14150	cutC	copper homeostasis protein CutC	2907664	747	yes	reverse
G4551_RS14160	argS	arginine--tRNA ligase	2909218	1734	yes	forward
G4551_RS14190	cheZ	protein phosphatase CheZ	2918309	645	yes	reverse
G4551_RS14195	cheY	chemotaxis response regulator CheY	2918964	390	yes	reverse
G4551_RS14200		chemotaxis response regulator protein-glutamate methylesterase	2919371	1050	yes	reverse
G4551_RS14205	cheR	protein-glutamate O-methyltransferase CheR	2920417	873	yes	reverse
G4551_RS14210	tap	methyl-accepting chemotaxis protein IV	2921309	1602	yes	reverse
G4551_RS14215	tar	methyl-accepting chemotaxis protein II	2922954	1656	yes	reverse
G4551_RS14240	motB	flagellar motor protein MotB	2932876	930	yes	reverse
G4551_RS14245	motA	flagellar motor stator protein MotA	2933802	888	yes	reverse
G4551_RS14250	flhC	flagellar transcriptional regulator FlhC	2934814	585	yes	reverse
G4551_RS14255	flhD	flagellar transcriptional regulator FlhD	2935395	342	yes	reverse
G4551_RS14275	araH	L-arabinose ABC transporter permease AraH	2939351	987	yes	reverse
G4551_RS14280	araG	arabinose ABC transporter ATP-binding protein AraG	2940352	1515	yes	reverse
G4551_RS14285		arabinose ABC transporter substrate-binding protein	2941982	990	yes	reverse
G4551_RS14300		DUF2766 family protein	2945040	252	yes	reverse
G4551_RS14310		RpiB/LacA/LacB family sugar-phosphate isomerase	2946877	639	yes	reverse
G4551_RS14320	ftnA	non-heme ferritin	2948313	498	yes	forward
G4551_RS14325		YecH family metal-binding protein	2948856	240	yes	reverse
G4551_RS14330	tyrP	tyrosine transporter TyrP	2949322	1212	yes	forward
G4551_RS14335		YecA family protein	2950560	666	yes	reverse
G4551_RS14340		heavy-metal-associated domain-containing protein	2951423	282	yes	reverse
G4551_RS14350		transglutaminase-like domain-containing protein	2952019	1143	yes	reverse
G4551_RS14390	pgsA	CDP-diacylglycerol--glycerol-3-phosphate 3-phosphatidyltransferase	2956821	549	yes	reverse
G4551_RS14395	uvrC	excinuclease ABC subunit UvrC	2957425	1833	yes	reverse
G4551_RS14400	uvrY	UvrY/SirA/GacA family response regulator transcription factor	2959254	657	yes	reverse
G4551_RS14405		DUF2594 family protein	2960370	225	yes	forward
G4551_RS14410	sdiA	transcriptional regulator SdiA	2960661	723	yes	reverse
G4551_RS14420	tcyL	cystine ABC transporter permease	2962363	669	yes	reverse
G4551_RS14425	dcyD	D-cysteine desulfhydrase	2963053	987	yes	reverse
G4551_RS14430	tcyJ	cystine ABC transporter substrate-binding protein	2964148	801	yes	reverse
G4551_RS14435	fliZ	flagella biosynthesis regulatory protein FliZ	2965049	552	yes	reverse
G4551_RS14440		RNA polymerase sigma factor FliA	2965658	720	yes	reverse
G4551_RS14460	fliT	flagella biosynthesis regulatory protein FliT	2970094	372	yes	forward
G4551_RS14465	amyA	alpha-amylase	2970534	1488	yes	forward
G4551_RS14470	yedD	lipoprotein YedD	2972062	414	yes	reverse
G4551_RS14475	yedE	selenium metabolism membrane protein YedE/FdhT	2972640	1227	yes	forward
G4551_RS14480	yedF	sulfurtransferase-like selenium metabolism protein YedF	2973863	234	yes	forward
G4551_RS14485	fliE	flagellar hook-basal body complex protein FliE	2974152	315	yes	reverse
G4551_RS14490	fliF	flagellar basal-body MS-ring/collar protein FliF	2974683	1674	yes	forward
G4551_RS14500	fliH	flagellar assembly protein FliH	2977340	708	yes	forward
G4551_RS14505	fliI	flagellar protein export ATPase FliI	2978047	1371	yes	forward
G4551_RS14510	fliJ	flagellar export protein FliJ	2979439	444	yes	forward
G4551_RS14520	fliL	flagellar basal body-associated protein FliL	2981198	468	yes	forward
G4551_RS14525	fliM	flagellar motor switch protein FliM	2981670	1005	yes	forward
G4551_RS14530	fliN	flagellar motor switch protein FliN	2982671	414	yes	forward
G4551_RS14545	fliQ	flagellar biosynthesis protein FliQ	2984208	270	yes	forward
G4551_RS14555	rcsA	transcriptional regulator RcsA	2985560	624	yes	forward
G4551_RS14560	dsrB	protein DsrB	2986238	189	yes	reverse
G4551_RS14565	yodD	YodD family peroxide/acid resistance protein	2986590	228	yes	forward
G4551_RS14570		YodC family protein	2987024	186	yes	reverse
G4551_RS14650	cobS	adenosylcobinamide-GDP ribazoletransferase	3001474	744	yes	reverse
G4551_RS14655	cobU	bifunctional adenosylcobinamide kinase/adenosylcobinamide-phosphate guanylyltransferase	3002214	546	yes	reverse
G4551_RS14660		cobyric acid synthase	3002756	1521	yes	reverse
G4551_RS14665		energy-coupling factor ABC transporter ATP-binding protein	3004273	816	yes	reverse
G4551_RS14670		energy-coupling factor ABC transporter transmembrane protein	3005097	678	yes	reverse
G4551_RS14680	cbiM	cobalt ECF transporter S component CbiM	3006045	738	yes	reverse
G4551_RS14690		sirohydrochlorin cobaltochelatase	3007489	795	yes	reverse
G4551_RS14695		cobalt-precorrin-6A reductase	3008294	786	yes	reverse
G4551_RS14700		precorrin-3B C(17)-methyltransferase	3009076	726	yes	reverse
G4551_RS14705	cbiG	cobalt-precorrin 5A hydrolase	3009801	1056	yes	reverse
G4551_RS14730		cobalt-precorrin-8 methylmutase	3013894	633	yes	reverse
G4551_RS14740		cobyrinate a,c-diamide synthase	3015493	1380	yes	reverse
G4551_RS14745	pocR	transcriptional regulator PocR	3017468	912	yes	reverse
G4551_RS14755	pduA	propanediol utilization microcompartment protein PduA	3019918	282	yes	forward
G4551_RS14760	pduB	propanediol utilization microcompartment protein PduB	3020199	813	yes	forward
G4551_RS14765	pduC	propanediol dehydratase large subunit PduC	3021030	1665	yes	forward
G4551_RS14770	pduD	propanediol dehydratase medium subunit PduD	3022705	675	yes	forward
G4551_RS14775	pduE	propanediol dehydratase small subunit PduE	3023394	519	yes	forward
G4551_RS14780		diol dehydratase reactivase subunit alpha	3023928	1833	yes	forward
G4551_RS14790	pduJ	propanediol utilization microcompartment protein PduJ	3026120	276	yes	forward
G4551_RS14805	pduM	microcompartment protein PduM	3027513	492	yes	forward
G4551_RS14810		EutN/CcmL family microcompartment protein	3028008	276	yes	forward
G4551_RS14815	pduO	two-domain cob(I)yrinic acid a,c-diamide adenosyltransferase PduO	3028292	1008	yes	forward
G4551_RS14820	pduP	CoA-acylating propionaldehyde dehydrogenase PduP	3029296	1386	yes	forward
G4551_RS14825		1-propanol dehydrogenase PduQ	3030692	1113	yes	forward
G4551_RS14830	pduS	cobalamin reductase PduS	3031801	1356	yes	forward
G4551_RS14835	pduT	propanediol utilization microcompartment protein PduT	3033159	555	yes	forward
G4551_RS14840	pduU	propanediol utilization microcompartment protein PduU	3033713	351	yes	forward
G4551_RS14860		DUF496 family protein	3036719	336	yes	reverse
G4551_RS14885	phsB	thiosulfate reductase electron transport protein PhsB	3041125	579	yes	reverse
G4551_RS14900	plaP	putrescine/proton symporter PlaP	3045876	1362	yes	reverse
G4551_RS14915		SDR family oxidoreductase	3048478	825	yes	reverse
G4551_RS14925	hisG	ATP phosphoribosyltransferase	3049668	900	yes	forward
G4551_RS14930	hisD	histidinol dehydrogenase	3050573	1305	yes	forward
G4551_RS14935	hisC	histidinol-phosphate transaminase	3051874	1080	yes	forward
G4551_RS14940	hisB	bifunctional histidinol-phosphatase/imidazoleglycerol-phosphate dehydratase HisB	3052950	1068	yes	forward
G4551_RS14945	hisH	imidazole glycerol phosphate synthase subunit HisH	3054017	591	yes	forward
G4551_RS14955	hisF	imidazole glycerol phosphate synthase subunit HisF	3055326	777	yes	forward
G4551_RS15075	wcaK	colanic acid biosynthesis pyruvyl transferase WcaK	3081317	1281	yes	reverse
G4551_RS15080	wzxC	colanic acid undecaprenyl disphosphate flippase WzxC	3082621	1479	yes	reverse
G4551_RS15085	wcaJ	undecaprenyl-phosphate glucose phosphotransferase	3084101	1395	yes	reverse
G4551_RS15115	gmd	GDP-mannose 4,6-dehydratase	3091165	1122	yes	reverse
G4551_RS15120	wcaF	colanic acid biosynthesis acetyltransferase WcaF	3092311	555	yes	reverse
G4551_RS15125	wcaE	colanic acid biosynthesis glycosyltransferase WcaE	3092875	747	yes	reverse
G4551_RS15135	wcaC	colanic acid biosynthesis glycosyltransferase WcaC	3094819	1218	yes	reverse
G4551_RS15140	wcaB	colanic acid biosynthesis acetyltransferase WcaB	3096033	489	yes	reverse
G4551_RS15145	wcaA	colanic acid biosynthesis glycosyltransferase WcaA	3096524	843	yes	reverse
G4551_RS15150	wzc	tyrosine-protein kinase Wzc	3097439	2163	yes	reverse
G4551_RS15160		polysaccharide export protein	3100053	1140	yes	reverse
G4551_RS15165		TerC family protein	3101848	1584	yes	forward
G4551_RS15175	dcd	dCTP deaminase	3105356	582	yes	reverse
G4551_RS15180	udk	uridine kinase	3106029	642	yes	reverse
G4551_RS15195	yegD	molecular chaperone	3111289	1353	yes	forward
G4551_RS15200		type I toxin-antitoxin system Ibs family toxin	3112741	60	yes	reverse
G4551_RS15205		MdtA/MuxA family multidrug efflux RND transporter periplasmic adaptor subunit	3113080	1248	yes	forward
G4551_RS15210		MdtB/MuxB family multidrug efflux RND transporter permease subunit	3114327	3123	yes	forward
G4551_RS15215	mdtC	multidrug efflux RND transporter permease subunit MdtC	3117450	3081	yes	forward
G4551_RS15220		MFS transporter	3120527	1413	yes	forward
G4551_RS15225	baeS	two-component system sensor histidine kinase BaeS	3121939	1404	yes	forward
G4551_RS15240	yegQ	tRNA 5-hydroxyuridine modification protein YegQ	3124689	1362	yes	forward
G4551_RS15265	clpA	ATP-dependent Clp protease ATP-binding subunit ClpA	3130878	2277	yes	reverse
G4551_RS15270	clpS	ATP-dependent Clp protease adapter ClpS	3133185	321	yes	reverse
G4551_RS15275	cspD	cold shock-like protein CspD	3133829	225	yes	forward
G4551_RS15280	macB	macrolide ABC transporter ATP-binding protein/permease MacB	3134128	1947	yes	reverse
G4551_RS15285	macA	macrolide transporter subunit MacA	3136071	1116	yes	reverse
G4551_RS15300	aqpZ	aquaporin Z	3140320	696	yes	forward
G4551_RS15305		lysine exporter LysO family protein	3141160	900	yes	forward
G4551_RS15310	hcp	hydroxylamine reductase	3142215	1653	yes	forward
G4551_RS15315	hcr	NADH oxidoreductase	3143878	969	yes	forward
G4551_RS15325		DoxX family protein	3146736	435	yes	reverse
G4551_RS15330	poxB	ubiquinone-dependent pyruvate dehydrogenase	3147324	1719	yes	forward
G4551_RS15335	ltaE	low-specificity L-threonine aldolase	3149079	1002	yes	forward
G4551_RS15345		NAD(P)-dependent oxidoreductase	3151619	1014	yes	forward
G4551_RS15350		N-acetylmuramoyl-L-alanine amidase	3152738	831	yes	reverse
G4551_RS15355		heavy metal-binding domain-containing protein	3153565	324	yes	reverse
G4551_RS15360		lipoprotein	3154015	516	yes	forward
G4551_RS15365	artP	arginine ABC transporter ATP-binding protein ArtP	3154756	729	yes	forward
G4551_RS15370	artI	arginine ABC transporter substrate-binding protein ArtI	3155501	732	yes	forward
G4551_RS15375	artQ	arginine ABC transporter permease ArtQ	3156239	717	yes	forward
G4551_RS15380	artM	arginine ABC transporter permease ArtM	3156955	669	yes	forward
G4551_RS15385	artJ	arginine ABC transporter substrate-binding protein ArtJ	3157886	732	yes	forward
G4551_RS15390	yegS	lipid kinase YegS	3158750	900	yes	forward
G4551_RS15395	fbaB	class I fructose-bisphosphate aldolase	3159672	1053	yes	reverse
G4551_RS15400		nucleoside permease	3160977	1278	yes	forward
G4551_RS15420	thiD	bifunctional hydroxymethylpyrimidine kinase/phosphomethylpyrimidine kinase	3164980	801	yes	reverse
G4551_RS15460	apbC	iron-sulfur cluster carrier protein ApbC	3172944	1110	yes	reverse
G4551_RS15465	metG	methionine--tRNA ligase	3174218	2034	yes	forward
G4551_RS15480	btsR	two-component system response regulator BtsR	3177476	720	yes	reverse
G4551_RS15485		sensor histidine kinase	3178192	1686	yes	reverse
G4551_RS15515		ABC transporter substrate-binding protein	3183811	918	yes	reverse
G4551_RS15520	bglX	beta-glucosidase BglX	3184924	2298	yes	reverse
G4551_RS15525	dld	D-lactate dehydrogenase	3187454	1710	yes	forward
G4551_RS15530	pbpG	D-alanyl-D-alanine endopeptidase	3189228	948	yes	reverse
G4551_RS15535		Yip1 family protein	3190356	588	yes	reverse
G4551_RS15565	maiA	maleylacetoacetate isomerase	3196566	645	yes	reverse
G4551_RS15595		CidB/LrgB family autolysis modulator	3201905	696	yes	forward
G4551_RS15600	cdd	cytidine deaminase	3202749	885	yes	forward
G4551_RS15605	sanA	outer membrane permeability protein SanA	3203768	720	yes	forward
G4551_RS15625	mglC	galactose/methyl galactoside ABC transporter permease MglC	3207491	1011	yes	reverse
G4551_RS15630	mglA	galactose/methyl galactoside ABC transporter ATP-binding protein MglA	3208517	1521	yes	reverse
G4551_RS15635	mglB	galactose/glucose ABC transporter substrate-binding protein MglB	3210109	999	yes	reverse
G4551_RS15640	galS	HTH-type transcriptional regulator GalS	3211400	1026	yes	reverse
G4551_RS15645	yeiB	DUF418 domain-containing protein YeiB	3212570	1158	yes	reverse
G4551_RS15650	folE	GTP cyclohydrolase I FolE	3213742	669	yes	reverse
G4551_RS15655	fghA	S-formylglutathione hydrolase	3214733	837	yes	forward
G4551_RS15685	lysP	lysine-specific permease	3222161	1470	yes	reverse
G4551_RS15695		YeiH family protein	3224886	1050	yes	forward
G4551_RS15740	fruA	PTS fructose transporter subunit IIBC	3234956	1689	yes	reverse
G4551_RS15745	fruK	1-phosphofructokinase	3236661	939	yes	reverse
G4551_RS15750	fruB	fused PTS fructose transporter subunit IIA/HPr protein	3237599	1131	yes	reverse
G4551_RS15755	setB	sugar efflux transporter SetB	3239098	1182	yes	forward
G4551_RS15765	yeiP	elongation factor P-like protein YeiP	3240688	573	yes	forward
G4551_RS15790	uxuA	mannonate dehydratase	3247922	1191	yes	reverse
G4551_RS15800		GTP-binding protein	3250901	987	yes	forward
G4551_RS15805		phosphatase PAP2 family protein	3251922	714	yes	forward
G4551_RS15810	mepS	bifunctional murein DD-endopeptidase/murein LD-carboxypeptidase	3253049	570	yes	forward
G4551_RS15820		extracellular solute-binding protein	3255450	1815	yes	forward
G4551_RS15825		microcin C ABC transporter permease YejB	3257265	1095	yes	forward
G4551_RS15830		ABC transporter permease	3258359	1026	yes	forward
G4551_RS15835	yejF	microcin C ABC transporter ATP-binding protein YejF	3259386	1590	yes	forward
G4551_RS15840		YejG family protein	3260979	345	yes	reverse
G4551_RS15845		Bcr/CflA family multidrug efflux MFS transporter	3261657	1191	yes	reverse
G4551_RS15850	rsuA	16S rRNA pseudouridine(516) synthase RsuA	3262863	708	yes	reverse
G4551_RS15855		DEAD/DEAH box helicase	3263721	1761	yes	forward
G4551_RS15860	rplY	50S ribosomal protein L25	3265606	285	yes	forward
G4551_RS15865	yejK	nucleoid-associated protein YejK	3266011	1008	yes	reverse
G4551_RS15870		YejL family protein	3267153	228	yes	forward
G4551_RS15875	yejM	LPS biosynthesis-modulating metalloenzyme YejM	3267412	1761	yes	forward
G4551_RS15920		cytochrome c-type biogenesis protein CcmH	3275068	1050	yes	reverse
G4551_RS15925	dsbE	thiol:disulfide interchange protein DsbE	3276114	558	yes	reverse
G4551_RS15930		heme lyase CcmF/NrfE family subunit	3276668	1956	yes	reverse
G4551_RS15935	ccmE	cytochrome c maturation protein CcmE	3278620	480	yes	reverse
G4551_RS15940	ccmD	heme exporter protein CcmD	3279096	213	yes	reverse
G4551_RS15945		heme ABC transporter permease	3279305	738	yes	reverse
G4551_RS15950	ccmB	heme exporter protein CcmB	3280119	660	yes	reverse
G4551_RS15955	ccmA	cytochrome c biogenesis heme-transporting ATPase CcmA	3280775	621	yes	reverse
G4551_RS15960	napC	cytochrome c-type protein NapC	3281416	603	yes	reverse
G4551_RS15965	napB	nitrate reductase cytochrome c-type subunit	3282028	450	yes	reverse
G4551_RS15970	napH	quinol dehydrogenase ferredoxin subunit NapH	3282474	864	yes	reverse
G4551_RS15980	napA	nitrate reductase catalytic subunit NapA	3284026	2487	yes	reverse
G4551_RS15990	napF	ferredoxin-type protein NapF	3286762	492	yes	reverse
G4551_RS15995	eco	serine protease inhibitor ecotin	3287667	498	yes	forward
G4551_RS16010	mgtE	magnesium transporter	3291407	1437	yes	reverse
G4551_RS16015		multidrug ABC transporter permease/ATP-binding protein	3292949	1644	yes	reverse
G4551_RS16030	apbE	FAD:protein FMN transferase ApbE	3296462	1053	yes	reverse
G4551_RS16040	rcsD	phosphotransferase RcsD	3299468	2670	yes	forward
G4551_RS16045	rcsB	response regulator transcription factor RcsB	3302154	651	yes	forward
G4551_RS16055	gyrA	DNA topoisomerase (ATP-hydrolyzing) subunit A	3305885	2637	yes	reverse
G4551_RS16060	ubiG	bifunctional 2-polyprenyl-6-hydroxyphenol methylase/3-demethylubiquinol 3-O-methyltransferase UbiG	3308680	729	yes	forward
G4551_RS16065	nrdA	class 1a ribonucleoside-diphosphate reductase subunit alpha	3309897	2286	yes	forward
G4551_RS16070	nrdB	class Ia ribonucleoside-diphosphate reductase subunit beta	3312293	1131	yes	forward
G4551_RS16080	glpQ	glycerophosphodiester phosphodiesterase	3313851	1068	yes	reverse
G4551_RS16090	glpA	anaerobic glycerol-3-phosphate dehydrogenase subunit A	3316551	1629	yes	forward
G4551_RS16100	glpC	anaerobic glycerol-3-phosphate dehydrogenase subunit GlpC	3319425	1191	yes	forward
G4551_RS16150	arnC	undecaprenyl-phosphate 4-deoxy-4-formamido-L-arabinose transferase	3330171	984	yes	forward
G4551_RS16155	arnA	bifunctional UDP-4-amino-4-deoxy-L-arabinose formyltransferase/UDP-glucuronic acid oxidase ArnA	3331151	1983	yes	forward
G4551_RS16160	arnD	4-deoxy-4-formamido-L-arabinose- phosphoundecaprenol deformylase	3333130	903	yes	forward
G4551_RS16170	arnE	4-amino-4-deoxy-L-arabinose-phosphoundecaprenol flippase subunit ArnE	3335684	336	yes	forward
G4551_RS16190	menC	o-succinylbenzoate synthase	3338188	963	yes	reverse
G4551_RS16195	menB	1,4-dihydroxy-2-naphthoyl-CoA synthase	3339150	858	yes	reverse
G4551_RS16200	menH	2-succinyl-6-hydroxy-2, 4-cyclohexadiene-1-carboxylate synthase	3340022	759	yes	reverse
G4551_RS16205	menD	2-succinyl-5-enolpyruvyl-6-hydroxy-3- cyclohexene-1-carboxylic-acid synthase	3340777	1671	yes	reverse
G4551_RS16210	menF	isochorismate synthase MenF	3342532	1299	yes	reverse
G4551_RS16215	elaB	stress response protein ElaB	3343935	306	yes	reverse
G4551_RS16225	rbn	ribonuclease BN	3344833	918	yes	forward
G4551_RS16230		chemotaxis protein	3345815	1005	yes	forward
G4551_RS16235	nuoN	NADH-quinone oxidoreductase subunit NuoN	3346879	1458	yes	reverse
G4551_RS16240	nuoM	NADH-quinone oxidoreductase subunit M	3348343	1530	yes	reverse
G4551_RS16245	nuoL	NADH-quinone oxidoreductase subunit L	3350056	1842	yes	reverse
G4551_RS16250	nuoK	NADH-quinone oxidoreductase subunit NuoK	3351894	303	yes	reverse
G4551_RS16255	nuoJ	NADH-quinone oxidoreductase subunit J	3352193	555	yes	reverse
G4551_RS16260	nuoI	NADH-quinone oxidoreductase subunit NuoI	3352759	543	yes	reverse
G4551_RS16265	nuoH	NADH-quinone oxidoreductase subunit NuoH	3353316	978	yes	reverse
G4551_RS16270	nuoG	NADH-quinone oxidoreductase subunit NuoG	3354290	2727	yes	reverse
G4551_RS16275	nuoF	NADH-quinone oxidoreductase subunit NuoF	3357097	1338	yes	reverse
G4551_RS16280	nuoE	NADH-quinone oxidoreductase subunit NuoE	3358431	501	yes	reverse
G4551_RS16285	nuoC	NADH-quinone oxidoreductase subunit C/D	3358934	1803	yes	reverse
G4551_RS16290	nuoB	NADH-quinone oxidoreductase subunit NuoB	3360822	663	yes	reverse
G4551_RS16295	nuoA	NADH-quinone oxidoreductase subunit NuoA	3361500	444	yes	reverse
G4551_RS16305	alaA	alanine transaminase AlaA	3364437	1218	yes	forward
G4551_RS16310	yfbR	5'-deoxynucleotidase	3365738	600	yes	forward
G4551_RS16315		SLC13 family permease	3366439	1833	yes	reverse
G4551_RS16320		sugar phosphatase	3368348	678	yes	reverse
G4551_RS16330	yfbV	terminus macrodomain insulation protein YfbV	3369596	456	yes	reverse
G4551_RS16335	ackA	acetate kinase	3370391	1203	yes	forward
G4551_RS16355	yfcE	phosphodiesterase	3376202	552	yes	reverse
G4551_RS16360	yfcF	glutathione transferase	3376809	645	yes	reverse
G4551_RS16365	yfcG	GSH-dependent disulfide bond oxidoreductase	3377588	636	yes	forward
G4551_RS16370	folX	dihydroneopterin triphosphate 2'-epimerase	3378278	363	yes	forward
G4551_RS16385	hisP	histidine ABC transporter ATP-binding protein HisP	3380175	774	yes	reverse
G4551_RS16390	hisM	histidine ABC transporter permease HisM	3380962	708	yes	reverse
G4551_RS16395		histidine ABC transporter permease HisQ	3381666	687	yes	reverse
G4551_RS16400	hisJ	histidine ABC transporter substrate-binding protein HisJ	3382538	783	yes	reverse
G4551_RS16405	argT	lysine/arginine/ornithine ABC transporter substrate-binding protein ArgT	3383568	783	yes	reverse
G4551_RS16415	purF	amidophosphoribosyltransferase	3385304	1518	yes	reverse
G4551_RS16420	cvpA	colicin V production protein	3386855	489	yes	reverse
G4551_RS16430	folC	bifunctional tetrahydrofolate synthase/dihydrofolate synthase	3388216	1269	yes	reverse
G4551_RS16435	accD	acetyl-CoA carboxylase, carboxyltransferase subunit beta	3389677	915	yes	reverse
G4551_RS16440		DedA family protein	3390741	660	yes	reverse
G4551_RS16445	truA	tRNA pseudouridine(38-40) synthase TruA	3391425	813	yes	reverse
G4551_RS16450		aspartate-semialdehyde dehydrogenase	3392237	1014	yes	reverse
G4551_RS16455	pdxB	4-phosphoerythronate dehydrogenase PdxB	3393319	1137	yes	reverse
G4551_RS16460	flk	flagella biosynthesis regulator Flk	3394564	1002	yes	forward
G4551_RS16465		MFS transporter	3395562	1179	yes	reverse
G4551_RS16485		elongation factor P hydroxylase	3400751	549	yes	reverse
G4551_RS16490		sulfite exporter TauE/SafE family protein	3401299	810	yes	reverse
G4551_RS16495	mepA	penicillin-insensitive murein endopeptidase	3402108	825	yes	reverse
G4551_RS16500	aroC	chorismate synthase	3402936	1086	yes	reverse
G4551_RS16505	prmB	50S ribosomal protein L3 N(5)-glutamine methyltransferase	3404061	933	yes	reverse
G4551_RS16510	smrB	endonuclease SmrB	3405160	552	yes	forward
G4551_RS16515	sixA	phosphohistidine phosphatase SixA	3405792	486	yes	reverse
G4551_RS16520	fadJ	fatty acid oxidation complex subunit alpha FadJ	3406486	2148	yes	reverse
G4551_RS16525	fadI	acetyl-CoA C-acyltransferase FadI	3408633	1311	yes	reverse
G4551_RS16530		YfcZ/YiiS family protein	3410121	285	yes	reverse
G4551_RS16540	mlaA	phospholipid-binding lipoprotein MlaA	3412168	756	yes	reverse
G4551_RS16545		formate/nitrite transporter family protein	3413212	942	yes	forward
G4551_RS16560		methyl-accepting chemotaxis protein	3415131	1899	yes	reverse
G4551_RS16565		DUF2058 domain-containing protein	3417403	540	yes	forward
G4551_RS16575	pgtB	two-component system sensor histidine kinase PgtB	3419285	1995	yes	reverse
G4551_RS16585	pgtP	phosphoglycerate transporter PgtP	3422906	1392	yes	forward
G4551_RS16595	lpxP	kdo(2)-lipid IV(A) palmitoleoyltransferase	3425087	921	yes	forward
G4551_RS16605	ypdK	membrane protein YpdK	3427010	72	yes	forward
G4551_RS16610	alaC	alanine transaminase	3427147	1239	yes	reverse
G4551_RS16620	ypdB	two-component system response regulator YpdB	3430485	735	yes	forward
G4551_RS16665	glk	glucokinase	3439345	966	yes	reverse
G4551_RS16690		Nramp family divalent metal transporter	3445077	1239	yes	reverse
G4551_RS16695	nupC	nucleoside permease NupC	3446659	1203	yes	forward
G4551_RS16710		YfeC-like transcriptional regulator	3448422	363	yes	forward
G4551_RS16715		YfeC-like transcriptional regulator	3448786	393	yes	forward
G4551_RS16720	gltX	glutamate--tRNA ligase	3449235	1416	yes	reverse
G4551_RS16770		bile acid:sodium symporter family protein	3456217	999	yes	forward
G4551_RS16775		DUF3820 family protein	3457212	219	yes	reverse
G4551_RS16790	cysZ	sulfate transporter CysZ	3460757	762	yes	forward
G4551_RS16795	cysK	cysteine synthase A	3461682	972	yes	forward
G4551_RS16800	ptsH	phosphocarrier protein Hpr	3463037	258	yes	forward
G4551_RS16805	ptsI	phosphoenolpyruvate-protein phosphotransferase PtsI	3463340	1728	yes	forward
G4551_RS16810	crr	PTS glucose transporter subunit IIA	3465108	510	yes	forward
G4551_RS16840	cysA	sulfate/thiosulfate ABC transporter ATP-binding protein CysA	3470030	1098	yes	reverse
G4551_RS16850	cysT	sulfate/thiosulfate ABC transporter permease CysT	3471992	834	yes	reverse
G4551_RS16860	ucpA	SDR family oxidoreductase UcpA	3474000	792	yes	reverse
G4551_RS16865	yfeX	porphyrinogen peroxidase	3474963	900	yes	reverse
G4551_RS16870		RpoE-regulated lipoprotein	3475956	576	yes	reverse
G4551_RS16875		DUF2919 domain-containing protein	3476591	450	yes	reverse
G4551_RS16885	amiA	N-acetylmuramoyl-L-alanine amidase AmiA	3477664	870	yes	forward
G4551_RS16890	hemF	oxygen-dependent coproporphyrinogen oxidase	3478536	900	yes	forward
G4551_RS16895	eutR	HTH-type transcriptional regulator EutR	3479558	1053	yes	reverse
G4551_RS16905	eutL	ethanolamine utilization microcompartment protein EutL	3481216	660	yes	reverse
G4551_RS16915	eutB	ethanolamine ammonia-lyase subunit alpha	3482796	1362	yes	reverse
G4551_RS16920	eutA	ethanolamine ammonia-lyase reactivating factor EutA	3484169	1404	yes	reverse
G4551_RS16925	eutH	ethanolamine utilization protein EutH	3485569	1233	yes	reverse
G4551_RS16940		aldehyde dehydrogenase family protein	3488950	1404	yes	reverse
G4551_RS16945	eutN	ethanolamine utilization microcompartment protein EutN	3490365	288	yes	reverse
G4551_RS16950	eutM	ethanolamine utilization microcompartment protein EutM	3490767	294	yes	reverse
G4551_RS16960	eutT	ethanolamine utilization cob(I)yrinic acid a,c-diamide adenosyltransferase EutT	3492111	804	yes	reverse
G4551_RS16965	eutQ	ethanolamine utilization acetate kinase EutQ	3492924	705	yes	reverse
G4551_RS16975	eutS	ethanolamine utilization microcompartment protein EutS	3494098	336	yes	reverse
G4551_RS16980	maeB	NADP-dependent oxaloacetate-decarboxylating malate dehydrogenase	3494594	2280	yes	reverse
G4551_RS16985	tkt	transketolase	3497154	1995	yes	forward
G4551_RS16995	nudK	GDP-mannose pyrophosphatase NudK	3500305	576	yes	reverse
G4551_RS17000	aegA	formate-dependent uric acid utilization protein AegA	3501037	1980	yes	reverse
G4551_RS17010	acrD	multidrug efflux RND transporter permease AcrD	3505159	3114	yes	forward
G4551_RS17025	dapE	succinyl-diaminopimelate desuccinylase	3509156	1128	yes	forward
G4551_RS17030		membrane protein	3510311	201	yes	forward
G4551_RS17035	ypfH	esterase	3510615	699	yes	reverse
G4551_RS17045		neutral zinc metallopeptidase	3513418	867	yes	reverse
G4551_RS17050	purC	phosphoribosylaminoimidazolesuccinocarboxamide synthase	3514413	714	yes	reverse
G4551_RS17055	bamC	outer membrane protein assembly factor BamC	3515238	1035	yes	reverse
G4551_RS17060	dapA	4-hydroxy-tetrahydrodipicolinate synthase	3516289	879	yes	reverse
G4551_RS17065		glycine cleavage system transcriptional repressor	3517313	573	yes	forward
G4551_RS17070	bcp	thioredoxin-dependent thiol peroxidase	3517885	471	yes	forward
G4551_RS17080		YjiG family protein	3519684	462	yes	reverse
G4551_RS17085		nucleoside recognition domain-containing protein	3520147	660	yes	reverse
G4551_RS17090		AI-2E family transporter	3520973	1065	yes	reverse
G4551_RS17095	bepA	beta-barrel assembly-enhancing protease	3522264	1464	yes	forward
G4551_RS17100	arsC	arsenate reductase (glutaredoxin)	3523851	360	yes	forward
G4551_RS17105		DnaA inactivator Hda	3524244	702	yes	reverse
G4551_RS17110	uraA	uracil permease	3525041	1290	yes	reverse
G4551_RS17115	upp	uracil phosphoribosyltransferase	3526427	627	yes	reverse
G4551_RS17125	purM	phosphoribosylformylglycinamidine cyclo-ligase	3528963	1038	yes	forward
G4551_RS17135	ppk1	polyphosphate kinase 1	3530853	2067	yes	forward
G4551_RS17160	guaA	glutamine-hydrolyzing GMP synthase	3538610	1578	yes	reverse
G4551_RS17165	guaB	IMP dehydrogenase	3540251	1467	yes	reverse
G4551_RS17205	der	ribosome biogenesis GTPase Der	3556392	1473	yes	reverse
G4551_RS17210	bamB	outer membrane protein assembly factor BamB	3557982	1179	yes	reverse
G4551_RS17215		YfgM family protein	3559171	621	yes	reverse
G4551_RS17225	ispG	flavodoxin-dependent (E)-4-hydroxy-3-methylbut-2-enyl-diphosphate synthase	3561190	1119	yes	reverse
G4551_RS17230	rodZ	cytoskeleton protein RodZ	3562335	993	yes	reverse
G4551_RS17235		bifunctional tRNA (adenosine(37)-C2)-methyltransferase TrmG/ribosomal RNA large subunit methyltransferase RlmN	3563612	1167	yes	reverse
G4551_RS17240	ndk	nucleoside-diphosphate kinase	3565069	432	yes	reverse
G4551_RS17245	pbpC	peptidoglycan glycosyltransferase PbpC	3565649	2313	yes	reverse
G4551_RS17260	sseB	enhanced serine sensitivity protein SseB	3574459	777	yes	reverse
G4551_RS17265	pepB	aminopeptidase PepB	3575345	1284	yes	reverse
G4551_RS17270	iscX	Fe-S cluster assembly protein IscX	3576690	201	yes	reverse
G4551_RS17275	fdx	ISC system 2Fe-2S type ferredoxin	3576902	336	yes	reverse
G4551_RS17280	hscA	Fe-S protein assembly chaperone HscA	3577239	1851	yes	reverse
G4551_RS17285	hscB	co-chaperone HscB	3579105	516	yes	reverse
G4551_RS17290	iscA	iron-sulfur cluster assembly protein IscA	3579729	324	yes	reverse
G4551_RS17295	iscU	Fe-S cluster assembly scaffold IscU	3580073	387	yes	reverse
G4551_RS17300	iscS	cysteine desulfurase	3580485	1215	yes	reverse
G4551_RS17305	iscR	Fe-S cluster assembly transcriptional regulator IscR	3581812	492	yes	reverse
G4551_RS17310	trmJ	tRNA (cytosine(32)/uridine(32)-2'-O)-methyltransferase TrmJ	3582477	732	yes	reverse
G4551_RS17315	suhB	inositol-1-monophosphatase	3583327	804	yes	forward
G4551_RS17330		autoinducer 2 ABC transporter substrate-binding protein	3586233	984	yes	forward
G4551_RS17335		sugar ABC transporter ATP-binding protein	3587320	1509	yes	forward
G4551_RS17345		ABC transporter permease	3589812	954	yes	forward
G4551_RS17350		FGGY-family carbohydrate kinase	3590783	1638	yes	forward
G4551_RS17360	csiE	stationary phase inducible protein CsiE	3593340	1278	yes	forward
G4551_RS17420	glyA	serine hydroxymethyltransferase	3608121	1254	yes	reverse
G4551_RS17425	hmpA	NO-inducible flavohemoprotein	3609701	1191	yes	forward
G4551_RS17430	glnB	nitrogen regulatory protein P-II	3610993	339	yes	reverse
G4551_RS17435	glrR	two-component system response regulator GlrR	3611392	1335	yes	reverse
G4551_RS17445	qseE	two component system sensor histidine kinase QseE/GlrK	3613492	1431	yes	reverse
G4551_RS17450	purL	phosphoribosylformylglycinamidine synthase	3615558	3888	yes	reverse
G4551_RS17455	mltF	membrane-bound lytic murein transglycosylase MltF	3619702	1551	yes	forward
G4551_RS17460	tadA	tRNA adenosine(34) deaminase TadA	3621265	465	yes	reverse
G4551_RS17470		PTS transporter subunit EIIC	3622458	1365	yes	reverse
G4551_RS17475	murQ	N-acetylmuramic acid 6-phosphate etherase	3623832	894	yes	reverse
G4551_RS17480		MurR/RpiR family transcriptional regulator	3624843	849	yes	forward
G4551_RS17485		YfhL family 4Fe-4S dicluster ferredoxin	3625747	261	yes	forward
G4551_RS17490	acpS	holo-ACP synthase	3626136	381	yes	reverse
G4551_RS17495	pdxJ	pyridoxine 5'-phosphate synthase	3626516	732	yes	reverse
G4551_RS17505	era	GTPase Era	3628015	906	yes	reverse
G4551_RS17510	rnc	ribonuclease III	3628917	681	yes	reverse
G4551_RS17515	lepB	signal peptidase I	3629867	975	yes	reverse
G4551_RS17520	lepA	translation elongation factor 4	3630857	1800	yes	reverse
G4551_RS17525	rseC	SoxR-reducing system protein RseC	3632927	465	yes	reverse
G4551_RS17530	rseB	sigma-E factor regulatory protein RseB	3633388	957	yes	reverse
G4551_RS17535	rseA	anti-sigma-E factor RseA	3634344	651	yes	reverse
G4551_RS17540	rpoE	RNA polymerase sigma factor RpoE	3635026	576	yes	reverse
G4551_RS17545	rseD	rpoE leader peptide RseD	3635598	165	yes	reverse
G4551_RS17550	nadB	L-aspartate oxidase	3636026	1623	yes	forward
G4551_RS17560	srmB	ATP-dependent RNA helicase SrmB	3638501	1329	yes	forward
G4551_RS17575	grcA	autonomous glycyl radical cofactor GrcA	3640944	384	yes	reverse
G4551_RS17580	ung	uracil-DNA glycosylase	3641645	690	yes	forward
G4551_RS17590	trxC	thioredoxin TrxC	3643655	420	yes	forward
G4551_RS17595	tapT	tRNA-uridine aminocarboxypropyltransferase	3644144	699	yes	forward
G4551_RS17600	pat	bifunctional acetate--CoA ligase family protein/GNAT family N-acetyltransferase	3644879	2661	yes	forward
G4551_RS17605	pssA	CDP-diacylglycerol--serine O-phosphatidyltransferase	3647654	1356	yes	forward
G4551_RS17610		YfiM family lipoprotein	3649054	324	yes	forward
G4551_RS17615		MFS transporter	3649374	1299	yes	reverse
G4551_RS17640	clpB	ATP-dependent chaperone ClpB	3656512	2574	yes	reverse
G4551_RS17645	yfiH	purine nucleoside phosphorylase YfiH	3659215	732	yes	reverse
G4551_RS17650	rluD	23S rRNA pseudouridine(1911/1915/1917) synthase RluD	3659943	981	yes	reverse
G4551_RS17655	bamD	outer membrane protein assembly factor BamD	3661055	738	yes	forward
G4551_RS17660	raiA	ribosome-associated translation inhibitor RaiA	3662062	339	yes	forward
G4551_RS17670	pheA	bifunctional chorismate mutase/prephenate dehydratase	3662651	1161	yes	forward
G4551_RS17675	tyrA	bifunctional chorismate mutase/prephenate dehydrogenase	3663908	1122	yes	reverse
G4551_RS17680	aroF	3-deoxy-7-phosphoheptulonate synthase AroF	3665040	1071	yes	reverse
G4551_RS17700		OmpA family protein	3668608	483	yes	forward
G4551_RS17705	rplS	50S ribosomal protein L19	3669222	348	yes	reverse
G4551_RS17710	trmD	tRNA (guanosine(37)-N1)-methyltransferase TrmD	3669609	768	yes	reverse
G4551_RS17715	rimM	ribosome maturation factor RimM	3670421	549	yes	reverse
G4551_RS17720	rpsP	30S ribosomal protein S16	3670988	249	yes	reverse
G4551_RS17725	ffh	signal recognition particle protein	3671490	1362	yes	reverse
G4551_RS17730		inner membrane protein YpjD	3673017	792	yes	forward
G4551_RS17735		HlyC/CorC family transporter	3673827	1290	yes	forward
G4551_RS17740	grpE	nucleotide exchange factor GrpE	3675166	594	yes	reverse
G4551_RS17745	nadK	NAD(+) kinase	3675882	879	yes	forward
G4551_RS17750	recN	DNA repair protein RecN	3676846	1662	yes	forward
G4551_RS17755	bamE	outer membrane protein assembly factor BamE	3678657	345	yes	forward
G4551_RS17765	ratA	type II toxin-antitoxin system toxin RatA	3679332	444	yes	reverse
G4551_RS17770	smpB	SsrA-binding protein SmpB	3679930	483	yes	forward
G4551_RS17785		type I secretion system permease/ATPase	3693733	2187	yes	forward
G4551_RS17790		HlyD family efflux transporter periplasmic adaptor subunit	3695927	1164	yes	forward
G4551_RS17955		carbonic anhydrase	3744595	636	yes	forward
G4551_RS17965	galE	UDP-glucose 4-epimerase GalE	3746431	1017	yes	forward
G4551_RS17975		hypothetical protein	3748917	408	yes	reverse
G4551_RS17980		glycosyltransferase family 4 protein	3749327	1113	yes	reverse
G4551_RS18000		lipopolysaccharide biosynthesis protein	3754028	1212	yes	reverse
G4551_RS18010		polysaccharide biosynthesis/export family protein	3757368	558	yes	reverse
G4551_RS18055		tripartite tricarboxylate transporter substrate binding protein	3768897	978	yes	forward
G4551_RS18060		tripartite tricarboxylate transporter TctB family protein	3769889	435	yes	forward
G4551_RS18065		tripartite tricarboxylate transporter permease	3770334	1515	yes	forward
G4551_RS18100	glaH	glutarate dioxygenase GlaH	3779138	978	yes	forward
G4551_RS18105	lhgO	L-2-hydroxyglutarate oxidase	3780135	1269	yes	forward
G4551_RS18110	gabD	NADP-dependent succinate-semialdehyde dehydrogenase	3781427	1449	yes	forward
G4551_RS18115	gabT	4-aminobutyrate--2-oxoglutarate transaminase	3782901	1284	yes	forward
G4551_RS18120	gabP	GABA permease	3784327	1401	yes	forward
G4551_RS18125	csiR	DNA-binding transcriptional regulator CsiR	3785773	687	yes	forward
G4551_RS18130	lysM	peptidoglycan-binding protein LysM	3786472	450	yes	reverse
G4551_RS18135		YqaE/Pmp3 family membrane protein	3787017	159	yes	reverse
G4551_RS18140		helix-turn-helix transcriptional regulator	3787360	300	yes	forward
G4551_RS18150		hypothetical protein	3788287	180	yes	forward
G4551_RS18155	stpA	DNA-binding protein StpA	3788503	402	yes	reverse
G4551_RS18160	alaE	L-alanine exporter AlaE	3789461	450	yes	forward
G4551_RS18165		DUF2002 family protein	3789947	351	yes	reverse
G4551_RS18175		carboxymuconolactone decarboxylase family protein	3791971	432	yes	forward
G4551_RS18195	nrdF	class 1b ribonucleoside-diphosphate reductase subunit beta	3795462	960	yes	forward
G4551_RS18200	proV	glycine betaine/L-proline ABC transporter ATP-binding protein ProV	3796776	1203	yes	forward
G4551_RS18220		AzlC family ABC transporter permease	3801718	738	yes	forward
G4551_RS18235	emrR	multidrug efflux transporter EmrAB transcriptional repressor EmrR	3802871	531	yes	forward
G4551_RS18240	emrA	multidrug efflux MFS transporter periplasmic adaptor subunit EmrA	3803532	1173	yes	forward
G4551_RS18245	emrB	multidrug efflux MFS transporter permease subunit EmrB	3804721	1539	yes	forward
G4551_RS18255	luxS	S-ribosylhomocysteine lyase	3808022	516	yes	reverse
G4551_RS18260	gshA	glutamate--cysteine ligase	3808687	1557	yes	reverse
G4551_RS18265		YqaA family protein	3810321	429	yes	reverse
G4551_RS18270	yqaB	fructose-1-phosphate/6-phosphogluconate phosphatase	3810746	567	yes	reverse
G4551_RS18300	csrA	carbon storage regulator CsrA	3812732	186	yes	reverse
G4551_RS18305	alaS	alanine--tRNA ligase	3813155	2628	yes	reverse
G4551_RS18310	recX	recombination regulator RecX	3815911	501	yes	reverse
G4551_RS18315	recA	recombinase RecA	3816512	1065	yes	reverse
G4551_RS18320	pncC	nicotinamide-nucleotide amidase	3817669	498	yes	reverse
G4551_RS18325	mltB	lytic murein transglycosylase B	3818359	1080	yes	reverse
G4551_RS18330	srlA	PTS glucitol/sorbitol transporter subunit IIC	3819704	564	yes	forward
G4551_RS18335		PTS glucitol/sorbitol transporter subunit IIB	3820264	972	yes	forward
G4551_RS18340	srlB	PTS glucitol/sorbitol transporter subunit IIA	3821249	363	yes	forward
G4551_RS18345	srlD	sorbitol-6-phosphate dehydrogenase	3821629	780	yes	forward
G4551_RS18350	gutM	transcriptional regulator GutM	3822464	360	yes	forward
G4551_RS18360	gutQ	arabinose-5-phosphate isomerase GutQ	3823727	966	yes	forward
G4551_RS18365	norR	nitric oxide reductase transcriptional regulator NorR	3824689	1521	yes	reverse
G4551_RS18375	norW	NADH:flavorubredoxin reductase NorW	3827849	1134	yes	forward
G4551_RS18380	hypF	carbamoyltransferase HypF	3829144	2241	yes	reverse
G4551_RS18385	hydN	electron transport protein HydN	3831528	546	yes	reverse
G4551_RS18390		LacI family DNA-binding transcriptional regulator	3832219	1014	yes	reverse
G4551_RS18400		6-phospho-beta-glucosidase	3834974	1425	yes	forward
G4551_RS18420	hycG	formate hydrogenlyase subunit HycG	3837737	768	yes	reverse
G4551_RS18425	hycF	formate hydrogenlyase subunit HycF	3838504	543	yes	reverse
G4551_RS18430	hycE	formate hydrogenlyase subunit HycE	3839056	1710	yes	reverse
G4551_RS18435		respiratory chain complex I subunit 1 family protein	3840783	924	yes	reverse
G4551_RS18445	hycB	formate hydrogenlyase subunit HycB	3843532	612	yes	reverse
G4551_RS18450	hycA	formate hydrogenlyase regulator HycA	3844287	459	yes	reverse
G4551_RS18455	hypA	hydrogenase maturation nickel metallochaperone HypA	3844944	372	yes	forward
G4551_RS18460	hypB	hydrogenase nickel incorporation protein HypB	3845419	873	yes	forward
G4551_RS18470	hypD	hydrogenase formation protein HypD	3846555	1122	yes	forward
G4551_RS18475	hypE	hydrogenase expression/formation protein HypE	3847673	1011	yes	forward
G4551_RS18480	flhA	formate hydrogenlyase transcriptional activator FlhA	3848811	2079	yes	forward
G4551_RS18485		nitrous oxide-stimulated promoter family protein	3850929	345	yes	reverse
G4551_RS18520		metal ABC transporter substrate-binding protein	3859547	918	yes	forward
G4551_RS18530	sitC	iron/manganese ABC transporter permease subunit SitC	3861279	858	yes	forward
G4551_RS18620	rpoS	RNA polymerase sigma factor RpoS	3881425	993	yes	reverse
G4551_RS18625	nlpD	murein hydrolase activator NlpD	3882480	1083	yes	reverse
G4551_RS18640	truD	tRNA pseudouridine(13) synthase TruD	3885109	1050	yes	reverse
G4551_RS18645	ispF	2-C-methyl-D-erythritol 2,4-cyclodiphosphate synthase	3886155	480	yes	reverse
G4551_RS18655	ftsB	cell division protein FtsB	3887404	312	yes	reverse
G4551_RS18660		DUF3561 family protein	3887931	324	yes	reverse
G4551_RS18665	cysC	adenylyl-sulfate kinase	3888302	606	yes	reverse
G4551_RS18670	cysN	sulfate adenylyltransferase subunit CysN	3888907	1428	yes	reverse
G4551_RS18675	cysD	sulfate adenylyltransferase subunit CysD	3890344	909	yes	reverse
G4551_RS18695	cysJ	NADPH-dependent assimilatory sulfite reductase flavoprotein subunit	3895125	1800	yes	reverse
G4551_RS18700	queD	6-carboxytetrahydropterin synthase QueD	3897230	363	yes	forward
G4551_RS18705	queE	7-carboxy-7-deazaguanine synthase QueE	3897684	672	yes	reverse
G4551_RS18725	eno	phosphopyruvate hydratase	3901718	1299	yes	reverse
G4551_RS18730	pyrG	glutamine hydrolyzing CTP synthase	3903104	1638	yes	reverse
G4551_RS18735	mazG	nucleoside triphosphate pyrophosphohydrolase	3904966	792	yes	reverse
G4551_RS18740	relA	GTP diphosphokinase	3905881	2235	yes	reverse
G4551_RS18745	rlmD	23S rRNA (uracil(1939)-C(5))-methyltransferase RlmD	3908216	1299	yes	reverse
G4551_RS18750	barA	two-component sensor histidine kinase BarA	3909572	2757	yes	forward
G4551_RS18755		glycerate kinase	3912372	1143	yes	reverse
G4551_RS18760	gudD	glucarate dehydratase	3913596	1341	yes	reverse
G4551_RS18765		enolase C-terminal domain-like protein	3914957	1341	yes	reverse
G4551_RS18775		flavodoxin	3917995	450	yes	reverse
G4551_RS18785		YqcC family protein	3919246	330	yes	reverse
G4551_RS18790	syd	SecY-interacting protein	3920209	546	yes	reverse
G4551_RS18795	queF	NADPH-dependent 7-cyano-7-deazaguanine reductase QueF	3920823	849	yes	forward
G4551_RS18800	ppnN	nucleotide 5'-monophosphate nucleosidase PpnN	3921784	1365	yes	forward
G4551_RS18805		HAAAP family serine/threonine permease	3923710	1290	yes	forward
G4551_RS18810		L-serine ammonia-lyase	3925053	1368	yes	forward
G4551_RS18820	fucO	lactaldehyde reductase	3927419	1149	yes	reverse
G4551_RS18875	rlmM	23S rRNA (cytidine(2498)-2'-O)-methyltransferase RlmM	3940620	1101	yes	reverse
G4551_RS18885	gcvA	glycine cleavage system transcriptional regulator GcvA	3942127	918	yes	reverse
G4551_RS18890		YgdI/YgdR family lipoprotein	3943407	228	yes	reverse
G4551_RS18895	csdA	cysteine desulfurase CsdA	3943827	1206	yes	forward
G4551_RS18905	tcdA	tRNA cyclic N6-threonylcarbamoyladenosine(37) synthase TcdA	3945556	807	yes	reverse
G4551_RS18910	mltA	murein transglycosylase A	3946472	1098	yes	reverse
G4551_RS18975	amiC	N-acetylmuramoyl-L-alanine amidase AmiC	3956782	1254	yes	reverse
G4551_RS18980	argA	amino-acid N-acetyltransferase	3958270	1332	yes	forward
G4551_RS18990	recB	exodeoxyribonuclease V subunit beta	3961552	3546	yes	reverse
G4551_RS19000	recC	exodeoxyribonuclease V subunit gamma	3968158	3369	yes	reverse
G4551_RS19025	thyA	thymidylate synthase	3973459	795	yes	reverse
G4551_RS19030	lgt	prolipoprotein diacylglyceryl transferase	3974260	876	yes	reverse
G4551_RS19040	rppH	RNA pyrophosphohydrolase	3977583	531	yes	reverse
G4551_RS19045	mutH	DNA mismatch repair endonuclease MutH	3978798	696	yes	forward
G4551_RS19055	ygdR	lipoprotein YgdR	3980427	219	yes	forward
G4551_RS19060		NADP(H)-dependent aldo-keto reductase	3980752	1041	yes	forward
G4551_RS19070	aas	bifunctional acyl-ACP--phospholipid O-acyltransferase/long-chain-fatty-acid--ACP ligase	3983061	2160	yes	reverse
G4551_RS19075	galR	HTH-type transcriptional regulator GalR	3985818	1029	yes	forward
G4551_RS19085	lysA	diaminopimelate decarboxylase	3987978	1257	yes	reverse
G4551_RS19100		cupin domain-containing protein	3991109	327	yes	forward
G4551_RS19110	kduD	2-dehydro-3-deoxy-D-gluconate 5-dehydrogenase KduD	3993243	762	yes	reverse
G4551_RS19115	kduI	5-dehydro-4-deoxy-D-glucuronate isomerase	3994061	837	yes	reverse
G4551_RS19120		acetyl-CoA C-acetyltransferase	3995369	1179	yes	reverse
G4551_RS19130		multidrug/biocide efflux PACE transporter	3997525	456	yes	forward
G4551_RS19135		amino acid permease	3998123	1230	yes	forward
G4551_RS19140	rcnR	Ni(II)/Co(II)-binding transcriptional repressor RcnR	3999405	273	yes	reverse
G4551_RS19150		amidohydrolase family protein	4000733	1383	yes	reverse
G4551_RS19155		carbamate kinase family protein	4002128	951	yes	reverse
G4551_RS19160		hypothetical protein	4003105	1551	yes	reverse
G4551_RS19165		DUF1116 domain-containing protein	4004773	1419	yes	reverse
G4551_RS19170	fdrA	acyl-CoA synthetase FdrA	4006191	1548	yes	reverse
G4551_RS19180		ankyrin repeat domain-containing protein	4008631	606	yes	reverse
G4551_RS19190		GNAT family N-acetyltransferase	4010599	273	yes	reverse
G4551_RS19195	yjdI	4Fe-4S mono-cluster protein YjdI	4010883	231	yes	reverse
G4551_RS19205	pgaC	poly-beta-1,6-N-acetyl-D-glucosamine synthase	4011699	1335	yes	reverse
G4551_RS19210	pgaB	poly-beta-1,6-N-acetyl-D-glucosamine N-deacetylase PgaB	4013030	2022	yes	reverse
G4551_RS19470	actS	amidase activator ActS	4061469	759	yes	reverse
G4551_RS19480	lysS	lysine--tRNA ligase	4063026	1518	yes	reverse
G4551_RS19495	dsbC	bifunctional protein-disulfide isomerase/oxidoreductase DsbC	4067482	714	yes	reverse
G4551_RS19500	xerD	site-specific tyrosine recombinase XerD	4068224	897	yes	reverse
G4551_RS19505	fldB	flavodoxin FldB	4069234	522	yes	forward
G4551_RS19510		protein YgfX	4069800	408	yes	reverse
G4551_RS19520	ygfZ	tRNA-modifying protein YgfZ	4070711	981	yes	forward
G4551_RS19530	yqfB	N(4)-acetylcytidine aminohydrolase	4072607	312	yes	reverse
G4551_RS19535		MurR/RpiR family transcriptional regulator	4072971	729	yes	forward
G4551_RS19540	bglA	6-phospho-beta-glucosidase BglA	4073820	1434	yes	forward
G4551_RS19550	gcvP	aminomethyl-transferring glycine dehydrogenase	4076153	2874	yes	reverse
G4551_RS19555	gcvH	glycine cleavage system protein GcvH	4079158	390	yes	reverse
G4551_RS19560	gcvT	glycine cleavage system aminomethyltransferase GcvT	4079573	1095	yes	reverse
G4551_RS19565	ubiI	FAD-dependent 2-octaprenylphenol hydroxylase	4081120	1203	yes	reverse
G4551_RS19570	ubiH	2-octaprenyl-6-methoxyphenyl hydroxylase	4082463	1179	yes	reverse
G4551_RS19575	pepP	Xaa-Pro aminopeptidase	4083638	1326	yes	reverse
G4551_RS19580		YecA family protein	4084988	579	yes	reverse
G4551_RS19585	zapA	cell division protein ZapA	4085734	330	yes	forward
G4551_RS19595		5-formyltetrahydrofolate cyclo-ligase	4086308	597	yes	forward
G4551_RS19600	serA	phosphoglycerate dehydrogenase	4086955	1233	yes	reverse
G4551_RS19605	rpiA	ribose-5-phosphate isomerase RpiA	4088459	660	yes	reverse
G4551_RS19610	argP	DNA-binding transcriptional regulator ArgP	4089289	894	yes	forward
G4551_RS19615	scpA	methylmalonyl-CoA mutase	4090415	2145	yes	forward
G4551_RS19625	scpB	methylmalonyl-CoA decarboxylase	4093558	786	yes	forward
G4551_RS19630		acetyl-CoA hydrolase/transferase family protein	4094368	1467	yes	forward
G4551_RS19635		LysR family transcriptional regulator SrsR	4095831	897	yes	reverse
G4551_RS19645	argO	arginine exporter ArgO	4097691	636	yes	reverse
G4551_RS19650		small-conductance mechanosensitive channel MscS	4098477	861	yes	reverse
G4551_RS19655	fbaA	class II fructose-bisphosphate aldolase	4099529	1080	yes	reverse
G4551_RS19660	pgk	phosphoglycerate kinase	4100697	1164	yes	reverse
G4551_RS19665	epd	erythrose-4-phosphate dehydrogenase	4101900	1029	yes	reverse
G4551_RS19700		M48 family metallopeptidase	4108679	759	yes	forward
G4551_RS19705	speB	agmatinase	4109634	921	yes	reverse
G4551_RS19710	speA	biosynthetic arginine decarboxylase	4110792	1977	yes	reverse
G4551_RS19725	metK	methionine adenosyltransferase	4113556	1155	yes	forward
G4551_RS19730	galP	galactose/proton symporter	4115110	1395	yes	forward
G4551_RS19735		SprT family zinc-dependent metalloprotease	4116582	498	yes	forward
G4551_RS19740	endA	deoxyribonuclease I	4117174	708	yes	forward
G4551_RS19745	rsmE	16S rRNA (uracil(1498)-N(3))-methyltransferase	4117956	732	yes	forward
G4551_RS19750	gshB	glutathione synthase	4118707	948	yes	forward
G4551_RS19755		YqgE/AlgH family protein	4119830	564	yes	forward
G4551_RS19760	ruvX	Holliday junction resolvase RuvX	4120393	417	yes	forward
G4551_RS19775		YggT family protein	4122527	567	yes	forward
G4551_RS19780	yggU	DUF167 family protein YggU	4123090	291	yes	forward
G4551_RS19790	hemW	radical SAM family heme chaperone HemW	4123974	1137	yes	forward
G4551_RS19800	ansB	L-asparaginase 2	4126297	1047	yes	reverse
G4551_RS19805		DUF2884 domain-containing protein	4127532	720	yes	reverse
G4551_RS19810		YggL family protein	4128301	327	yes	reverse
G4551_RS19815	trmB	tRNA (guanosine(46)-N7)-methyltransferase TrmB	4128627	720	yes	reverse
G4551_RS19820	mutY	A/G-specific adenine glycosylase	4129507	1053	yes	forward
G4551_RS19830	mltC	membrane-bound lytic murein transglycosylase MltC	4130943	1086	yes	forward
G4551_RS19835		nucleoside permease	4132240	1257	yes	forward
G4551_RS19840		ornithine decarboxylase	4133550	2136	yes	reverse
G4551_RS19855	gss	bifunctional glutathionylspermidine amidase/synthase	4137164	1860	yes	reverse
G4551_RS19860		FdhF/YdeP family oxidoreductase	4139177	2289	yes	reverse
G4551_RS19865	yghU	glutathione-dependent disulfide-bond oxidoreductase	4141683	867	yes	forward
G4551_RS19870	hybG	hydrogenase maturation factor HybG	4142645	249	yes	reverse
G4551_RS19885		HyaD/HybD family hydrogenase maturation endopeptidase	4143739	495	yes	reverse
G4551_RS19890	hybC	hydrogenase 2 large subunit	4144233	1704	yes	reverse
G4551_RS19895	hybB	Ni/Fe-hydrogenase cytochrome b subunit	4145933	1179	yes	reverse
G4551_RS19905	hybO	hydrogenase 2 small subunit	4148090	1119	yes	reverse
G4551_RS19910		DUF2623 family protein	4149397	288	yes	reverse
G4551_RS19925		aldo/keto reductase	4152668	1041	yes	forward
G4551_RS19930		ESA_00282 family adhesion-associated protein	4153777	504	yes	reverse
G4551_RS19940		hypothetical protein	4154791	408	yes	forward
G4551_RS19945	exbD	TonB system transport protein ExbD	4155276	426	yes	reverse
G4551_RS19950	exbB	tol-pal system-associated acyl-CoA thioesterase	4155708	735	yes	reverse
G4551_RS19955	metC	cystathionine beta-lyase	4156693	1188	yes	forward
G4551_RS19960	yghB	DedA family general envelope maintenance protein YghB	4158012	660	yes	forward
G4551_RS19965		AraC family transcriptional regulator	4158745	900	yes	reverse
G4551_RS19970	yqhD	alcohol dehydrogenase	4159839	1164	yes	forward
G4551_RS19975	dkgA	2,5-didehydrogluconate reductase DkgA	4161107	828	yes	forward
[truncated: 420 more rows]

## Sheet: combined Citrobacter Accessory
cgMLST targets of the combined Citrobacter accessory cgMLST scheme
[truncated: 2,221 more rows]

[truncated: 1 more sheets: Discarded genes]
